# Supplementary material for: A Highly Efficient Human Pluripotent Stem Cell Microglia Model Displays a Neuronal-Co-culture-Specific Expression Profile and Inflammatory Response
Source: Stem Cell Reports. 2017 Jun 9;8(6):1727–42. doi: 10.1016/j.stemcr.2017.05.017 (PMC5470330; doi:10.1016/j.stemcr.2017.05.017)
Supplement: Table S3. Transcriptomics Data and Differential Expression Results [file mmc2.xlsx]

## Sheet: Index
Supplementary Table S3 Transcriptomic data and differential expression results
Worksheet	Contents
1. expression matrix	Normalised probe-level expression data for all samples, see methods for details.
2. all vs bloodMono	Differential expression analysis, see methods for details.
3. all vs pMacpre	Differential expression analysis, see methods for details.
4. pMacpre vs bloodMono	Differential expression analysis, see methods for details.
5. fetalMG vs co-pMG	Differential expression analysis, see methods for details.
6. pMGL vs pMac	Differential expression analysis, see methods for details.
7. co-pMG vs pMac	Differential expression analysis, see methods for details.

## Sheet: 1. expression matrix
probe_id	entrez_id	ensembl_id	symbol	bloodMono_1	bloodMono_2	bloodMono_3	pMacpre_1	pMacpre_2	pMacpre_3	pMac_1	pMac_2	pMac_3	pMGL_1	pMGL_2	pMGL_3	co-pMG_1	co-pMG_2	co-pMG_3	fetalMG_1	fetalMG_2	fetalMG_3
ILMN_2055271	1	NA	A1BG	94.6	57.6	99.2	153.4	192.2	108.5	62.6	74.6	50.6	109.1	50.4	61.7	75.7	52.6	72.1	77.3	90.9	75.6
ILMN_1736007	1	NA	A1BG	29.3	28.5	25.8	31.6	28.7	38.6	39.5	30.6	33.1	27.9	30.8	34.7	36.6	32.9	31	27.5	36.6	33.7
ILMN_2383229	29974	ENSG00000148584	A1CF	30.2	28.6	26.3	29.1	38.2	27.7	27	26.1	25.9	25.5	25.3	30.5	30.4	29.5	28.3	25.7	26.6	26.9
ILMN_1806310	29974	ENSG00000148584	A1CF	36	33.2	36	39.4	25.7	34	29.6	34.4	45	30.3	27.4	29	28.5	33.4	32.8	41.7	30.6	28.8
ILMN_1779670	29974	ENSG00000148584	A1CF	32.8	27.3	26.7	31.5	26.2	26.8	28.4	29.9	30.4	25.9	35	29.3	26.9	29	28.4	36.1	30.4	42.8
ILMN_3241953	87769	ENSG00000134864	A2LD1	221.1	338.3	320.7	28.7	79.4	41.8	274.8	425.1	135.9	305.7	412.6	246.1	189	307.3	156.4	296.3	229.7	194.7
ILMN_1745607	2	ENSG00000175899	A2M	27.3	29.1	25.3	6853.2	4837.7	5674.3	8200.6	7960.4	11769.9	5860.5	3662.4	5433.5	5003.1	5080.2	4079.6	10908.5	11618.3	5843.2
ILMN_2136495	144568	ENSG00000166535	A2ML1	21.6	26.2	25.6	26.8	25.7	25.6	25.4	25.3	24.8	22.5	29.4	23.5	24.3	25	23.4	24.8	25.4	26.1
ILMN_1735045	53947	ENSG00000128274	A4GALT	30.4	25.6	31.3	41.8	26.4	26.8	35.4	25.7	30.8	84.7	42.7	26.8	65	80.7	38.8	24.6	194.4	152.5
ILMN_1680754	51146	ENSG00000118017	A4GNT	44.8	52.2	52.9	68.1	51.3	48.6	30.7	56.1	63.2	44.8	53.3	51.7	61.7	59	64.7	34.7	67.7	68
ILMN_2375184	404744	NA	AAA1	30.9	25.5	29.7	24.4	28.9	26.3	27.2	30.6	27.4	25.4	28.3	25.3	26.1	27.1	40.8	24.6	25.3	25
ILMN_1659452	404744	NA	AAA1	52.7	41.2	39	102.4	152.6	126.6	100.7	105.8	81.4	69.8	96.7	109.9	96.4	76.6	112.1	93	85.5	65.9
ILMN_1767388	404744	NA	AAA1	36.9	31.8	38.9	36.3	60	62.5	37.2	44.9	28.6	32.5	38.4	39.9	30.1	33.5	31.1	30.9	43	40
ILMN_1675204	404744	NA	AAA1	25.9	27.1	24.6	34.6	27.4	53.7	24.2	26.5	26.8	25.5	26	26.1	26.2	25.5	24.5	25.7	23.7	25.1
ILMN_1673870	404744	NA	AAA1	24.8	24.9	25.1	25.4	26.8	27.2	26.1	24.9	25.9	24.5	25.4	25.2	25	25.6	24.1	27.1	25.9	25.3
ILMN_1755321	8086	ENSG00000094914	AAAS	86.8	78.2	73.9	478.5	436.8	287.2	146.2	105.7	101.5	125.4	155.6	150.6	99.8	124	108.9	127.3	130.7	50.3
ILMN_1698554	65985	ENSG00000081760	AACS	106.9	75	110.4	95.5	131.6	92.5	144.5	138.7	119.8	88.2	93.3	93.3	96.3	132.5	95.3	133.2	145.6	129.3
ILMN_1814092	729522	ENSG00000250420	AACSL	107.5	90.6	138	104.5	118.9	146.9	147	135.5	108.1	105.1	124.3	84.5	104.6	87.2	65.2	135.1	104.5	162.2
ILMN_1760414	13	ENSG00000114771	AADAC	28.2	29.4	54.2	29.7	27.5	38.2	30.8	28.5	27.4	34.5	32.2	27.1	33.8	31.2	34	28.9	28.9	30.9
ILMN_1752884	344752	ENSG00000197953	AADACL2	27.4	29.3	32.1	33.7	34.7	27.4	34.1	30.4	31.8	40.1	31.7	29.3	31.9	27.8	26.5	25.3	30.1	29.8
ILMN_1660703	126767	ENSG00000188984	AADACL3	26.7	28.1	30.6	28.2	43.8	27.8	29.9	26.1	28.1	28.7	28.9	33.8	28.1	26.1	28.8	25.8	29.3	25.9
ILMN_1812867	126767	ENSG00000188984	AADACL3	44	56.3	36.1	65.3	28.4	33.9	28.5	42.9	49.2	33.3	50.6	43.8	31.8	47.1	30.6	38.4	35.9	71.4
ILMN_1668851	343066	ENSG00000204518	AADACL4	28.3	32.1	40.7	50.8	39	41.3	56.6	44.8	93	41.1	34	48.4	36.4	34	37	60.1	50.7	31.6
ILMN_2270015	51166	ENSG00000109576	AADAT	30.3	40	36.8	25.1	28.5	40.3	41.4	36.7	33.6	41.7	42.1	36.7	36.9	33.3	36.6	31.3	33.6	31.1
ILMN_1809959	51166	ENSG00000109576	AADAT	26.5	25.2	23.8	24.5	27.7	24.7	25.6	24.6	23.4	27.8	23.1	23.6	26.4	25.1	24.3	25.8	26.7	24.5
ILMN_2357031	51166	ENSG00000109576	AADAT	24.4	24.3	26.8	29.8	24.1	34.9	71.9	108.2	56.2	31.4	114	60.5	44.1	63.1	90.8	119.7	77.3	60.4
ILMN_1726986	51166	ENSG00000109576	AADAT	47.1	47.8	34	58.7	36.5	78.4	29.7	27.3	27.6	28.8	30.9	35.9	38	170.6	84.6	42.5	27.7	29.8
ILMN_3237396	79719	ENSG00000103591	AAGAB	412.8	487.4	509.8	1155.4	1775.8	1633.4	369.3	370.2	388.5	390.8	475.9	444.7	293.7	334.2	269.5	462.6	463.8	508.9
ILMN_1688755	22848	NA	AAK1	201	192.8	122.8	403.2	188.4	331.5	323.3	377.6	352.6	210.5	420.2	337.5	486.3	546.5	324.1	323.8	295.7	374.3
ILMN_1880387	22848	NA	AAK1	28.8	31.9	32.5	26.9	37.3	24.8	26.1	30.1	24.9	30.9	36.5	27.8	30.3	26.4	27.9	23.3	24.8	25.8
ILMN_1689211	22848	ENSG00000115977	AAK1	34	45.1	34.4	29.1	25.5	83.9	36.4	29.6	35	33.1	40.2	30.4	30	34.5	40.8	28	28.4	34.3
ILMN_1653165	14	ENSG00000127837	AAMP	655	509.1	613.6	360.5	502.4	286	687.9	511.8	485.8	540.4	624	547.5	463.8	390.3	472.1	356.6	317.4	485.8
ILMN_1729835	15	ENSG00000129673	AANAT	25.5	24.8	28	24.1	28.4	27.6	24.6	25.2	26.6	26.5	23.8	29.3	25.7	25.8	27.2	26.4	24.8	22.9
ILMN_1662364	16	ENSG00000090861	AARS	2147	2124.8	2204.1	6845.7	5358.9	5511.6	9261.1	9460.5	9762.1	11080.4	6457.4	6667.6	4524.6	5615.4	4753.5	5329.1	4868.6	4036.9
ILMN_1674698	57505	ENSG00000124608	AARS2	222	276.9	318	905.8	860.4	877.8	431.4	446.9	394.8	569.6	502	613.6	751.7	683.7	722.6	330.6	338.1	383.8
ILMN_1700461	80755	ENSG00000108825	AARSD1	321.5	330.9	246.6	897.1	796.7	549.2	322.3	332.5	278.7	434.5	426	341.3	310.2	325.4	367.9	210.3	188.8	215.4
ILMN_1784269	132949	ENSG00000157426	AASDH	418.1	553.8	421.8	375.8	307.1	194.6	237.1	403.3	337.9	238.3	422	296.7	337.2	472.3	430.1	495.1	340.8	327.9
ILMN_1698189	60496	ENSG00000149313	AASDHPPT	346.2	461.2	346.8	59.2	97.3	87.5	365.8	345.2	359.4	373.5	359.9	308.1	304.9	285.6	305.8	270.3	223.4	189.2
ILMN_2096191	60496	ENSG00000149313	AASDHPPT	1258.6	1420.7	1333.3	258.6	628.1	526.8	1308.4	1556.6	1362.6	1593.5	1533.5	1118.1	1314.2	1325.7	1213.3	1105.9	993.5	842
ILMN_1678323	10157	ENSG00000008311	AASS	52	48.4	65.1	30.6	38	26	33.3	44.2	51.8	34.1	40.4	36.7	51.6	53.3	48.7	39.4	61.8	25.7
ILMN_2157219	10157	ENSG00000008311	AASS	53.4	34.8	36.1	47.1	29.9	33.2	39	45.6	27.6	42.7	33.9	47.5	33.2	40.2	37.8	46	83.7	65.8
ILMN_1703743	26574	ENSG00000108270	AATF	740	763.6	672.4	370.6	571.6	405.8	363.4	443.1	406	522	562.6	534	515.1	313.4	489.4	324.5	464.5	442.2
ILMN_3201503	9625	ENSG00000181409	AATK	25	26.2	28	25.3	24.6	33.8	25.1	25.1	24.8	27.3	24.1	25.8	28.1	25.6	25	26.9	25.3	28.2
ILMN_3289997	9625	ENSG00000181409	AATK	29.6	28.4	28.4	27.7	83	34.8	25.6	29.1	28.4	25.5	28.1	27.3	29.7	29.1	25.7	30.4	28.8	36.8
ILMN_1687609	9625	ENSG00000181409	AATK	64.8	74.3	59.7	85.8	221.6	151.4	63.9	86.4	71.4	95.2	70.3	53.4	76.4	76.8	94.1	34.1	63.2	52.3
ILMN_2068874	9625	ENSG00000181409	AATK	34.4	27.3	30.6	25	50.9	38	26.9	32.5	30.1	28	37.4	27.6	39.9	35.9	31.1	27.2	25.2	27.6
ILMN_1699334	9625	ENSG00000181409	AATK	321.1	283.4	336.4	284.5	275.4	222.7	299.7	346.4	351.7	285.5	289.2	243	195.4	218.9	221.9	353.1	263.1	460.3
ILMN_3237649	57234	ENSG00000231734	AB007962	37.7	41.3	36.3	34.4	32.3	29.7	40.1	30.1	29.7	42.4	30.6	38.3	30.5	30.8	34.6	34.7	29.1	41.1
ILMN_3235358	57234	ENSG00000232151	AB007962	347.9	218.3	198.5	69.1	53.5	64.4	68.1	61	41.6	76.1	52	34.8	60.8	54.1	47.1	29.2	48.5	52.7
ILMN_1844030	222008	NA	AB074160	27.3	27.1	29.2	26.1	28.8	30.7	28.6	27.4	26.7	32.6	28	31.9	27.4	27.2	28.5	25.1	32.7	30.5
ILMN_1703703	255649	ENSG00000214788	AB231702	27.5	28.9	30.2	40.6	31.5	29.3	26	38.5	30.1	28.4	26.7	28.2	27.2	27.5	30.1	30.9	35.5	32.3
ILMN_3261576	100128088	ENSG00000225678	AB231724	28.6	30.1	32.7	29.6	44.2	29	38.4	33.5	26.9	28.4	23.9	27.6	27.5	27.8	25.7	29.5	41.2	30.8
ILMN_3200211	643680	ENSG00000214787	AB231729	138.6	167.9	170.9	206.1	315.7	239.1	867.1	1178.3	686.9	286.3	268.4	626.1	891.6	906.3	917.6	868	559.8	146.8
ILMN_3212187	440041	ENSG00000166007	AB231737	28	24.4	32.3	26.7	26.5	26.9	25.4	23.8	27.9	24.6	24.2	26	26.5	25.5	25	26.6	25.7	24.5
ILMN_1874814	728588	ENSG00000214782	AB231761	33.2	27.5	28.8	29.2	26.9	39.1	25.7	31.1	30.9	36.7	28.7	35.7	26.2	27.9	28.4	40.6	27.3	31
ILMN_1747129	9994	ENSG00000118412	AB384594	26.9	28.6	26.3	27.2	25.4	26	24.6	25.5	26.7	26.5	24.8	24.9	26.9	28.1	27.2	23.7	29.6	27.1
ILMN_3241856	64682	ENSG00000204745	AB385205	33.7	34.1	42.2	34	27.2	26.8	53.7	38.2	40.6	70.5	103.5	77.8	38.7	57.7	48.6	58.1	50.9	34.8
ILMN_3236551	57705	ENSG00000128815	AB527143	247	193.7	251.8	278.3	415.2	246.8	453.1	253.2	300.5	603.6	285	286.9	242.1	219.5	206.3	368	274.5	334.2
ILMN_3221261	23433	ENSG00000232742	AB528045	155.7	132.9	127.8	28.5	38	38.2	105.4	114.6	227.5	84.7	117.1	99.2	85.9	70	57.8	189.8	169.9	202.3
ILMN_1699967	57492	ENSG00000049618	AB587572	32.9	32.4	29.8	26.8	25.9	27.7	27.6	26	27.7	31.9	32.2	35.1	28.2	31.7	29.9	35	28.3	29.3
ILMN_1670117	18	ENSG00000183044	ABAT	37.6	36.1	31.2	42.3	27.7	28.1	34.6	37.5	38	34.3	26.7	63.6	52.4	33.7	29.8	30.9	28.3	38.6
ILMN_1805104	18	ENSG00000183044	ABAT	103.4	134.5	131.6	28.8	26.5	28.2	30.5	29.3	49.6	27.6	39.7	44.5	39.8	71.7	45.4	32.1	30.9	29.4
ILMN_3282066	18	ENSG00000183044	ABAT	33.8	29	27.9	34.1	31.8	40	34.7	29.8	36.4	30.1	33.3	32.6	28.6	27.1	48	35.7	30.4	28.8
ILMN_2404407	18	ENSG00000183044	ABAT	96.2	160.8	218.1	44.8	39.3	44.2	27.7	29.7	50.7	32.9	29.8	34.1	35.9	78.6	60.2	37.5	41.6	29.1
ILMN_1766054	19	ENSG00000165029	ABCA1	1274	1099.8	740.4	5680.5	4691.3	4497.8	4248.4	6457.4	5632.9	3334.4	5045.7	4067.2	6021.6	7836.1	8693.4	5016.7	5122.9	5506.4
ILMN_1753388	10349	ENSG00000251595	ABCA10	30.1	27.9	26.3	36	33.2	53.6	27.9	26.8	28.1	26	37.1	27	28.9	32.6	26.8	31.2	28.1	45.6
ILMN_2070570	10349	ENSG00000154263	ABCA10	30.3	28.8	33.7	52.9	28.5	30.9	28.1	32.3	27.1	27.3	27.4	32.3	29.7	38.7	27.8	29.4	27.8	43.3
ILMN_1805271	79963	ENSG00000182903	ABCA11P	690.8	552	745.7	737.6	287.1	590.8	483.4	328.4	747.8	509.6	336.4	471.4	662.8	527.1	559	271.8	344	341.8
ILMN_2232084	79963	ENSG00000251595	ABCA11P	31.5	38.6	31.2	35	34.3	28.5	44.3	35.3	39.5	36.1	32.6	36.2	32.3	32.1	40.9	29.5	35.5	28.6
ILMN_1750250	26154	ENSG00000144452	ABCA12	25.4	25.6	25.5	25.8	26.3	24.1	25.8	26.8	24	23.8	25.4	26.8	24.3	24.1	24.1	26.5	25.5	23.9
ILMN_2361400	26154	ENSG00000144452	ABCA12	30.1	30.2	29.5	23.4	24.3	24.4	25.7	26.8	26.6	27.6	28.7	27.4	27.9	28.2	28.7	28.7	25.4	27.7
ILMN_1704579	154664	ENSG00000179869	ABCA13	27.8	37.2	27.1	25.8	23.4	23.9	26.1	24.1	23.3	24	23.9	26.3	24	26.3	25.2	22.6	23.2	23.2
ILMN_1823245	650655	ENSG00000238098	ABCA17	30	33.7	33.1	26	26.7	27.5	30.5	30.6	27.5	34.2	26.2	33.5	27.4	30.4	29.6	27.6	33.6	27.4
ILMN_1655151	650655	NA	ABCA17P	35.2	39.2	37.1	54.6	57.7	45	63.5	29.6	34.6	30.6	30.5	32	29.5	45.8	32	37.4	32.9	51.5
ILMN_1687636	20	ENSG00000107331	ABCA2	32.9	41.5	37.3	29.5	33.8	29.1	33.2	36.3	39.4	35.7	32.2	31.1	33.3	30.1	32.3	29.2	36.1	35.9
ILMN_1747627	20	ENSG00000107331	ABCA2	32.9	26.3	33.4	41.9	27.7	26.9	40.1	27.3	30.4	35.6	25.7	28.3	32.8	35.2	39.2	27.2	27	26.3
ILMN_1758523	21	ENSG00000167972	ABCA3	43.5	34.2	43.1	114.7	151.4	58.9	209.8	247.3	347.3	120.3	179.2	121.2	102.3	173.4	149.7	197.7	146	66
ILMN_1794965	24	ENSG00000198691	ABCA4	25.3	26.1	25.4	41.3	29.1	31.5	27	29	29.3	26.4	27.3	29.3	30	24.5	26.4	27.2	30.1	30
ILMN_1722286	23461	ENSG00000154265	ABCA5	25.9	32.5	25.9	24.8	33.9	27.4	33.6	48.4	41.7	24.9	25.1	28.7	46.5	36.8	32.6	48.8	31.9	67.9
ILMN_1784176	23461	ENSG00000154265	ABCA5	25.4	23.6	26.7	54.4	42.3	29.3	28.8	39.7	34.6	25.4	24.9	27.8	35.7	33	25.9	36.2	30.8	37.3
ILMN_1749001	23461	ENSG00000154265	ABCA5	24.4	26.1	27.9	27.5	37.9	26.5	29.5	28.5	26.9	27.6	28.3	26.2	28.5	39.6	26.3	31.6	29	32.5
ILMN_1701551	23460	ENSG00000154262	ABCA6	36.3	30.8	34.4	26.3	27.8	25.7	26.8	25.8	28.1	28.2	26.2	28.4	27.9	24.7	25.5	28.9	29.7	28.5
ILMN_1795507	23460	ENSG00000154262	ABCA6	40.8	34.2	43.6	30.8	47.1	32.5	30.4	37	28.5	29.6	32.3	30.1	41	30.6	30.6	30	33.7	25.7
ILMN_1729894	10347	ENSG00000064687	ABCA7	25.2	27.5	27.3	32.6	28.7	26.8	33.9	33.3	29.6	24.3	30.1	33.1	32.4	27.2	24.6	31.3	26.5	28.2
ILMN_1743205	10347	ENSG00000064687	ABCA7	116.5	184.9	217.3	1698.8	1113.3	1067.7	57.5	101.1	120	35.7	39.1	38.7	132.8	101.5	95.7	262.5	113.9	82.5
ILMN_2259319	10347	ENSG00000064687	ABCA7	26.1	30.6	27.5	25.7	26.9	24.6	27.3	29.3	27.7	24.9	26.6	27.3	26.2	27.9	27.4	28.3	28.7	27.2
ILMN_2129886	10351	ENSG00000141338	ABCA8	24.6	26.9	31	25.7	27.3	29	26.4	27.9	27.4	33.8	24.9	24	24.7	30.7	25.2	25.6	25.3	26
ILMN_1796801	10351	ENSG00000141338	ABCA8	49.7	33.8	43.8	119.7	109.4	130.2	39.2	45.9	44.6	42.8	50.9	35	39.2	37.3	50.4	60.7	67.9	62
ILMN_1651396	10350	ENSG00000154258	ABCA9	29.2	28.8	26.5	28.9	26.4	26.3	27.6	27.7	34.5	25	27.7	26.5	26.5	26.8	31	26.2	26.7	27
ILMN_1720501	10350	ENSG00000154258	ABCA9	37.6	40.9	55.1	29.1	32.2	40.7	33.8	45.7	47	54.9	36.9	43.1	34.9	41	39.2	43.5	35	57.2
ILMN_1668446	10350	ENSG00000154258	ABCA9	37.3	28.5	36.6	28.3	28.4	28.8	29.1	28.6	28.6	33.3	29.3	31.6	28.1	30.1	27	34.2	26.4	27
ILMN_1812070	5243	ENSG00000085563	ABCB1	32.3	31.8	61.4	27.8	29.6	32.2	27.2	56	41.9	60	36.6	98	38	38.5	28.4	27.4	35	49.4
ILMN_2094875	5243	ENSG00000085563	ABCB1	24.4	23.9	23.1	23.7	23.9	24.1	24.9	25.2	24.4	24.8	25	27.4	27.1	25.4	23.9	25.5	26.4	25.5
ILMN_3291778	23456	ENSG00000135776	ABCB10	122.7	109.4	77	36.6	49.7	44	94.7	130.6	123.2	93	166.9	141.2	90.7	99.3	107.8	221	115.2	139
ILMN_3268993	23456	ENSG00000135776	ABCB10	101.3	191.5	104.9	127.4	117	33.8	87.7	57	182.1	66	98.8	74.7	74.8	73	64.9	113.2	127.8	101.2
ILMN_3247608	23456	ENSG00000135776	ABCB10	79.8	130.1	96.8	73.8	89.2	62.5	129.9	123.1	128.5	132.4	116.4	138.9	139.2	91.2	102.4	193.7	141.7	129.2
ILMN_1665730	23456	ENSG00000135776	ABCB10	511.2	741.2	589.4	514.6	325.2	283.5	609.3	655.7	950.3	497.5	606	607.1	484.7	526.5	479.6	752.8	748	533
ILMN_3215268	23456	ENSG00000135776	ABCB10	102.9	88.9	95.9	44.7	41	36.9	93.9	86.5	103.8	77.4	112.1	82	62.9	75.2	80.9	149.2	119.6	133.8
ILMN_2232066	8647	ENSG00000073734	ABCB11	27.6	33.1	38.9	33.9	55.6	37	36.4	31.1	27	33.6	43.5	37	35	30.3	30.3	32.1	29.4	33.2
ILMN_1767349	5244	ENSG00000005471	ABCB4	26.5	29.7	24.1	25.7	42.4	26.9	30.5	44.4	29.8	27.6	65.7	48.2	30.1	108	51.5	31.7	33.2	30.9
ILMN_1658257	340273	ENSG00000004846	ABCB5	25.7	25.8	24.5	23.6	26.4	26.8	26	25	23.6	25.3	28.9	27.4	26	25.1	25.1	23.9	24.7	25.8
ILMN_2193980	10058	ENSG00000198925	ABCB6	56.8	78.7	69.9	65.4	105.1	85.2	75.3	134.2	114.7	70.1	137.1	135.2	46.8	116.1	108.8	148.7	285.6	377.9
ILMN_1687840	22	ENSG00000131269	ABCB7	936.9	1240.5	973.1	1387	692.9	1037.6	727.1	844.1	675.2	860.7	625.3	851.6	1184	1072	795.8	772.9	602.6	568.7
ILMN_2102422	11194	ENSG00000197150	ABCB8	30.1	28.4	28.7	25.8	24.7	26.2	50.2	39.3	43.7	38.3	37.3	30.6	37.7	32.8	27.9	31.8	41.4	27.8
ILMN_1788928	23457	ENSG00000150967	ABCB9	33.6	26.5	26.8	33.8	63.9	48.5	36.8	27.6	27.5	29.6	27.8	32.5	27.3	31.9	36.9	29.7	28.2	30.7
ILMN_2343047	23457	ENSG00000256028	ABCB9	50.1	48.5	65.8	235.8	188	81	243.7	121.1	132.3	279.4	61.8	212.1	160.7	97.1	96.9	80	68.1	44
ILMN_2343048	23457	ENSG00000256028	ABCB9	36.5	80.8	70.6	530.9	276.9	332.5	658.7	109.9	372.7	1122.2	247.7	648	437.2	372.7	380.7	109.9	92.7	51.1
ILMN_2335302	4363	ENSG00000103222	ABCC1	32.7	38.3	32.2	26.5	28.9	27.6	26.5	37.3	28.3	31	32.6	27.4	26.2	30.3	27.7	33.5	26.9	54.6
ILMN_1802404	4363	ENSG00000103222	ABCC1	51.9	42.4	42.8	46.7	82.6	32	31.6	42.1	29.1	40.9	56.3	34.7	39.1	50	60.4	51.1	58.1	256.3
ILMN_1776119	89845	ENSG00000124574	ABCC10	126.3	134.2	119.9	265.3	326.3	303.3	137.1	162.8	107	174.7	231.4	195.6	151.7	157.8	119.2	203.3	208.6	264.8
ILMN_2358714	85320	ENSG00000121270	ABCC11	23.9	24.5	26.8	24.4	24.6	26.3	24.2	27.1	24.7	25	25.3	24.6	24.3	26.7	23.7	29.4	23	26.6
ILMN_1732140	85320	ENSG00000121270	ABCC11	34.7	29.9	52.5	40	65.9	32.1	38.8	53	50	47.9	42.9	52	47	36.3	28.7	44.4	72.6	56.3
ILMN_1713008	85320	ENSG00000121270	ABCC11	27.2	30.7	24.8	27.9	27.4	24.4	26.1	26.7	25.2	26.7	26.6	27.5	27.8	26.6	29.3	25.5	24.7	27.3
ILMN_1762093	94160	ENSG00000140798	ABCC12	25	28.4	30.7	24.3	30.2	27.3	25.6	24.7	25.1	25.6	30.1	24.5	27.4	25.1	26	25.4	25.1	26.7
ILMN_1709092	150000	ENSG00000243064	ABCC13	30.7	28.3	24.5	25.6	25.7	25.8	26.7	25.7	27.6	25	24.7	25.3	26.7	25.2	26.7	36.6	48.6	24.8
ILMN_1678409	150000	ENSG00000243064	ABCC13	25.8	43.4	36.6	32.6	31.9	26.8	32.4	35.4	36.4	27.1	32.4	27.1	30.2	29.5	42.3	32.6	32.1	32.9
ILMN_1774344	150000	ENSG00000243064	ABCC13	59.8	59.9	71.7	82.2	43.1	34.6	56.1	64.3	53.3	69.8	51.4	67.2	43.7	52.3	43.3	49.5	48.8	69
ILMN_1676278	1244	ENSG00000023839	ABCC2	26.2	30.1	26.1	23.9	30.2	23.9	29.1	26.1	26.5	29.1	26.8	25.7	28.8	25.3	25.4	26.5	26.7	28.8
ILMN_1717466	8714	ENSG00000108846	ABCC3	30.3	42.5	38.4	72.2	74.6	44.7	49.5	42.8	41.5	51	48.1	49.2	40.9	47.3	48.1	43.1	29.5	66.2
ILMN_1677814	8714	ENSG00000108846	ABCC3	539.6	702.2	302.3	303.4	582.5	361.9	223.4	122.8	98.1	585.7	407.1	268.4	519.5	799.5	837	300.2	308.5	715.9
ILMN_1788457	10257	ENSG00000125257	ABCC4	94.4	122	96.1	321.7	41.2	92.9	729.7	1012.7	652.4	822.4	783.8	788.6	2905.4	3070.2	1973.2	1370.4	952.6	309.8
ILMN_2194009	10257	ENSG00000125257	ABCC4	79.2	161.8	174.9	462.1	117.9	221.9	854.5	1199.3	903	836.8	791.3	979.5	3128.1	3669.6	2911.6	1617.5	1291.2	441.6
ILMN_2302358	10057	ENSG00000114770	ABCC5	27.3	26.7	26.7	27.3	26	31.8	130.8	181.9	213.9	29	76.9	84.8	44.9	34.9	42.8	180.5	51.6	32.3
ILMN_1706531	10057	ENSG00000114770	ABCC5	474	469.3	364.4	4960.6	2775.2	2911.6	1818.4	2494.2	3322.8	485	854.5	973.1	835.6	997.6	816.6	4199.8	1578.5	1030.7
ILMN_1651964	10057	ENSG00000114770	ABCC5	246.7	279.2	158	1283.2	911.6	1139.8	1058.6	1903.8	3050.9	233.8	588.3	979.7	289.3	310.4	292.9	2437.9	1202.6	480.3
ILMN_1725675	368	ENSG00000091262	ABCC6	77.3	68.3	45.4	93	89.3	45.9	30.5	36.2	25.1	30	29	34.2	120	95.3	125.9	29.5	31	32.6
ILMN_1778352	368	ENSG00000091262	ABCC6	29.7	31.1	37.9	32.9	28.6	33.1	37.9	28.6	29.6	32	28.1	32.4	56.5	32.6	42.6	33.4	26.4	31.8
ILMN_1725414	368	ENSG00000091262	ABCC6	54.1	47.5	44.7	45	32.5	35.2	48.9	51.7	58.7	57.3	49.3	45.8	61.3	54.4	61.6	35.9	36.3	55.4
ILMN_2293902	368	ENSG00000255277	ABCC6	41.8	29.5	37.5	40	26.2	25.8	27.4	28.4	27	30.1	34.5	30.1	32.5	28	31	27.2	29.7	25.9
ILMN_1801521	368	ENSG00000091262	ABCC6	34.6	32.4	51.1	36.2	33.2	104	28.8	28.5	31.2	37.1	36.2	33.6	28.2	49.2	29.1	36.7	29.1	28
ILMN_2406654	368	ENSG00000091262	ABCC6	89	63	71.3	74.3	66.6	54.6	44.7	57.3	51.6	45.8	70.8	63.4	57.2	85.6	64.1	49.7	44.2	119.5
ILMN_3246902	653190	NA	ABCC6P1	33.8	31.5	33.6	32.7	37.9	41.2	38.6	47.2	36	35	34	35.9	28.7	33.3	35.5	41.2	35.3	31.8
ILMN_1767129	6833	ENSG00000006071	ABCC8	26.6	26.7	24.2	25.2	26.7	25.3	24.8	24.5	24.8	25.9	24.2	25.5	25.2	28	23.4	25.5	27.9	27.6
ILMN_1746196	10060	ENSG00000069431	ABCC9	30.3	44.7	42.9	54.7	46.6	63.7	41.7	49.5	44.9	44.4	42.2	35.8	67.2	43.1	50.6	57.2	43.8	53.7
ILMN_2366473	10060	ENSG00000069431	ABCC9	67.7	75.7	53.7	33.4	92.2	37.3	44	59.2	40.8	49.2	49.8	62.3	51.5	50.7	57.6	41.1	60.2	47.1
ILMN_1751453	10060	ENSG00000069431	ABCC9	31.7	36.2	24.8	29.5	28	31.8	25.8	28	26.7	33.8	28.8	27.6	38.5	30.1	25.7	27	27.1	27
ILMN_1772189	215	ENSG00000101986	ABCD1	91.2	54.8	74.2	173.5	164.7	137.4	101.6	53.8	41.1	54.1	85	87.5	69.1	74.9	83.2	59.8	131.8	156.8
ILMN_3237161	215	ENSG00000214330	ABCD1	62.4	87.1	83.6	29.1	45.9	72.5	130.2	117.8	146.8	128.1	141.9	141.4	98.7	105.8	118.5	220.3	125.4	273.3
ILMN_1770887	215	ENSG00000215151	ABCD1	26.4	26.6	27.9	29.3	35.3	31.7	26.3	25.8	26.2	23.8	28.4	28.9	26.5	30.4	27.5	30.3	26.9	28.6
ILMN_1652959	225	ENSG00000173208	ABCD2	26.1	32.4	28.5	25.4	27.7	27.1	27.6	29.8	26.6	26.6	29.3	29.1	27.5	28.9	30.7	30	26.4	31.2
ILMN_2198897	225	ENSG00000173208	ABCD2	25.3	23.9	24.7	24.5	28.3	27.8	23.4	23	23.9	25.1	26.3	24.2	24.7	25	31.4	27.4	26.1	33.2
ILMN_1674032	5825	ENSG00000117528	ABCD3	300.9	247.5	292.5	152.7	153	68.8	220	222.4	214.4	214.9	264.5	317.2	167.4	173.7	223.7	282.6	256.7	228.1
ILMN_2343917	5826	ENSG00000119688	ABCD4	29.9	31.9	34	50.3	31.2	34.8	34.4	33.6	36.2	44.7	47.8	43.4	35.8	30.8	35.4	55.2	42.6	35.1
ILMN_1651501	5826	ENSG00000119688	ABCD4	26.2	29.8	27.7	28.8	69	43	32.7	38.7	34.9	29.4	45.9	29.3	29	30.8	32.8	38.3	33.5	27.5
ILMN_3207933	6059	ENSG00000164163	ABCE1	595.4	613.6	550	157.7	451.9	364.6	737.9	829.9	835.8	1419.3	1285.5	1286.3	568	532.1	468	722.6	627.4	1097
ILMN_3284447	6059	ENSG00000226723	ABCE1	171.8	194.1	171.3	32.1	43	81.2	220.3	287.2	264	383.3	363.4	457.6	133.6	144.7	102.1	219	204.4	262.7
ILMN_2330267	6059	ENSG00000164163	ABCE1	578.6	627.5	580.7	204.4	241.3	708.5	770.5	966.3	791.5	1377.7	1043.5	1259	464.2	424.6	452.2	829.1	753.7	914.1
ILMN_1676846	6059	ENSG00000164163	ABCE1	474.1	532.1	539.9	148.6	334.5	534.1	631	680.9	760.2	946.3	1142.3	919.4	358.1	310.7	307.4	659.4	617.6	806.5
ILMN_1754532	6059	ENSG00000224785	ABCE1	27.3	36.8	31.7	29.7	33.8	29.5	26.7	39	39.6	70.7	36.3	38.3	32.4	33.6	29.8	35.5	35.9	35.9
ILMN_2392635	23	ENSG00000236149	ABCF1	524.3	476.3	447.3	988.7	584.2	594.4	596	516.9	495.8	503.5	576.2	513.2	340.4	370.2	342.8	357.2	528	566.6
ILMN_1673753	23	ENSG00000236149	ABCF1	321.3	298.5	389.7	1207.4	1384.7	1312.6	337.6	272.2	253.8	302.7	325.6	302.6	138.8	142	214.3	362.2	436.4	362.2
ILMN_1763875	23	ENSG00000236149	ABCF1	2236.8	1915.6	2041.5	3515.7	2934.7	3095.1	2428.3	2371.1	2268.3	3013	2649	2587.1	1627	1547.1	1698.1	1940.4	2241.9	2624.6
ILMN_2284941	10061	ENSG00000033050	ABCF2	64.8	66.5	35.4	28.4	26.5	23.6	25.9	26.7	27.2	23.1	31.1	24.6	25.5	24.7	24.8	24	24.3	23.4
ILMN_1781999	10061	ENSG00000033050	ABCF2	353.8	282.5	241.6	68.3	54.8	60.5	251.8	245.4	200.1	413.1	409.3	320.7	201.9	124	161.2	161.2	140.3	204
ILMN_1669201	10061	ENSG00000033050	ABCF2	49.3	70.2	52.5	80.2	68.8	35.4	53.9	75.5	43.3	94.5	102.7	107.9	35.6	66.3	48.4	32.4	70.6	81.1
ILMN_1810085	55324	ENSG00000161204	ABCF3	110.1	54	98.3	331.6	222.2	228.5	73.2	102.9	73.8	67.5	106.8	109.3	68.5	64	70.6	80.7	106.7	209.7
ILMN_2262362	9619	ENSG00000160179	ABCG1	38.2	105.3	40	47.2	76.7	45.5	46.5	31.4	39.2	60.8	48.8	46.2	37.7	53	54.7	43.2	34	44.5
ILMN_1743638	9619	ENSG00000160179	ABCG1	31.5	58.5	41.8	84.2	39.9	51.2	57.5	47.5	87.2	43.4	44	77.7	49	56.8	39.9	44	62.4	50
ILMN_1658176	9619	ENSG00000160179	ABCG1	53.7	53.3	42	110.7	129	55.7	889.5	149.6	241.6	2089.6	203.1	812.8	135.5	103.1	109.8	129.2	213.4	333.3
ILMN_2329927	9619	ENSG00000160179	ABCG1	49.6	48.9	44	31.2	39.3	25.3	229.5	275.3	140.5	130.2	423.3	159.6	581.4	694.2	1146.9	74.2	89.9	109.7
ILMN_1794782	9619	ENSG00000160179	ABCG1	236.9	265.3	210.9	596.9	500.6	227.7	876.5	1000.2	604.6	640.1	1244.9	696.7	1738.5	1724.9	2470.6	224.3	306.8	319.4
ILMN_1695968	9619	ENSG00000160179	ABCG1	45.3	29.5	30.3	222.3	48.6	68.2	35.6	43.5	30.4	54.1	32.8	37.9	42.5	37.8	53.9	43	50.3	33.8
ILMN_1789641	9429	ENSG00000118777	ABCG2	24.3	25	23.4	31.1	26.4	27.2	92.6	39.7	29.6	31.6	29.1	41.7	256.3	107.1	142.9	60.5	54.7	24.8
ILMN_1779470	64137	ENSG00000172350	ABCG4	42.7	44.8	44.8	46.3	69.5	137.2	40.5	53.1	37	36.9	29.6	41.9	45.4	66.2	67.9	129.1	95	39.3
ILMN_1716592	64240	ENSG00000138075	ABCG5	31.2	30.4	26.9	43.4	34.2	41.3	42.4	43	27	35.5	41.6	32.8	29.4	32.6	31.4	33.5	30.7	37.2
ILMN_1680309	64241	ENSG00000143921	ABCG8	37.9	28.1	26.3	28.9	38.9	48.1	37.3	26.2	27.7	27.3	30	28.9	28.3	27.1	25.9	33.7	30.1	41.8
ILMN_1743371	84696	ENSG00000143994	ABHD1	47.6	50.8	75	60.2	32.1	30.9	27.9	32.6	47.3	38.2	30.9	31.5	33.5	32.1	54.6	32.7	37.5	33.4
ILMN_1770031	55347	ENSG00000144827	ABHD10	601.4	539.4	594.6	300.9	319.9	269.3	423	581.9	442.5	788.2	496.5	509.3	364.3	296.6	317.8	423.4	196.5	242.2
ILMN_2338268	83451	ENSG00000106077	ABHD11	146	110.1	148.6	37.6	60	93.7	178.5	152.1	113.5	134.8	168.5	184.7	161.7	99.2	179.9	70.1	68.1	60.5
ILMN_1753912	83451	ENSG00000106077	ABHD11	42.8	42.4	33.8	31.1	27.4	44.6	27.5	33.1	28.9	28.1	26.8	25.4	30.2	28.2	27.8	25.6	29.4	25.4
ILMN_1737475	83451	ENSG00000106077	ABHD11	44.5	116.6	84.3	26.2	26.6	31.6	133.6	124.1	101.4	102.2	155.7	173.2	108.7	84.2	134.7	39	50.8	31.4
ILMN_1745116	26090	ENSG00000100997	ABHD12	51.5	121.3	97.5	1434.6	721.6	1081.8	1842.8	2289.1	3352.1	401.9	628.1	1160.1	372.5	206.4	452.5	2958.3	1769.5	913.3
ILMN_2318685	26090	ENSG00000100997	ABHD12	89.6	104	92	509.7	478.5	444.1	1454.6	1419.7	1829.5	365.5	635.1	962	516.6	333.2	504.6	2347.5	1356.8	1068
ILMN_2245305	26090	ENSG00000100997	ABHD12	275.8	228.6	228	1057.1	1304.3	1352.9	1553.6	2168.3	1521.4	558.3	1111.4	1404.2	912.8	645.2	806	3486.1	1844.7	1607.9
ILMN_1707925	145447	ENSG00000131969	ABHD12B	61.6	51.5	29.2	132.3	41	42.9	38.2	37.9	39.7	44.4	40.4	42.7	54.5	37.9	43.8	50.4	43.8	31.4
ILMN_1698311	145447	ENSG00000131969	ABHD12B	41.1	40.5	37.8	62.4	48.3	34.7	30.9	30.7	27.4	44.2	33.9	30.7	31.1	31.9	43.3	31.8	35.3	32.2
ILMN_2367487	145447	ENSG00000131969	ABHD12B	29.8	25.1	22.7	25.7	25.5	25.4	23.4	26.4	25.3	25.1	25.3	25.3	24.5	25.8	23.8	28.8	26.9	28.6
ILMN_1785285	84945	ENSG00000139826	ABHD13	36.7	46.2	60.3	37.1	41.2	59.7	45.3	62.8	42.8	48.4	38.9	37.1	39.7	42.3	42.3	54.9	51.1	66.4
ILMN_2073969	84945	ENSG00000139826	ABHD13	31.7	64.9	63.3	32.4	27.9	31	28.7	31	29.8	33	31.5	26.8	28.5	28.6	30.3	34.4	38.3	31.5
ILMN_1794213	25864	ENSG00000248487	ABHD14A	182.7	183.1	191.6	138.5	219.1	191.8	376.7	525.4	433.5	250.4	291.1	292.2	316.3	335.8	330.1	345.2	198.5	127.6
ILMN_2227533	84836	ENSG00000114779	ABHD14B	140.1	161.7	87.1	284.5	114.5	39.3	138.6	172.3	109.2	62.2	82.4	56.9	81.5	84.6	58.2	188.2	106.5	34.8
ILMN_1769390	116236	ENSG00000168792	ABHD15	222.1	259.7	337.7	208.3	129.8	44	288.7	342.6	381.6	280.3	480.9	373	600.2	682.7	532.1	439.6	488.8	403.2
ILMN_2152402	7920	ENSG00000204422	ABHD16A	782.6	657.4	679.4	871	453.5	858.9	952.6	1092.8	880.3	623	760.4	1008.8	699.4	619	657.9	850	708.3	773.5
ILMN_1805483	140701	ENSG00000183260	ABHD16B	32.4	27	30.4	27.9	34.4	28.6	28.4	27.5	37.1	31.5	32.4	25	36.6	26.9	25.6	29.9	32.6	29.8
ILMN_1785389	11057	ENSG00000140526	ABHD2	28.4	26.1	28.7	26.8	30.1	25.2	30.7	32.2	28.9	24.9	24.4	25.9	31.1	26.4	26.4	27.3	30.7	25.5
ILMN_2403446	11057	ENSG00000140526	ABHD2	144.8	166	156	98.2	37.6	103.2	112.1	97	70	305.8	245.1	282.3	75.8	69.5	93	72.5	117.3	223
ILMN_1748251	11057	ENSG00000140526	ABHD2	28.9	24.4	28.2	28.2	25.8	28.2	29.2	29.3	26.1	26.7	31	30.8	31.1	28.6	29.1	26.9	30.5	32.3
ILMN_1787618	11057	ENSG00000140526	ABHD2	25.2	25.4	25.1	30.5	36.8	33.7	25.7	25.5	25.3	27.4	26.8	24.7	27.2	25.4	27	31.3	31.5	27.7
ILMN_1723662	11057	ENSG00000140526	ABHD2	240.4	260.3	267.5	140.3	139	112.8	178.7	128.6	126.6	580.8	423.8	401.8	149.3	135.3	129.3	139.1	133.1	311.3
ILMN_1801767	171586	ENSG00000158201	ABHD3	694	927.1	771	904.7	314.3	705.4	724.1	958.9	921.8	515.7	926.1	870.7	830.6	833.8	893.2	957.9	760.7	856.5
ILMN_1700633	63874	ENSG00000100439	ABHD4	73.4	77.6	43.6	86.7	71.6	90.7	273.9	200.8	169.8	123.2	86.9	141.5	86.1	42.2	89.9	170.9	151.9	344.4
ILMN_1655702	51099	ENSG00000011198	ABHD5	812.1	828	797.9	82.1	48.8	73.7	338.1	252.4	343.8	235.4	381.4	253.2	315.4	272.4	285.8	266.5	339.9	452.6
ILMN_1706344	57406	ENSG00000163686	ABHD6	374.3	397.9	434.5	231.7	267.6	286.5	643.5	683.4	877.8	391.6	540.6	558.3	282.6	317.7	317.9	876.1	567.4	932.5
ILMN_1712707	79575	ENSG00000127220	ABHD8	941.7	631.9	905	1207.8	1212.3	1051	1389.5	925.8	881.1	1547.8	1574.7	1321.4	1559.6	1660.5	1570.7	1192.4	1045.6	1677.7
ILMN_1739081	10006	ENSG00000136754	ABI1	30.2	54.8	38.4	38.9	48.3	46.2	28.3	46.6	35.6	34.1	56.4	41.7	32.1	40.8	27.2	53	38.3	59.9
ILMN_2329958	10006	ENSG00000136754	ABI1	1176.2	1324.6	1015.4	908.4	901.7	965.8	1141.5	1345.5	1542	988.5	1217.3	941	987.8	662.4	807.9	2074.8	2488.6	1346.6
ILMN_1775944	10152	ENSG00000138443	ABI2	58.4	34.5	50.2	28.7	29.5	39.2	93.9	67.8	71.6	81.1	79.8	65.4	91.6	66.2	59.7	58.7	62.6	35.4
ILMN_3218529	10152	ENSG00000256458	ABI2	24.6	27.9	32.8	31	36.1	27.2	28.8	26.5	31.1	27.2	28	26.2	27.1	25.7	25.5	24.3	27.5	27.4
ILMN_1724497	10152	ENSG00000138443	ABI2	372.1	352.7	385.3	230.3	434.2	346.1	407.2	403.7	465.7	467	495.2	521.9	493.5	462.9	513.6	415.2	577	348.6
ILMN_1720988	10152	ENSG00000138443	ABI2	64.3	70.5	72.3	62.2	33.8	97.1	121.4	109.9	115.3	110.7	121.7	120	112.1	118.6	95.8	88.3	86	70.7
ILMN_1707274	10152	ENSG00000138443	ABI2	27.5	26.3	25.9	31.2	34.9	32.9	28.2	43.4	26.6	27.7	30.7	27.1	26.1	29.1	27.3	28.9	27.8	42.7
ILMN_1755658	51225	ENSG00000108798	ABI3	1056.3	1607.1	1868.9	222.7	214.9	600.7	439.5	522.7	503.4	773.5	371.4	1060.9	997.2	1254.7	1227.7	549.7	344.8	138.3
ILMN_1673639	25890	ENSG00000154175	ABI3BP	31.6	30.7	38.5	27.8	30.3	43.3	34.2	30	34.4	30.4	29.5	30.8	25.7	28	29.5	33.3	38.3	27.4
ILMN_1713732	25	ENSG00000097007	ABL1	619.3	551	580.5	2220.3	1768.1	1812.9	1406.5	1674.6	1530.4	1060.4	848	1019.4	908.7	925.1	998	1528.2	976	1044.1
ILMN_1708922	25	ENSG00000097007	ABL1	141.6	150.4	150.6	389	207.1	176.9	31.1	32.6	34.3	25.7	29.9	32.6	107.6	81.5	74.8	40.8	35.1	25.1
ILMN_2268241	25	ENSG00000097007	ABL1	35.2	44.5	42.9	42.2	32.3	34.9	40.2	55.7	61.5	78.5	52.4	77.1	64.3	44.1	48.3	59	40.2	89.5
ILMN_1741628	27	ENSG00000143322	ABL2	27.3	26.1	26.6	286	110.3	35.7	43.1	29.3	35.7	52.9	43.8	49.7	32.8	30.4	29.7	30.1	85.2	85.8
ILMN_1657870	27	ENSG00000143322	ABL2	27	30.5	28.6	443.4	65.1	175.9	31.4	55.5	36.3	48.7	63.3	86.6	31.8	103.8	79.4	41	68.1	137.1
ILMN_2240003	27	ENSG00000143322	ABL2	27.1	32.4	29.2	273.8	64.3	173.9	32.8	29.9	39.2	71	74.8	32	48.9	65.1	35.3	31.2	33.5	109.4
ILMN_1785424	3983	ENSG00000099204	ABLIM1	31.8	35.1	50.6	25.9	26.9	28.5	32.7	24.2	25.8	28.5	26.5	27	25.6	63.4	38.5	27.1	29.6	29.8
ILMN_1731610	3983	ENSG00000099204	ABLIM1	30	29.7	35	29.3	45.4	32.6	27.1	45.4	46.5	34.4	33.7	40.6	35.7	31.6	36	31.9	34.1	28.8
ILMN_1696682	3983	ENSG00000099204	ABLIM1	56.9	57.5	45.1	42.6	33	58.7	32.6	37.6	56.2	36.8	32.7	47.8	31.2	38.8	41.4	37.4	36.3	41.8
ILMN_2396672	3983	ENSG00000099204	ABLIM1	39.5	31.1	31.9	25.4	26.5	26.5	27.9	27.6	26.7	28.6	26.8	28	29.2	30.6	31.2	25.8	28.8	32
ILMN_1758825	84448	ENSG00000163995	ABLIM2	28.7	25.9	31.2	28.7	30.6	27.2	34.2	30.2	32.5	28.2	33.1	32.1	28.4	26.2	36.4	33.7	32.8	49.7
ILMN_1656940	22885	ENSG00000173210	ABLIM3	29.6	27.2	35.5	118.1	698.3	1071.1	219.6	373.8	260.1	89.9	137	202.6	95.6	96.1	154.1	107.4	103.7	62.2
ILMN_1656979	28	ENSG00000256062	ABO	28.4	24.4	24.9	28.2	25	28.6	23.5	24.7	27.4	27.5	27.3	26.3	26.4	24.2	24.4	25.4	26.7	24.4
ILMN_1731433	26	ENSG00000002726	ABP1	27.6	31.1	31.4	57.3	37.2	55.8	195.6	77.4	112.3	498.4	39.5	374.7	208.8	54.6	255.5	51.7	31.2	32.5
ILMN_1743797	3500	ENSG00000211962	abParts	34.5	28.1	30.6	39.3	33.5	27	28.2	34	26.6	26.4	27.8	32.6	27	29.2	34.9	26.6	30.9	27.2
ILMN_1739508	3514	ENSG00000241755	abParts	78.6	96.3	194.8	28	43.1	80.8	44.8	56.5	76.3	59.5	64.1	44.9	45.4	36.4	38.2	60.8	48.9	41.8
ILMN_1680274	3519	ENSG00000239975	abParts	62	58.5	97.3	60.2	85.2	90.7	62.5	55.3	63.9	93.2	48.6	65.5	55.7	65	38.9	77	78	110.3
ILMN_1776014	28461	ENSG00000211968	abParts	30.8	28.9	38.3	27.9	45	38.7	28.5	24.8	28.3	26.2	31.9	30.8	28	33.8	26.9	29.6	28.7	29.7
ILMN_3243573	3500	ENSG00000231475	abParts	30.6	30.9	29.1	26.4	28.6	23	28.8	29.7	28.4	29.6	27.6	28.8	26.3	26.8	26.5	27.1	27.7	30.2
ILMN_3240375	50802	ENSG00000242766	abParts	34.2	54.6	70.9	28.8	30.3	26.1	26.3	28.3	26	26.9	30.6	28.2	27.7	26.6	26	27.1	26.3	28.3
ILMN_1699214	3514	ENSG00000242580	abParts	93	123.3	103.2	106.3	44.5	71.9	92.4	76.4	54.2	123	98.6	112.8	87.3	48	51.4	52.2	85.7	51.5
ILMN_1656882	3500	ENSG00000211958	abParts	30.6	31.6	24.4	27.2	30.2	27.1	26.9	28.2	28.2	26.4	27	26.8	29.1	29.1	29.5	27	30.8	28.5
ILMN_1737480	3500	ENSG00000231331	abParts	35.2	39.3	33	27	33.6	29.3	27.3	30.4	28.7	28.5	31.1	47.6	34.9	29.7	29.1	28.3	28.1	39.6
ILMN_1652199	3514	ENSG00000211632	abParts	123.6	85.8	127.1	98	71.5	164.9	51.9	60.4	61.3	43.5	41.2	57.6	31.1	33.6	32.6	82.9	87.7	138.4
ILMN_1729198	28904	ENSG00000239819	abParts	28.7	26.7	26.9	24	30.3	27.8	26.3	29.8	29.1	25.5	29.8	26	31.4	26.5	30.4	27	24.1	26.1
ILMN_1674228	3514	ENSG00000239571	abParts	74.8	136.4	137.9	71.6	160.8	57.9	108.8	137.3	70.1	68.7	128.3	119.9	142.6	83.4	184.1	57.9	64.5	62
ILMN_1678859	26586	ENSG00000211638	abParts	104.4	88.9	125.1	71.6	94.4	81.3	85	68.4	94.1	92.4	53	63.6	65.4	62.6	73.1	79.2	90.4	44.9
ILMN_3247797	3500	ENSG00000211974	abParts	25.8	26.3	29.9	29.3	31.2	41	30.6	29.8	34.9	29.7	27.7	27.9	25.7	30.8	26.4	26.4	33.6	28.8
ILMN_1672878	29	ENSG00000159842	ABR	4641.8	3552.3	3545.1	9083.2	4974.7	5011.4	6123.3	5831.9	7356.7	6389.2	6170.9	6556.6	4384.1	4868.6	5384.1	6829.8	6306.1	8805.9
ILMN_1655114	29	ENSG00000159842	ABR	59.8	52.5	71.8	32.5	48.5	37.7	72.4	36.1	51	86.1	61.7	83.4	64	92.5	77.6	50.7	36.2	93.9
ILMN_1657045	29	ENSG00000159842	ABR	37.9	31.1	29.5	49.7	38.8	55.4	30.3	34.6	30.6	27.3	26.7	28.8	26.6	28.5	29.7	40	34.6	43.7
ILMN_1766991	137735	ENSG00000174429	ABRA	29.2	27.5	27.2	25.4	23.7	23.8	25.7	26.4	27.1	26.2	27	26.8	26.7	25.9	24.6	27.6	25.9	24.9
ILMN_1658083	29777	ENSG00000146109	ABT1	155.5	198.8	191.7	49	53.1	34.8	154.9	109.1	105.6	186	113.9	92.6	88.5	83	88.1	62.7	94	71.7
ILMN_1802096	80325	ENSG00000114626	ABTB1	2510.8	1910	2143.9	1604.1	1467.8	1722.9	421.7	803.7	785.4	280.4	237.8	449.3	614.4	605.3	892.5	926.1	862.9	792.6
ILMN_2367165	80325	ENSG00000114626	ABTB1	481.7	386.1	339.5	222.6	55.9	106.2	70.8	150.8	179.7	51.9	59.5	56.5	116.4	84.8	148	180.9	163.8	103.8
ILMN_1753370	25841	ENSG00000166016	ABTB2	39.9	31.3	30.8	59.6	30.3	34.1	28.9	27.1	30.3	41.7	33.8	36.8	28.9	33.1	27.4	31.2	167.1	47.5
ILMN_1738921	30	ENSG00000060971	ACAA1	1547.1	1227.7	1258.6	983.9	872.7	897.7	1021.5	889.1	887.9	1171.9	1303.9	1006.1	1054	850.4	919.9	805.7	664.9	696.3
ILMN_1662141	10449	ENSG00000233585	ACAA2	25.2	24.8	27.2	27.7	26.5	34.6	26.7	26.5	29.8	32.7	30.2	29.2	28.9	25.3	27.8	26.1	26.5	26.3
ILMN_1660199	10449	ENSG00000167315	ACAA2	1298	811.7	983.3	438	319.2	412	2041.5	1313.7	1560.3	1899.8	1763.2	1885.8	1494.1	1632	1061.5	1915.6	1400.7	2834.6
ILMN_2331636	31	ENSG00000132142	ACACA	371.8	370.3	322.4	635.4	732.7	592.8	579.1	543.2	432	719.8	298.5	333.3	347.9	442.7	401.8	562.3	411.6	256.9
ILMN_1772123	31	ENSG00000132142	ACACA	362.1	302.3	271.8	448.1	393	368.7	461.1	429.5	320.9	518.2	261.1	288	308.1	347.9	292.9	495.9	340	243
ILMN_1667641	31	ENSG00000132142	ACACA	25.1	27.4	25.5	23.7	24.8	26.1	29.7	25.9	27.9	24	24.5	25.8	24.7	26.2	27.1	25	25.1	28.1
ILMN_1763852	32	ENSG00000076555	ACACB	94.9	160.6	128.8	56	327	163.6	26.8	229	30.3	30.2	37.9	27.7	27.2	130.9	63.6	33.6	106.3	26.3
ILMN_1687303	80724	ENSG00000111271	ACAD10	365.4	390.9	377	810.7	652.3	570.3	270.8	262.9	264.8	217.7	259.4	235.5	406.1	339.1	385.6	227.3	177.3	210.4
ILMN_2225595	27034	ENSG00000151498	ACAD8	614.3	549.7	385.8	994.9	599.9	592	741.2	684.1	695	672.4	581.5	551	623.5	642.4	710.5	575.8	571.8	481.5
ILMN_1724699	27034	ENSG00000151498	ACAD8	111	151.9	105.9	90.8	48.6	161.5	85	78.7	144	114.4	69.6	39.2	136.7	98.6	119.3	86.9	133.4	149.4
ILMN_1775579	28976	ENSG00000177646	ACAD9	743.4	686	750.8	1198.6	961.1	1020.6	1097.8	1080.5	997.2	1007.5	902.8	1011.5	732.7	657.8	626.5	794.5	471.3	732.9
ILMN_1660890	33	ENSG00000115361	ACADL	24.7	26	26	28.7	25.2	27.5	27.3	28.8	32.5	28.5	27.3	28.1	25.4	27.2	28.8	25.7	29.5	28.7
ILMN_1778104	34	ENSG00000117054	ACADM	769.5	840.4	896.6	379.9	536.4	635.6	1753.8	1211.8	1810.6	2168.3	1610.5	1944.7	1180.6	1194.1	1371.7	1456.8	1350.6	805.4
ILMN_2053679	34	ENSG00000117054	ACADM	1442.9	1514.7	1673	980	1311.5	1680.7	3282.8	2402.9	3245.8	3615.5	2593.9	3472.7	2107	2204.1	2376.6	3057.8	2661	1609.3
ILMN_1795104	35	ENSG00000122971	ACADS	153.3	54.5	68.1	68.4	101.7	154.4	104.7	98.4	106	51.4	102.8	119.4	89.2	76.7	110.7	188.8	103.6	162.6
ILMN_1670437	36	ENSG00000196177	ACADSB	26.6	32	43.4	27.7	27.3	33.2	50.5	28.2	29.1	32.9	28.1	32	29	31.8	34	28	34.6	30.5
ILMN_1740920	36	ENSG00000196177	ACADSB	34.2	33.3	40.8	33.3	30.5	37.3	42.4	31.5	30.5	50.6	36.5	43.6	35.9	40	29.9	51.7	36.5	32.6
ILMN_2263466	37	ENSG00000072778	ACADVL	297.5	165.5	110.8	62	27.9	31	138.8	133	98.3	157.9	246.2	233.1	284	241.8	359.8	223	240.1	563.8
ILMN_1806408	37	ENSG00000072778	ACADVL	5714.8	3686.9	3535.9	8668.5	8779.5	7453.5	3751.2	3183.2	3082.9	4897.5	4814.6	5338.7	6822.5	6748.3	7681.1	3032.2	3339.1	6800.5
ILMN_2352009	37	ENSG00000072778	ACADVL	784.1	481.2	442.5	1815.7	1321.9	1300.3	392.9	314.9	263.4	365.2	725.4	565.7	1157.3	1017.6	1052.3	310.4	507.9	833.8
ILMN_1777182	176	ENSG00000157766	ACAN	27.1	30.3	31.5	32.1	25.6	33.8	30.1	30.8	41.2	27.6	27.6	29.8	27.2	28.3	26.5	28.1	34.4	25.7
ILMN_3178585	176	ENSG00000157766	ACAN	31.1	28.9	26.8	32.6	26.8	25.2	28.7	28.1	24.4	25.8	29.3	25.5	27	30.6	29.8	25.1	27.1	26
ILMN_1740675	176	ENSG00000157766	ACAN	26.3	24.8	27.4	26	25.6	28.7	27.5	29.9	25.4	31.3	27.9	25.5	30.5	26.5	27.8	25.6	30.5	25.7
ILMN_1693148	176	ENSG00000157766	ACAN	25.3	23.6	24.2	23.2	24.9	25.1	25.5	26.9	24.1	23.5	25	25.9	23.6	23.9	25	23.9	35.2	24.3
ILMN_1808395	9744	ENSG00000072818	ACAP1	276.8	271.3	242	715.1	27.3	31.6	26.6	24.9	26.5	27.7	26.7	26.4	227.8	145	66.9	28.7	27.8	31
ILMN_2088825	23527	ENSG00000114331	ACAP2	665.1	680.5	742	116.5	138.2	397.1	515.1	425.3	602.6	436.8	361.1	370	418.5	287.8	362.7	531.4	496.7	650.8
ILMN_1766798	23527	ENSG00000114331	ACAP2	891.3	893.5	726.8	88.7	157.2	207.5	503.6	469.2	577	419.7	428.3	390.8	322.5	307.4	392.3	445.8	387.4	653
ILMN_3236270	23527	ENSG00000114331	ACAP2	1239.3	978.8	859.6	161.2	99.2	174.9	686.2	538.6	674.8	495.1	542.2	497.9	361.7	306.1	379.3	659.1	455.3	690.8
ILMN_1743847	116983	ENSG00000131584	ACAP3	27.8	26.7	26.5	31.6	25.4	27.6	25.2	25.2	28.7	26.6	28	24.3	27.4	25.9	25.3	27.8	29.2	25.2
ILMN_1800008	38	ENSG00000075239	ACAT1	1506.2	1410.7	1373.1	671.6	1240.5	1444.6	3876.9	3718.6	3669.6	4060.9	3648.7	4287.5	2866.8	2840.9	2692.4	4469.1	3515.7	3014.9
ILMN_2133799	39	ENSG00000120437	ACAT2	27.4	29.3	38.3	82.2	50.9	27	92.4	33.7	67.9	76.2	25.5	41	49.3	52.1	30.8	44.4	47.1	50.7
ILMN_1708672	39	ENSG00000120437	ACAT2	629.7	513.8	448.7	1247.7	2206.4	3151.9	3224	1322.3	2609.9	2905.4	698.7	2293.9	1732.4	1788.8	1456.8	1903.1	1037.3	806
ILMN_1665945	64746	ENSG00000182827	ACBD3	1207.4	1092.1	1111.1	360.9	504.1	635.4	1505.7	1197.9	1501.8	1025.3	1105	1188	970.4	914.9	903.9	1331.5	1371.7	1318
ILMN_1676288	79777	ENSG00000181513	ACBD4	58.7	41.7	36.6	246.3	80	109.1	32.1	62.9	29.3	42.5	47.1	34	74.3	60.3	87	71.1	54.1	58.7
ILMN_1693250	91452	ENSG00000107897	ACBD5	114.3	109.1	78.2	28.3	28.7	25.3	121.3	125.7	136.5	125.7	128.9	111	88.5	91.5	93.4	231.1	134.9	123.4
ILMN_2295980	91452	ENSG00000107897	ACBD5	28.3	24.3	26.2	28.1	37.2	24.4	28.6	29.1	27.3	27.1	27.5	40.2	26.1	31.6	23.9	30	25.7	32.7
ILMN_2410362	91452	ENSG00000107897	ACBD5	82	33.4	34.1	26.7	27.2	28.4	40.7	40.9	43.8	48.9	62.6	34.1	32.6	26	28.9	36.4	39.7	54.9
ILMN_1684271	84320	ENSG00000135847	ACBD6	269.3	290.3	260.7	239.7	374.9	418.1	439.6	415.8	376.1	341.6	318.9	337	294.8	363.5	343.2	497.3	302.1	341.6
ILMN_1726388	414149	NA	ACBD7	24.4	24.1	24.8	27.7	34.8	27.7	26.9	25.2	24	25.5	26	25.4	29.2	68.9	55.3	26.8	29.1	24.9
ILMN_2106002	414149	NA	ACBD7	29.3	35.7	30	33	28.5	46.1	35.8	27.4	31.8	25.1	26.5	31.4	35	31.1	29.4	32.2	27.9	30.5
ILMN_1779685	40	ENSG00000108684	ACCN1	24	23.6	25.6	26.7	23.7	25.3	24.6	24.3	24.9	25.9	23.7	24.8	25.1	28	29.7	26.3	24.7	25.2
ILMN_1665932	40	NA	ACCN1	26.3	28.6	27.9	26.6	58	33.6	26.5	27.6	31.3	27	27.8	30.3	26.8	29.9	30.4	31.8	36.6	28.5
ILMN_1769694	41	ENSG00000110881	ACCN2	27.9	25.5	27.1	89.4	408.6	399.5	94.7	380.6	211	43	33.7	61	51.6	188.2	151.4	106.3	85.3	27.8
ILMN_1727251	41	ENSG00000110881	ACCN2	24	24.6	25.3	25.2	26.6	28.6	24.1	23.8	27	25	26	27.1	26.9	24.3	24	26.8	27.2	27.8
ILMN_1734479	9311	ENSG00000213199	ACCN3	40	70	58.4	142.8	74	160.1	62.6	67.9	43.5	63.8	48.4	59.5	43.9	51.9	53.6	52.2	61.8	33.5
ILMN_2368728	9311	ENSG00000213199	ACCN3	27	25	25.9	71	38.5	38.6	27.2	27.5	26.8	25.5	28	25.4	26.8	26.6	28.7	27	27.3	28.5
ILMN_2394897	55515	ENSG00000072182	ACCN4	27.1	31.8	37.3	27.6	29.3	29.8	29.4	25.7	40.1	27	34.6	28.8	27	29.8	27.3	34.3	23.9	31.6
ILMN_2394902	55515	ENSG00000072182	ACCN4	29.2	29.8	26.6	29.3	32.4	30.2	32.3	28.3	26.9	28.5	30.4	26.9	25.3	27.4	27.6	30.5	29.7	43.8
ILMN_2287535	55515	ENSG00000072182	ACCN4	27	28	27.1	28.1	28.2	25.8	26.3	28.5	28.3	26.7	29.5	24.9	25.9	23.5	25.1	26	30	25.3
ILMN_1750295	51802	ENSG00000256394	ACCN5	33.6	38.8	30.2	32	29.7	30.2	24.2	37.6	28.9	26.4	26.5	27.5	26.6	28.7	27.6	26.7	28.9	28.7
ILMN_3187680	84680	ENSG00000110455	ACCS	604.3	1301.3	457	3234.4	3343	1241.7	295.4	843.7	195.6	93.1	155	55.1	377.7	503.5	64	1575.3	484.8	258.7
ILMN_2154287	84680	ENSG00000110455	ACCS	110	245	44.1	654.8	477	150.5	33.4	111	28.2	35.6	28.3	23.6	56	70.6	26.5	257.2	66	46.4
ILMN_3242266	390110	ENSG00000205126	ACCSL	29.6	27.6	26.9	28.2	27.2	26	31.9	30.6	28.3	50.3	28.1	31.7	28.2	29.2	26.9	26.2	25.8	26.3
ILMN_1780630	390110	ENSG00000205126	ACCSL	31.1	39	60.5	25.8	32.7	38.4	35.2	34.2	32.8	29.7	40.4	26.5	26.9	33.2	41.3	28.9	31	35.1
ILMN_1716480	65057	ENSG00000102977	ACD	230.1	253.4	253.7	127.4	176.5	167.4	122.3	130	95.2	130.9	153	133.3	245.3	229.5	237.6	72.6	147	144.5
ILMN_1715192	1636	ENSG00000159640	ACE	30.7	27.1	41.8	42.5	30.7	32.8	31.5	33.4	28.2	33.5	31.4	30	28.6	37.4	28.9	29.9	32.5	29.4
ILMN_2339410	1636	ENSG00000159640	ACE	26.2	25	27.1	26.6	39	25.8	24.6	25.7	27.5	27.6	28.1	28.4	29.1	27.8	28.1	28.6	26.8	26.4
ILMN_1779984	1636	ENSG00000159640	ACE	30.8	26.2	27.4	36.4	37.2	26.8	41.6	35.4	29.7	30.5	37.3	31.8	29.8	27	45.5	32.3	30.1	33.8
ILMN_1667018	59272	ENSG00000130234	ACE2	38.6	46.5	28.4	29.8	30.2	47.2	43.9	31.7	36.2	39.2	39.4	42.4	38.2	31.8	38.9	63.4	29.4	28.5
ILMN_1773243	125981	ENSG00000167769	ACER1	27.3	30.2	52.7	31.6	28.9	27.9	46.5	33.8	26.7	28.5	34.8	30.2	30.6	28.8	29.5	29.9	29.1	31.4
ILMN_3241214	125981	ENSG00000167769	ACER1	29.8	27.4	30.6	25.8	29.3	28.2	27.6	25.5	27.9	26.5	30	25.6	30.7	23.8	27.4	28.4	27.2	30.4
ILMN_3235340	340485	NA	ACER2	227.4	206.5	264.4	96.7	54.3	300.3	178.3	223.6	204.3	199.5	199.3	197.9	234.4	160.3	157.8	215.4	164.3	191.7
ILMN_1761000	340485	ENSG00000177076	ACER2	26	28.5	28.4	43.5	30.7	33.2	33.9	41.9	33.2	36.8	43.4	28.4	40.2	39.5	32.9	41	33.8	35.4
ILMN_3215195	340485	ENSG00000177076	ACER2	32	29	26	26.4	28.2	26.4	27	25.5	29.6	26.3	27.9	26.4	25.4	26.9	24.3	28.2	26.4	26.2
ILMN_3291705	340485	NA	ACER2	59	80.6	60	89.6	47	77.6	79.4	68.7	91.7	59.7	64.7	73.1	86.4	95.5	78.8	76.2	41.5	66.5
ILMN_1812552	55331	ENSG00000078124	ACER3	1293.9	974.8	1296.5	3455.3	2617	2407	1964	1920.3	1790.1	2458.6	2509.4	2521	2800.1	2138.4	2519.7	3441.5	1780.1	2221.2
ILMN_3237774	55331	ENSG00000078124	ACER3	212.8	215.4	163.4	890	494.9	500.8	297.2	316.5	301.7	464.4	413.8	356	419.3	241.3	330.5	484.4	241.4	262
ILMN_2333219	43	ENSG00000087085	ACHE	25.2	28.5	24.6	28.8	25.7	26	27.7	27.1	27.6	29.3	28.2	29.3	28.7	27.8	29.9	24.8	28.2	27.6
ILMN_1780485	43	ENSG00000087085	ACHE	30.1	44.3	29.9	27	48.1	50.7	28.6	39.8	30.2	29.1	35.6	31.2	37.2	30	37.3	40.3	29.6	31.3
ILMN_1699636	22985	ENSG00000100813	ACIN1	587.1	553	590.3	1018.4	1204.9	1134.3	479.2	580.4	588	532.3	564.5	576.7	426.3	453.4	480.4	930	884.6	752.2
ILMN_2371379	47	ENSG00000131473	ACLY	1775.1	1353.3	1717.9	2259.8	3190	3057.8	1586.6	1256.1	1343.2	1777.2	1575.9	1732.4	1599.2	1593	1912.5	1858.2	1999.8	2073.6
ILMN_1749014	47	ENSG00000131473	ACLY	857.9	776.3	911.3	461.7	513.1	534	838.4	772.5	672.4	1088.3	905.8	946.1	886.8	909.5	801.6	943.3	1166.4	790.5
ILMN_1727091	130013	ENSG00000153086	ACMSD	28.4	30.2	23.8	26.9	39.6	27.8	25.8	26.2	25.8	30.2	24.9	26.6	29.2	27.8	24.7	26.6	26.1	24.8
ILMN_1771348	57001	ENSG00000196636	ACN9	471.3	413.8	398	32.4	144	84.1	506.7	407.9	317.2	475.8	473.1	405.7	609.1	490.8	513.5	327.2	135.7	148.1
ILMN_2134039	57001	ENSG00000196636	ACN9	575.9	775	742.6	229.9	394.2	581.9	567.7	439.3	513	605.1	683.5	631.3	660.5	635.6	670	584.7	487.2	346.8
ILMN_1750800	48	ENSG00000122729	ACO1	921	765.6	948.5	872.9	856.3	972.8	2423.7	1780.9	1871.5	3572.9	4497.8	3249.4	1741.9	2224.5	2028.6	2945.5	2337	7018.3
ILMN_1745702	50	ENSG00000235485	ACO2	107.7	72.4	71.5	140.8	73.8	91.7	214.1	117.1	147.3	174.1	204.2	213.3	154	101.1	170.2	123.4	79.5	156.2
ILMN_1654861	50	ENSG00000100412	ACO2	656.5	546.8	567.7	253.1	523.6	325.8	809.8	642.1	587	1190.8	941.4	956.5	939.8	767	800.7	652	505.1	664.9
ILMN_1701765	50	ENSG00000235485	ACO2	62.6	40.5	35.1	42.4	44.3	26.1	55.9	51.6	37.6	82.9	68.8	50.3	42.7	68.3	44.8	45.7	42.7	35.9
ILMN_2121389	641371	ENSG00000184227	ACOT1	42	39.5	46	37.6	51.5	31	166.9	110.2	44.9	88.9	51.1	36.3	47.8	39.2	47.4	45.1	56.7	95.3
ILMN_1715543	641371	ENSG00000184227	ACOT1	30.3	45.8	32.7	37.1	119.7	48.4	822.9	511.7	581.5	486.5	355.9	368.4	274.1	242	247.6	1714.6	1219.5	1118.5
ILMN_1739594	26027	ENSG00000240289	ACOT11	56.5	121.9	75.8	850.4	1216.4	790.7	452.5	530.9	260.3	914.6	1105.6	738.4	533	409.2	329.3	253	144.1	538.8
ILMN_2353978	26027	ENSG00000162390	ACOT11	30.6	30.9	27.6	52.8	36.8	51.1	37.9	46.9	27.7	35.6	47	31.3	34.1	32	30.7	36.7	42.8	37
ILMN_1785474	134526	ENSG00000172497	ACOT12	29.1	27.6	26.3	25.1	29.2	30.8	41.4	31	34.9	28.3	26.8	28.6	28.4	27.2	28.3	30.8	25	36
ILMN_2098743	55856	ENSG00000112304	ACOT13	409	484.8	446.5	330.1	803.7	665.3	1629	1018.7	1208.7	1092.1	1400.2	1521.9	1095.8	1111.8	1139.4	2805.7	1954.5	3221.3
ILMN_2188959	10965	ENSG00000119673	ACOT2	24.7	28	24.7	24.7	30.7	25.3	128.6	61.8	80.1	54.6	39.3	44.6	28.2	29.9	34.8	169.4	129.1	105.7
ILMN_1716237	10965	ENSG00000119673	ACOT2	84.6	86.3	64.1	38.6	140.8	121.4	754.3	452.2	790	469.3	393.5	491.7	282.4	217.1	330.9	597.6	259.9	389.9
ILMN_1764321	122970	ENSG00000177465	ACOT4	36.8	28.4	27.9	35.1	100.5	38.7	350.7	250.2	444.6	284.2	257.7	386.2	70.3	96.1	186.1	870.3	892.5	1347.5
ILMN_2156699	641372	ENSG00000205669	ACOT6	37.4	26.4	32.5	24.6	25.4	28.3	27.6	37	26.3	29.9	27.5	29.7	37.4	30.8	28.3	26.4	26.5	30.5
ILMN_1784756	11332	ENSG00000097021	ACOT7	25.6	24.6	24.9	25.2	27	25.3	26.7	25.8	23.9	98	25.3	36.4	25.1	23.5	25.5	28.9	26.3	24.3
ILMN_1740265	11332	ENSG00000097021	ACOT7	238.1	280.9	233.5	1020.6	625.8	968.8	893.8	478.6	329.8	2141.7	1087.3	1336.6	1103.9	1481	1188.5	562	700.7	896
ILMN_1788078	11332	ENSG00000097021	ACOT7	27.6	41.1	32.8	35	35.8	35.2	30.3	47.7	33.8	33.4	47.4	31.4	42.5	30.4	33	33.5	37.2	41.5
ILMN_2252621	11332	ENSG00000097021	ACOT7	27	28.1	29.2	31.3	27	30.7	26.1	27.5	25.4	26.7	27.8	28	25.6	25.2	26	26.1	37.2	29.2
ILMN_2332250	11332	ENSG00000097021	ACOT7	33.1	48.7	63.3	41.2	57.5	116.1	152.9	84	88.2	583.5	250.4	277.3	227.2	281.2	282.8	51.6	121.7	139.8
ILMN_1719178	11332	ENSG00000097021	ACOT7	24.1	27.3	25.6	24.5	25.9	25.4	30.3	26	25.8	25.9	26.3	25.6	25	25.1	24.2	25.8	26	27.4
ILMN_1708214	344967	ENSG00000205794	ACOT7L	24	29.5	30.6	28	28.8	33.7	28.2	28.5	26.9	25.1	26.7	26.3	28.8	36.6	30.2	26	26.5	27.7
ILMN_1679600	10005	ENSG00000101473	ACOT8	220.5	213.9	183.3	72.5	49.1	110.6	325.7	160.2	217.9	243.3	225.8	203.5	262.9	217.1	242.1	178.7	158.7	195.7
ILMN_2367070	23597	ENSG00000123130	ACOT9	674.6	647	847.7	1865.8	1682.3	1750.4	459.3	549.9	444.4	555.4	582.6	631	563	447.2	615.9	610.6	1616.1	928.1
ILMN_1658995	23597	ENSG00000123130	ACOT9	878	1013.7	884	277.6	359	467	812.7	636.4	745.1	838.4	1158	908.7	736.5	631.2	769.2	728	2579.3	1604.8
ILMN_1750158	51	ENSG00000161533	ACOX1	712.4	654.6	492	128.4	213.9	332.7	478.5	727.3	666	732.2	922	723.5	497.3	521.9	589.7	527.1	636.2	783.8
ILMN_1668839	51	ENSG00000161533	ACOX1	29.8	27.5	28.4	27.6	27.2	25.9	26.4	29.5	27	31	32.2	28.6	24.9	27.1	27.5	26.8	29.3	28.8
ILMN_1765767	51	ENSG00000161533	ACOX1	31.8	30.1	27	27.4	25.5	25.8	27	30.4	30.2	32.8	36.4	31.9	31.8	28.7	27.2	28.4	25.2	32.6
ILMN_1685703	8309	ENSG00000168306	ACOX2	213.9	335.9	160.3	25.6	42.5	35.3	262.2	28	46.6	1422.1	1324.9	1413.3	339.4	265.3	409.5	27.2	29.2	26.7
ILMN_1743396	8310	ENSG00000087008	ACOX3	345.2	313.2	317.5	874.2	389.2	274.7	471.5	372.5	332.4	733.7	661.6	511.7	745.5	514.5	374.4	258.2	451	613.2
ILMN_1743680	55289	ENSG00000153093	ACOXL	26.8	27.1	37.6	26.3	26.8	25.5	34.6	38.3	28.1	26.8	29.8	27.6	25.9	29.6	26.9	24.3	28.5	24.8
ILMN_1669633	52	ENSG00000143727	ACP1	1093.1	1249.8	1030.1	200.4	546.2	471.8	1732.4	1581.5	1740.5	1405.8	1456.1	1271.4	849.8	844.9	846	1718.5	1213	1148.7
ILMN_2344956	52	ENSG00000143727	ACP1	3232.3	3825.6	2711.5	750.4	1919.5	1925	5400.1	4366	5358.9	4856.4	4984.5	5593	3393.5	3565.9	3575.1	5521.5	4810.4	5705.2
ILMN_2104830	53	ENSG00000134575	ACP2	472.2	605.5	696.1	1327.9	1925	2340.7	1761.8	1941.1	1959.7	1844	3156.2	3209.9	1563.8	1610	1972.5	1371.3	2943.2	1845.5
ILMN_2078599	54	ENSG00000102575	ACP5	237.8	375.2	403.8	2085.6	2124.8	2457.2	13998.4	8716.3	13029.2	9505	5427.9	7971.7	2284.5	2653.5	3635.2	6507.2	1271.6	5220.8
ILMN_2234343	51205	ENSG00000162836	ACP6	27.9	49.2	48.9	188.1	29.1	93.1	202	82.8	143.4	162.1	33.6	98.5	216.6	125.5	204.4	109.5	56.6	73.3
ILMN_1706598	92370	ENSG00000155893	ACPL2	176.9	114.8	139.1	33.1	34	34.7	29.2	25.3	29.3	29.6	30.2	38.1	30.8	94.3	62.5	33.1	46	26.7
ILMN_2306955	92370	ENSG00000155893	ACPL2	160.8	151	143.5	33.7	40.1	32.4	26.6	26.3	24.3	33.1	25.8	38.8	30.5	76.5	76.1	29.5	38.5	26.5
ILMN_1758323	55	ENSG00000014257	ACPP	471.1	397.7	542.4	134.2	55.8	103.5	75.4	56.4	34.7	361.7	120.4	194.6	267.9	125.5	103.5	52.3	43.4	34.6
ILMN_1728331	93650	ENSG00000142513	ACPT	38.7	54.8	37.8	25.7	49.9	28.2	34.2	43.2	38.6	35.5	34.7	43.1	45.6	33.6	51	56	39.8	49.9
ILMN_2351906	93650	ENSG00000142513	ACPT	46.1	40.9	59.1	50.6	34.3	48.6	69.3	91.2	46.9	61.1	48.8	57.5	40.1	53.7	47.7	45.7	43.9	65.8
ILMN_1705648	49	ENSG00000100312	ACR	30.2	28.6	27.3	24	29.7	28.9	25.7	26	29.4	29.1	27.2	28.3	28.2	24	29.2	25.3	23.6	29.7
ILMN_1705637	49	ENSG00000100312	ACR	33.6	34	31.3	33.7	25.9	50.2	32.4	29.9	28.3	31.7	32.5	33.6	29.2	31.8	30.1	33.9	46.5	37.1
ILMN_1784203	84519	ENSG00000111644	ACRBP	110.7	134.3	197.3	38.6	31.6	28.1	56.5	62.2	52.4	27.9	36.4	29.7	48.7	42.7	40	47.6	93	28.4
ILMN_1666690	93953	ENSG00000147174	ACRC	164.5	146.7	147.2	115.1	52.1	36	98.3	108.3	85.8	83.2	80	96.7	55.2	71.7	68.5	89.9	61.1	81.4
ILMN_1654468	56	ENSG00000134940	ACRV1	26.2	28	30.4	28.5	27.2	35.2	27.8	29.3	28.6	34.9	25.9	27	35.3	26.1	32.3	33.4	29.6	26.6
ILMN_2320277	56	ENSG00000134940	ACRV1	25.8	25	26.5	26.1	28.5	26.5	31.2	27.6	24.9	25.7	24.9	26.1	28	30	27.2	25.5	26.2	27.1
ILMN_2227011	23205	ENSG00000103740	ACSBG1	42.2	35	72.9	29.1	25.6	51.6	31.4	52.7	36.1	36.2	50.9	51.1	34.2	29.7	43	38.6	32.4	43
ILMN_1730002	81616	ENSG00000130377	ACSBG2	23.5	24.5	31.5	28.8	28.2	32.2	30.8	30.3	27.3	26.3	30	25.7	38.9	28.8	25.7	25.9	25.8	25.8
ILMN_1711928	80221	ENSG00000167107	ACSF2	52.5	75.7	73.5	968	639	433.4	258.8	149.7	164.9	248.6	157.5	266.5	358.7	351.7	384.2	234.4	257.9	182.4
ILMN_3236756	80221	ENSG00000167107	ACSF2	120.5	184.8	156	2011.3	1230.7	793.3	330	261.7	266.7	348.1	181.9	296.4	626.1	714.2	575.4	380.6	319.2	285.9
ILMN_1716832	197322	ENSG00000176715	ACSF3	30.1	41.3	42.8	35.6	39.5	57.5	34.8	32.4	29.4	34.7	36.1	49.1	29.5	30.2	34.6	30.9	31.5	47.9
ILMN_1684585	2180	ENSG00000151726	ACSL1	2279.2	1536.6	2127.3	1343.6	1651.7	2130.1	2187.6	2019.8	3143.6	2300.6	2823.2	2175.6	756.6	657.1	769.5	1870.7	9690.7	10682.6
ILMN_2360705	2181	ENSG00000123983	ACSL3	934.5	863.9	977.3	1971.8	1329.6	2017.1	3194.8	2718.4	3108.4	3654	2100.9	2182.1	2630.7	2630.7	2597	3203.3	3203.3	4399.2
ILMN_1654414	2181	ENSG00000123983	ACSL3	111.7	88.5	77.5	250.9	89	168.8	214.2	160.1	139	315.7	139.9	93.4	134.9	132.6	129.3	78.8	134.1	306.2
ILMN_1666096	2181	ENSG00000123983	ACSL3	174.2	186	200.1	136.5	146.5	126.9	368.5	326	391.9	446	299.6	264.6	446.1	390.1	412.2	335.6	335.7	475.3
ILMN_2391458	2182	ENSG00000068366	ACSL4	369.9	324.7	291.5	788.8	682.1	430.2	335.8	263.6	161.1	916.9	321.5	400.1	512.8	158.7	187.5	88.5	194	391.3
ILMN_2285506	2182	ENSG00000068366	ACSL4	31.8	30.3	34.3	38.5	28	25.6	37.4	28.3	36.3	64.6	44.7	30.5	35.2	46.9	31.3	26.5	41.1	36.2
ILMN_1691714	2182	ENSG00000068366	ACSL4	24	24.6	24.3	25.1	24.4	24.7	24.5	25.8	28.7	25.4	32.9	26.6	28	28.6	24.4	23.1	25.2	24.2
ILMN_1683598	2182	ENSG00000068366	ACSL4	1563.8	1811.3	1994.4	1576.5	1032.8	980.4	2414.8	1206.6	773.3	3525.1	1887.3	1537.3	2971.1	1584.9	1474.7	676.6	3245.8	3230.2
ILMN_2370882	51703	ENSG00000197142	ACSL5	373	377.4	394.1	35	42	27.3	144.8	130.7	356.5	152.9	215.5	174.1	102.3	108.1	116.6	240.2	349.3	618.2
ILMN_2273911	51703	ENSG00000197142	ACSL5	41.3	52	51.3	109.9	36.1	40.8	50.1	42	35	63.6	36.8	45	49	47.6	41.7	72.8	43.6	44.8
ILMN_1807914	51703	ENSG00000197142	ACSL5	24.6	27.8	24.9	36.6	25	23.4	30.3	26.2	25.1	26	24.9	23.3	26.8	26.3	23.3	23.8	24.4	26.5
ILMN_1678517	51703	ENSG00000197142	ACSL5	37.3	37.6	39.7	24.3	25.9	24	25.5	35.8	52	32.3	57.5	44.6	34.4	26.2	41.9	34.9	54.9	220.4
ILMN_1705247	51703	ENSG00000197142	ACSL5	1342.9	1279.3	1329.2	311.3	370.1	322.9	568.5	506.1	1253.4	678.9	643.9	535.1	425.1	314	435.9	991.4	1171.9	2144.8
ILMN_1737418	23305	ENSG00000164398	ACSL6	36.2	32.4	28.2	30.2	29.5	25.1	37.1	27.3	28.6	33.9	27.4	33	27.9	30.6	32.8	32.9	28.5	29.8
ILMN_1692466	728637	ENSG00000239642	ACSL6	44	38.5	30.3	30.8	221.2	32.1	31.4	34.7	27.1	73	49.5	97.1	52.3	172.3	57.2	29.5	54.3	51.2
ILMN_2278242	23305	ENSG00000164398	ACSL6	25.8	29.4	28	26.5	24	26.9	31.6	26.7	28.2	37.5	26.2	32.9	29.7	28.6	35.8	25.8	23.9	24.5
ILMN_1730025	23305	ENSG00000164398	ACSL6	24.8	25.1	25.6	25.4	25.2	27.2	24.7	23.7	25.1	25.7	25.7	24.9	25	27	25.8	26.6	24.7	27.5
ILMN_2378555	23305	ENSG00000164398	ACSL6	26.3	27.2	29.1	30.7	32	27.4	30.3	37.7	33.6	27.8	26.1	26.6	27	27.4	25	36.7	27.8	30.8
ILMN_1661434	116285	ENSG00000166743	ACSM1	24.5	28	24.7	22.8	25.4	23.7	23.5	24.7	28.1	31.1	24.5	27	25.5	24.9	25.4	25.3	24.1	24.6
ILMN_1657592	123876	ENSG00000066813	ACSM2A	39	27.4	28.8	25.2	31.4	25.7	27.8	28.8	28	28.7	26.9	30.9	30	29.2	30.4	30.1	27.8	26
ILMN_1809623	123876	ENSG00000183747	ACSM2A	27.5	26.1	26.5	23.9	29.5	25.2	26.7	26.3	26.7	24.2	25.3	25.5	24.2	27.5	26.5	25.4	24.8	26
ILMN_1765912	348158	ENSG00000066813	ACSM2B	43.2	35.5	32.2	43.7	27.8	26.4	29.8	35.9	29.5	34.1	44.3	41.1	37.6	33.3	37.4	41	29.1	33
ILMN_1746128	348158	ENSG00000066813	ACSM2B	30	28.5	34.4	36.3	29	37.5	32.5	32.8	27.7	36.2	31	28.5	29.6	27.8	39	38	34.8	34.9
ILMN_1685952	6296	ENSG00000005187	ACSM3	29.7	52.2	50.6	69.7	44.1	36	33.8	38.1	33.6	29.1	37.8	28.4	28.9	30.9	33.4	38.4	28.8	35.3
ILMN_1662738	6296	ENSG00000005187	ACSM3	24.6	33.7	31.5	136.4	25.7	30.1	24.8	27.8	26.5	31.8	24	25	25.6	24.4	25.5	25.6	26.4	27.5
ILMN_1771084	6296	ENSG00000005187	ACSM3	82.3	81.8	99.1	635.9	30.3	33	35.2	35.7	35.9	42.7	30.6	30.2	34.4	28	29.1	35.1	29.3	27.8
ILMN_1791923	341392	ENSG00000215009	ACSM4	25.8	27.8	26.3	41.5	47.3	32.6	30.9	31.2	26.1	27.9	28.3	25.9	29.9	34.3	29	30.6	26.3	26.5
ILMN_1801698	54988	ENSG00000183549	ACSM5	37.7	34.5	26.7	26.6	36	25.6	68.2	33.2	118.1	42.2	56.5	57.1	34.2	24.6	39.7	39.6	39.5	33.5
ILMN_1805147	54988	NA	ACSM5	38.8	59.7	38.9	37.9	34.4	127.4	51.9	51.8	184.9	45	55.2	90.1	30.9	43.9	32.7	120.4	114	41.6
ILMN_1766966	54988	ENSG00000183549	ACSM5	33.7	26	31.7	35.7	31.3	28.9	120.3	97.3	398.7	41	33.4	70.5	30.1	29.9	33.1	422.2	388	42.5
ILMN_2070792	54988	ENSG00000183549	ACSM5	38.7	30.9	29.2	48.3	47.9	67.4	50.3	39.1	187.3	35.6	33.4	42.1	34	27.9	28.4	177.1	159	36.7
ILMN_3219843	54988	ENSG00000183549	ACSM5	33.2	41.7	37.2	34.4	30.6	48.3	36.5	36.7	30.1	38.3	32.1	42.7	37.8	34.7	29.9	37.1	29.6	44.3
ILMN_1752269	84532	ENSG00000154930	ACSS1	348.5	226.9	355.1	1123.8	578.9	412.1	163.4	398.7	347.6	87.7	130.4	114	206.4	119.9	157.7	384.2	243.4	170.9
ILMN_1697510	55902	ENSG00000131069	ACSS2	96.6	117.4	92.9	28.5	93.6	52.9	47.1	70.7	53.8	40.3	49.8	54.9	83	71.8	93.4	34.2	52	84.7
ILMN_2254962	55902	ENSG00000131069	ACSS2	27.8	25.4	26.7	24.8	29.6	28.6	167.4	126.4	288.3	110.9	46.1	82.6	29.7	26.5	26.9	227.5	94.2	69.7
ILMN_2336595	55902	ENSG00000131069	ACSS2	2482.1	2053.4	1931.6	7519.4	7356.7	7124.1	2599.3	2419.8	3070.2	2063.7	2071.9	2613.1	2276.8	2443.3	2671.8	3257.4	2068.9	2274.3
ILMN_1714197	55902	ENSG00000131069	ACSS2	2840.9	2308.4	2131	8131	8817.3	8020.1	3309.2	2557.5	3393.5	2266.2	2382.8	2600.6	2823.2	2770	2918	3484.4	2121.5	2614.1
ILMN_1742859	55902	ENSG00000131069	ACSS2	35.4	31	57.1	38.6	33.1	78.9	267.4	144.8	296.7	129.1	41.7	116	59.6	34.9	44.4	229.5	82.9	83.1
ILMN_1659885	79611	ENSG00000111058	ACSS3	40.3	44.1	41.7	44.2	32.4	86	54.1	42.6	65.4	55.6	70.1	68.8	42.3	34.5	51.8	61.9	65.3	84.4
ILMN_2125869	58	ENSG00000143632	ACTA1	25.5	26	26.4	35	41.1	35.2	26	25.9	24.6	26.3	26.1	24.1	27.1	33.1	25.5	32.9	28.9	26.1
ILMN_1671703	59	ENSG00000107796	ACTA2	997.6	454.5	1065.5	189	611.1	657.4	2789.1	1687.7	580.4	2692.4	3261.1	1943.8	1010.6	1976.9	1735.3	399.5	740.2	197.7
ILMN_2152131	60	ENSG00000075624	ACTB	16925.6	15169.3	17232.2	17096.9	16661.4	16403.3	17466	16502.1	14604.5	16108.2	15092.5	16880.2	15041.2	17415.4	16990.5	17487.3	16380.2	17260.1
ILMN_1777296	60	ENSG00000075624	ACTB	16016.1	17778.5	13188.8	5279.5	9248.2	8286.9	13916.8	13816.8	12661.5	18273.7	18600.1	19375.8	16925.6	15224.4	16968.2	12057.6	13202.4	12582.6
ILMN_2139989	345651	ENSG00000169067	ACTBL2	23.8	24.4	26.8	26.4	27.9	27.3	26.2	23.4	23.6	25.2	28.1	25.1	25.7	26.2	26.4	25.7	25.9	26.3
ILMN_3246895	345651	ENSG00000169067	ACTBL2	26.7	39.7	29.4	27.4	29.4	27.3	26.9	30.6	28.3	30.1	24.9	30.3	27.5	26.3	26.6	35.1	25.8	26.7
ILMN_1658660	70	ENSG00000159251	ACTC1	26.4	29	28	24.4	26	25.2	26.8	25.9	26.6	24.6	25.6	24.6	26.3	25.8	27.7	28.1	25.6	23.6
ILMN_2053178	71	ENSG00000184009	ACTG1	17466	18848.2	17890.8	15057.6	14865.1	15313.3	17860.5	17512.9	17138.6	18349.2	18310.4	18194	18194	18091.2	16544.8	17055.6	17569.5	18029.6
ILMN_1704961	71	ENSG00000184009	ACTG1	9663.8	8523.7	7311.6	2609.9	5890.7	5699	12826	11214	10322.7	13335.5	16258	14604.5	13029.2	11714.1	11807	6571.2	8200.6	7896
ILMN_1795325	72	ENSG00000163017	ACTG2	25.6	26.3	23.5	29.4	30	128	25.7	27.8	26.7	22.9	27.3	35.3	118.5	668	902.2	29.2	26.6	26.8
ILMN_1749297	86	ENSG00000136518	ACTL6A	1084	1198.9	1025.6	650	639.4	745.8	1169.5	963.9	998.3	1708.1	1374.2	1450.7	1193.1	1144.4	1057.1	1321.9	1284	836.6
ILMN_2328280	86	ENSG00000136518	ACTL6A	728.7	775.7	607.6	350.5	460.1	491.5	690.6	676.6	784.8	1286.7	1056.9	1077.1	694.7	562.4	743.2	972.8	1060	715.5
ILMN_1657855	51412	ENSG00000077080	ACTL6B	35.3	34.4	36.8	65.8	30	39.5	48.4	40.9	31.5	36.6	31.2	52.4	42.9	84.9	50.4	40.6	33.2	27.1
ILMN_1717900	10881	ENSG00000187003	ACTL7A	27.1	24.9	25.9	24.2	26.5	26.2	25.9	23.2	25.8	24.8	24.8	25.2	23.8	24.4	24.5	25.4	23.5	25.1
ILMN_1796088	10880	ENSG00000148156	ACTL7B	28.6	31.3	29.4	47.3	31.4	46.9	26.6	24.4	31	26.3	24.9	27.7	30.1	27.9	39.2	30.1	25.7	30.9
ILMN_1704078	81569	ENSG00000117148	ACTL8	44.7	41.5	29.5	36.2	28	69.7	36.7	34.3	51	59.7	47.8	35.5	30	41.8	29	48	44.5	39.5
ILMN_1656193	284382	ENSG00000181786	ACTL9	25.9	26.5	26.1	24.7	23.4	26.2	26.7	24.7	25.5	26.1	25.2	27.1	26.7	24.6	24.9	25.9	24.3	28.1
ILMN_2232177	87	ENSG00000072110	ACTN1	1805.6	1258.6	1648	2173.2	3736.4	2432.1	1437.8	1396.9	1252.1	3207.5	2149.7	2113.5	1402.7	1693.1	2149.7	1373.7	1416.1	1816.9
ILMN_1654422	88	ENSG00000077522	ACTN2	26.1	41	29.3	25.8	28.6	31	24.7	26.5	26.9	26	25.8	26.4	25.2	26.8	25.4	24.8	24.8	23
ILMN_1665691	89	ENSG00000248746	ACTN3	28.1	30.3	29.6	28.1	39.1	28.5	34.6	31.8	40.8	29.6	27	31.6	31.6	27.9	37.2	33.6	28.9	29
ILMN_1725534	81	ENSG00000130402	ACTN4	937.5	717.8	702	1535.6	1353.8	954.7	505.8	464.7	387.1	689.2	494	598.8	786.3	628.4	614.7	470.5	744.2	557.3
ILMN_1798254	55860	ENSG00000131966	ACTR10	989.5	1156.3	1179.8	588.2	715.9	740	1993.3	1333.9	1648.7	1513.5	1361.2	1366.5	1038.8	927.5	1082.1	1720.1	1640.4	2060.4
ILMN_1792314	10121	ENSG00000138107	ACTR1A	1363.6	1211.8	1451.9	1664	1733	1523.6	1921.7	1722.1	1526.8	1861.1	1986	1903.1	983.6	1051	1210.3	1719.3	1881.6	2258.6
ILMN_1695821	10120	ENSG00000115073	ACTR1B	659.8	625.6	572.7	739.3	964.1	872.1	884.6	677.5	716.3	757.4	687.1	737.9	964.9	1199.7	889.5	553.6	519.7	390.4
ILMN_1664215	10097	ENSG00000213985	ACTR2	28.7	27.1	35.2	26.5	25.6	27.6	26.1	27.7	45.9	28.6	26.9	27.3	29.2	29	32.9	33.3	27.6	34.2
ILMN_2388605	10097	ENSG00000138071	ACTR2	9891.6	9004	7762	6345.5	4805.8	4220.9	7169.3	7233.6	5721.6	8523.7	9397	9847.1	7701.7	7107	8455.1	6782.9	5714.8	6922.7
ILMN_2108150	10097	ENSG00000213985	ACTR2	26.5	25.6	29.5	28.2	25.8	33.3	25.7	27.2	26.5	26.9	28.7	27.8	30.1	27.7	27.3	23.3	27.7	26
ILMN_1657153	10096	ENSG00000115091	ACTR3	2400.4	2573.9	3150.5	1610	1118.1	1485.3	2555.1	2099.9	2460.8	2968.8	3610.3	2836.8	2055.4	1924.3	1634	2522.4	4305.1	4832.5
ILMN_3248795	57180	ENSG00000133627	ACTR3B	27.5	25.8	26.2	24.8	27	30.8	24.9	25.9	24.5	26.2	35.7	27.2	27.6	33.6	25.8	24.6	23.9	24.7
ILMN_2260392	57180	ENSG00000133627	ACTR3B	31.4	33.3	45.5	28.1	26	34.5	48.2	32	29.4	28.3	34.8	29	28.5	27.8	30.4	33.2	30.8	37.4
ILMN_2346451	57180	ENSG00000133627	ACTR3B	28	48.7	30	31.6	27.6	35.6	26.1	37	27.4	37	28.5	27.7	41	27.9	28.7	29	28.7	26.3
ILMN_1774191	57180	ENSG00000133627	ACTR3B	31	29.9	27.6	36.4	27.5	40.3	36.5	30.8	32.4	31.6	32.9	34.3	28.8	32.5	29.5	30.1	25.9	27.6
ILMN_1787513	57180	ENSG00000133627	ACTR3B	29	30.2	80.1	32.5	33.4	31.6	31.9	31.2	32.4	46.3	29.9	32.9	30.5	35.6	38.6	27.7	34	29
ILMN_1710368	57180	ENSG00000133627	ACTR3B	34.7	26.8	30	26.4	27.4	25.1	27.2	27.6	26.6	24.4	27.1	28.5	30.9	32.7	25.7	26	26.7	24.9
ILMN_3283203	653857	ENSG00000106526	ACTR3C	27.7	26.6	28.9	24	27.5	28.7	27.9	25.7	30.7	29.3	31.4	25.4	29	27.7	27.8	27.9	26.7	28.2
ILMN_3272702	653857	ENSG00000106526	ACTR3C	28.6	31	31.1	36.8	139.9	32.4	25.5	27.5	29.7	27.9	26.8	25.7	28.3	32.3	28.1	30.3	31.6	30.8
ILMN_1694898	653857	ENSG00000133627	ACTR3C	31.9	29.4	30.2	26.5	26.4	30.4	32.2	27.3	30.8	38.3	33.4	33.4	30.6	40.5	28.8	44.2	29.5	27.7
ILMN_3185198	653857	ENSG00000106526	ACTR3C	39.1	27.1	39.6	46.7	33	33	24.7	33.1	32.1	39.2	29.4	27.9	31.3	28.7	28.9	51	41.6	56.9
ILMN_1808754	653857	NA	ACTR3C	27.3	31.3	42.8	39.5	24.8	27.7	31.9	32.3	37.2	28.4	33.2	25.8	37	31.6	28.2	28.1	26.4	51.4
ILMN_3244484	653857	ENSG00000106526	ACTR3C	27.1	29.9	34.5	27	26.9	28.4	34	30.1	28.7	27.3	29.5	28.9	25.9	26.4	32.3	30.5	32.9	27.1
ILMN_3244917	653857	ENSG00000106526	ACTR3C	26.1	26.2	26.7	26.1	25.9	27.2	26.6	29.1	25	29.1	31.8	26.9	24.9	25.8	29.6	27.2	25.5	26.6
ILMN_1652594	79913	ENSG00000101442	ACTR5	315.2	318.6	331.5	451.4	251.1	430.4	137	135.4	135.5	162.6	194.5	161.4	213.2	158.3	193.1	135.7	150.5	170.1
ILMN_1697585	64431	ENSG00000075089	ACTR6	659.2	748.6	782.4	242.9	302.2	392.2	627.7	641.9	538.9	630	586.5	573.7	885.8	929.5	821.7	768.7	1000.8	1058.6
ILMN_1689162	93973	ENSG00000113812	ACTR8	164.7	185.6	165.3	98.9	180.4	161.6	221.4	249.5	290.9	255.9	229.8	245	98.4	102.3	117.1	223.8	262.4	242.2
ILMN_1815392	139741	ENSG00000123165	ACTRT1	91.7	107.8	112.3	253.2	298.7	504.6	80.2	131.4	93.4	74.6	117.4	84.1	103.8	73.5	72.5	134	110	149.6
ILMN_1776442	140625	ENSG00000169717	ACTRT2	31	28.1	33.2	38.6	35.3	56.3	30	28.1	29.9	30.9	31.5	32.6	28.3	29.2	27.9	46.5	30.7	35
ILMN_3241416	140625	ENSG00000169717	ACTRT2	34.2	33.8	24.8	26.2	25.3	30	25.9	30.2	27.4	25.5	28.7	30.6	26.8	26.9	25	24.4	25.9	25.6
ILMN_1760490	90	ENSG00000115170	ACVR1	1088.3	1309.7	1150.3	397.4	746.8	397.4	833	741.5	860.9	1285.5	1122.6	1105.6	750	994.5	1094.3	1399.1	2131	2121.5
ILMN_1786544	91	ENSG00000135503	ACVR1B	43.2	43.1	36.3	33.5	30.4	30.1	46.6	26.8	40.7	35.6	36	44.6	48.3	35.5	32.8	38.3	39	35
ILMN_1763916	91	ENSG00000135503	ACVR1B	49.4	30.1	32.2	28.6	50.8	27.8	30	28.5	31	39.1	37.9	28.1	42	31.7	33.9	31.1	32.5	41.2
ILMN_2243308	91	ENSG00000135503	ACVR1B	1737.2	1564.4	1426.8	316.5	414.8	368.9	1062.4	1071.5	718.6	1934.7	1029.8	898	984.8	986.4	1100.2	698.5	1313.7	1287.5
ILMN_1766723	91	ENSG00000135503	ACVR1B	37	31.5	27.1	36.8	28.5	40.2	28.4	28.3	29.3	29.5	29.9	32.7	28.4	28.7	34.7	46.3	30.3	34.6
ILMN_1689217	130399	ENSG00000123612	ACVR1C	43.4	28.7	35.3	29.9	36.5	37.3	32.3	34.8	42.8	30.8	25.6	38.7	29.6	26.3	28.8	33.2	31	24.4
ILMN_1917316	130399	NA	ACVR1C	27.6	27.4	29.7	29.1	28.8	25.5	30.2	27.1	27.9	25.4	27.9	29.1	25.4	27	22.5	26.9	27.6	27.3
ILMN_1670912	92	ENSG00000121989	ACVR2A	75.5	78.9	43.3	30.4	31	39.2	45.7	77.6	108.8	54.8	91.4	60.7	28	49.3	42.3	90.8	38.3	63.2
ILMN_2152711	92	ENSG00000121989	ACVR2A	256.1	233.8	200	100.4	155.4	214.5	208.9	467.2	416.3	271.4	382.2	295.2	138.6	279.3	234.4	216.8	130.2	139.5
ILMN_1668983	93	ENSG00000114739	ACVR2B	24	25.6	24.8	133.8	104	77.1	28.3	27.3	25.1	24	27.6	28	28	35.4	27.3	24.7	33.2	26.7
ILMN_1824337	93	NA	ACVR2B	23.4	24.5	32.8	25.9	24.8	31.9	26.2	27.2	24.5	31.3	27.8	27.5	27	28.6	25	29.1	27.9	25.7
ILMN_1807493	94	ENSG00000139567	ACVRL1	56.7	27.1	27.2	57.6	294.1	91.3	143.2	106.4	36.9	145.3	171	158.1	473.5	279.8	488.8	25.2	55.8	33
ILMN_3250257	94	ENSG00000139567	ACVRL1	266.5	224.6	301.9	711.9	1534.1	759.9	759.9	1010.2	322.5	969.1	1064.1	908.4	1589	1814.9	2007	69.3	265.6	336.8
ILMN_1683883	95	ENSG00000243989	ACY1	120.2	103.1	80.1	367.3	511.1	442.4	352.3	384.6	269.2	369.6	362.7	349.4	525.8	401.7	361.8	308.1	250.5	155
ILMN_1670193	91703	ENSG00000132744	ACY3	25.2	27.9	25.2	26	26.4	25.9	27.5	29	24.6	26.7	25.5	24.8	29.8	30.2	26.8	26.3	28.9	26.7
ILMN_2319825	97	ENSG00000119640	ACYP1	190.5	222.9	227.1	132.2	105	119.3	212.7	156.6	179.9	294.5	220.6	258	423.9	427.8	362	112.2	152.5	181.2
ILMN_1694233	97	ENSG00000119640	ACYP1	352.7	325.6	371.7	355.9	197.9	361.8	284.6	301.1	304.5	380.3	380.8	394.6	746	887.7	624.8	236.8	268.4	454.8
ILMN_1686432	97	ENSG00000119640	ACYP1	24.7	25.9	31.5	49.2	23.8	29.3	34	27.8	30	37	29.7	51.7	27	31.3	34.2	34	30.3	45.1
ILMN_1697550	98	ENSG00000170634	ACYP2	31.7	74.9	52.2	30.6	52.1	106.7	44.6	80.7	45.6	62.7	73.7	56.4	34.4	42.4	37.2	96.1	74.2	73.3
ILMN_2158705	98	ENSG00000170634	ACYP2	392.3	430.3	325.5	41.4	92.7	168.5	589.7	581.3	688.1	344.5	392.8	496.1	259.3	224.5	223.5	922.8	767.8	656.2
ILMN_1803686	100	ENSG00000196839	ADA	472.4	808.6	679.2	713.8	413.7	725	1335.5	1264	937.7	735.1	1034.2	1225.7	827.4	533.5	593.4	1829.5	1922.4	1397.4
ILMN_1745580	132612	ENSG00000164113	ADAD1	26.9	26.7	30.6	35.9	52.8	46.4	29	27.4	26.6	26.2	36.9	28.9	28.9	27.7	27.2	36.9	32.4	28.5
ILMN_1745108	161931	ENSG00000140955	ADAD2	25.6	29.4	24.5	23.3	27.1	26.6	26.3	37.3	27.6	27.2	24.7	28.2	27	30.8	28.4	27.6	25.9	27.1
ILMN_1725043	161823	ENSG00000168803	ADAL	139.2	157.2	197.3	159.5	52.7	101.8	211.2	181.5	230	148.7	115.6	171.6	267.4	189.4	169.6	180.3	184.5	156.5
ILMN_2148360	102	ENSG00000137845	ADAM10	284.3	244	327.4	54.7	38	36.3	296.6	231.9	412	298.3	310.2	216.6	224.9	122.1	226.6	257.6	276.5	318.4
ILMN_1718946	102	ENSG00000137845	ADAM10	901.1	843.9	739.1	70.8	230.4	158.8	772.3	513.8	1013.7	749	872.9	586.5	702.6	569.8	764.8	952.9	688.1	938.4
ILMN_1711374	4185	ENSG00000073670	ADAM11	34.6	41.5	51.9	24.9	28.8	29.2	28	32.9	33.1	29.8	30.8	27.2	30.3	25	36.3	32.2	26.9	37.8
ILMN_1726266	8038	ENSG00000148848	ADAM12	35.5	29.3	38.7	34.3	44.1	30.4	43.9	29	31.9	55.2	53.5	43.8	37.5	29.2	30.8	33.7	31.6	31.7
ILMN_1705689	8038	ENSG00000148848	ADAM12	38.1	52.1	107.6	52.3	51.9	190.5	38.4	59.3	54.2	93.6	72.8	34.2	88.6	36.4	40.5	99.2	41.8	78.8
ILMN_1785393	8038	ENSG00000148848	ADAM12	28.1	36.8	34.1	57.5	35.4	31.2	30.8	31	33.4	38.2	39.3	35.5	42.6	36	35.3	34.1	31.3	34
ILMN_2384544	8751	ENSG00000143537	ADAM15	705.8	567	571.8	538.6	772.5	395.9	174.6	233.8	94.8	401.5	432.3	229.8	250.8	426.1	189.6	117.2	163.2	104.7
ILMN_1756920	8751	ENSG00000143537	ADAM15	5927.1	4903.4	4328.8	3520.4	5143.4	3467.9	1368.9	2327.8	1185.2	3728.8	3341	2292.6	2592.9	3084.8	2357.3	1228.5	1078.6	1053.2
ILMN_1751500	8751	ENSG00000143537	ADAM15	126.6	102.8	111	41.9	123.1	69.8	57.2	103.5	53.3	125	159.7	62.4	64.1	56.3	63.4	58.5	104.7	43
ILMN_2121068	6868	ENSG00000151694	ADAM17	943.6	893.8	1133.2	3869.7	3104.7	2391.6	578.6	839.4	687.8	615	697.6	700.8	644.4	950.7	803.7	934.5	825.2	1059.6
ILMN_1765779	6868	ENSG00000151694	ADAM17	121.5	77.1	68.7	41.4	90.3	36.3	49.1	75.4	102.6	68.4	89.3	94	84.6	62	79.3	134.1	93.3	159.2
ILMN_2201386	8749	ENSG00000168619	ADAM18	26.3	26	26.4	25.5	27.7	29.7	25.2	23.8	23.7	30.2	24.5	25.8	26.3	23.9	25.3	33.2	24.3	27
ILMN_1682225	8728	ENSG00000135074	ADAM19	26.5	26.5	25.9	24.6	33.2	27.5	34.8	26.2	24.1	28.7	23.3	25.8	28.8	26	25.9	27.9	29.2	30.4
ILMN_1788481	8728	ENSG00000135074	ADAM19	26.7	25.5	24.1	25.3	28.1	26.4	27.7	29.8	27.4	24.4	27.9	26.7	25.8	26.1	25.1	26.9	25.7	25
ILMN_1713751	8728	ENSG00000135074	ADAM19	2076.6	1535.6	1763.9	812.3	220.8	81.6	37.7	86.5	32.9	923.1	142.2	118	1537.3	1059.6	451.8	34.9	106	37.3
ILMN_1662675	2515	ENSG00000104755	ADAM2	91.8	55.2	66.4	47.7	59.9	55.9	60.8	48.5	63.9	45.5	92.6	40.1	50	53.5	59.2	56.1	50.6	52.8
ILMN_1737629	8748	ENSG00000134007	ADAM20	27.5	26.4	24.9	25.5	24.1	23.2	24.2	25.5	24	26.7	25.4	28.4	24.2	24.9	23.9	23.6	25	27
ILMN_1812112	8747	ENSG00000139985	ADAM21	29.2	30.6	27.3	24.4	25.3	25.8	26.8	25.1	37.1	30.5	28.4	30.5	28.1	27	24.4	27.5	29.9	29.2
ILMN_3241313	145241	ENSG00000235812	ADAM21P	29	26	25.7	25.9	34.8	27.1	24.1	25.3	29.1	29.3	35.1	25.4	35.3	25.2	27.8	24.7	26.5	25.5
ILMN_1675210	53616	ENSG00000008277	ADAM22	24.4	25	24.9	27.2	25.1	26.2	25.8	25.2	23.7	25	25.3	27.1	24.3	26.3	26.2	25.1	25.7	25.7
ILMN_1706302	53616	ENSG00000008277	ADAM22	25.4	42.1	32.2	27.9	28.5	30.3	34.9	29.6	29	28.9	31.5	37.4	36.3	35	29.8	29.8	54.2	46.3
ILMN_2351754	53616	ENSG00000008277	ADAM22	25	26.9	24.6	25.4	25.5	25.4	26.7	27.8	24.7	27.6	26.5	25.3	28.4	27.2	26.9	28.1	26.3	24.9
ILMN_2060086	8745	ENSG00000114948	ADAM23	25.4	25.9	24.8	26.5	27.2	26.3	27.1	24.7	25	23.8	27.2	22.9	30.4	31.9	32.3	23.7	34.9	26
ILMN_1664236	10863	ENSG00000042980	ADAM28	26.8	25.2	25.5	55.7	29.7	25.7	35.3	41.8	26.6	31	27.4	32.5	120.3	133.7	74.6	62.3	29.9	31
ILMN_1664631	10863	ENSG00000042980	ADAM28	63.5	71.7	39.9	349.6	36.4	213.6	339.8	399.5	253.5	330.2	190	208.2	768.9	754.5	607.6	374.7	157.8	196.7
ILMN_1802100	10863	ENSG00000042980	ADAM28	33.1	30.2	29.2	307.6	32.2	51.8	242.6	282.9	166.7	227	118.4	132.6	453.7	367.3	294.7	237	123.4	99.8
ILMN_2194158	11086	ENSG00000168594	ADAM29	31.9	32.9	34.6	29.3	46.8	43.9	31.8	53.6	72	30.9	45.5	40.6	40.9	31.2	33.9	40.1	39.5	61.5
ILMN_2100871	11085	ENSG00000134249	ADAM30	86.2	28.3	29.4	29.5	30.2	25.8	30.6	27.5	47.6	26.3	28.3	31	37.8	27.8	25.6	28.2	35.7	30.3
ILMN_1806841	203102	ENSG00000197140	ADAM32	39.4	44.8	30.6	55.8	96.9	67.9	41.6	28.3	98.6	51.1	37.1	68.8	39.8	35.5	51.6	33.8	42.3	39.8
ILMN_1798045	203102	ENSG00000197140	ADAM32	27.4	29.5	32.8	35.8	36.9	29.5	32.5	30.2	32.7	35.8	29.7	47	34.4	29.4	28.2	34.1	31	32.1
ILMN_2293012	203102	ENSG00000197140	ADAM32	31.5	27.4	26.8	31.3	24.2	25.8	27.8	31.2	34.6	24.8	27.9	27.1	31.5	27.5	27.9	27.6	31.5	25.9
ILMN_1651657	80332	ENSG00000149451	ADAM33	32.9	38.5	30.1	35.1	29.1	36.3	30.7	29.7	27.5	28.9	29.9	36.5	31.4	27.8	30.8	43.5	26.5	30
ILMN_1671297	80332	ENSG00000149451	ADAM33	29.7	30.8	26.3	30.6	29.7	28.8	37	38.2	29.6	29.8	30.3	34.6	29	30.6	34.8	33.5	28.1	30.4
ILMN_1781270	8755	ENSG00000259025	ADAM6	38.2	31.6	34.5	51.3	49.4	26.1	47	44	42.8	40.9	44.2	42.6	45.6	39.6	37.5	33.3	33	30.5
ILMN_3243657	8755	ENSG00000259025	ADAM6	28.3	27.7	30.7	26.4	29.3	29.3	25.6	26.4	28.7	25.5	27.1	34.5	26.7	27.7	27.4	25.5	32.9	26.9
ILMN_3236719	8755	NA	ADAM6	29.1	61.7	26.7	42.2	27	27	32.8	33.8	34.8	27.7	38.6	36.5	39.9	53.9	27.8	33.6	33.8	43.7
ILMN_1783312	8755	NA	ADAM6	32.9	28.8	54.3	31.6	28.8	37.3	34.4	52	37.3	32.1	38.7	41.8	33	32.5	29.5	36.4	30.9	50.5
ILMN_2143210	8755	ENSG00000259025	ADAM6	44.6	42.7	40.7	43.6	79.5	52.2	59.4	33.1	29.4	42.3	41.2	57.4	37.5	38.1	44.6	32.3	34	68.4
ILMN_1750294	8756	ENSG00000069206	ADAM7	34.8	45.9	29.9	39.2	35.7	26.1	39.4	44.6	41	38.2	59.1	42.6	45.3	41.3	31.6	49.1	46.2	33.3
ILMN_1708348	101	NA	ADAM8	675.8	486.9	432.3	872.3	407.2	97.7	25.8	29.3	26.4	167.3	48.7	29.5	501.4	452.8	278.3	28.8	184.2	43.9
ILMN_1727524	8754	ENSG00000168615	ADAM9	63.7	78	75.4	1812.1	981	813.8	283	369.6	340.3	351.3	405.3	398.2	303.5	232.1	326.5	498.4	259.2	516.3
ILMN_1716909	27299	ENSG00000134028	ADAMDEC1	48.6	45.5	42.9	31	49.4	29	1229.2	1730.8	3674.4	1908.4	2017.9	3761.8	1684.5	2839.1	3677.1	3869.7	2095.7	3515.7
ILMN_2103107	27299	ENSG00000134028	ADAMDEC1	60.6	54.8	55	26.5	171.2	142.1	2487.2	3520.4	6500.2	4079.6	3715	6507.2	3322.8	5758.2	6370	5915.9	4924.5	8032.3
ILMN_1673566	9510	ENSG00000154734	ADAMTS1	35.8	42.8	31.5	45	38.3	80.7	31.4	40	42.4	32.8	36.6	38.7	43.4	43.3	49.4	104.3	73.2	43.9
ILMN_1751168	81794	ENSG00000142303	ADAMTS10	31.8	27.8	33.8	29.8	40.5	34.5	30.4	26.6	29.9	41.2	28.4	25.9	37.8	30.5	36.9	29.6	41	28
ILMN_1660970	81792	ENSG00000151388	ADAMTS12	26.6	28.3	27.9	24.1	25.7	26.1	26.6	26.2	25.1	24.7	26.2	31.8	24.9	27.4	26.5	25.2	26.6	25.9
ILMN_1787386	11093	ENSG00000160323	ADAMTS13	26.1	27.3	27.7	27.9	25.9	32.1	27.1	27	29.9	31.1	30.3	29.4	27.7	27.5	29.1	26.8	30.1	30.4
ILMN_2286570	11093	ENSG00000160323	ADAMTS13	23.7	24.5	23.5	23.7	25	26.2	25.6	23.4	26.2	25.9	24.2	24.5	24.4	26.5	22.9	24.4	23.8	24.5
ILMN_2413732	11093	ENSG00000160323	ADAMTS13	32	36.5	35.2	49	52.5	53.3	42.3	43.7	36.9	40.7	48.2	58.4	43.4	42.3	31.8	45.4	44.8	30.7
ILMN_1676452	140766	ENSG00000138316	ADAMTS14	25.9	24.8	24.7	25.8	29.6	25.8	24.3	24	26.2	26.6	27.2	24.7	28.4	25.4	27.3	24.9	25	27.9
ILMN_2358134	140766	ENSG00000138316	ADAMTS14	25.7	27.6	25.6	31.5	28.5	26.4	24.7	26.6	27.5	29	29.7	25.9	36.2	27.4	34.2	29.9	32.3	34.1
ILMN_1683781	170689	ENSG00000166106	ADAMTS15	57.8	50.3	73.4	54.7	58.7	115.5	42.1	41.8	43.3	51.5	70.7	40.3	45	53.5	36.1	45.6	70.4	46.1
ILMN_1726247	170690	ENSG00000145536	ADAMTS16	33.2	28.2	30.4	25.1	32.9	60.5	30.5	49	39.4	40.5	33.9	33.7	32.7	30.8	28.7	31.9	29.8	29.8
ILMN_1682989	170691	ENSG00000140470	ADAMTS17	36.9	49.4	36.9	33.6	27.9	33.6	54.3	36.6	29.9	41.8	29.7	38	33	40.5	31.6	44	32.6	29
ILMN_1739872	170692	ENSG00000140873	ADAMTS18	51.2	43.6	47.5	41	60.5	46.1	49.3	47	45.9	37.2	37.5	68.4	34.7	44.8	49.3	40.6	36	36.3
ILMN_1770152	170692	ENSG00000140873	ADAMTS18	24.3	23.5	25.9	24.9	28.3	26.6	25.4	25.8	23.6	27.1	24.5	24.9	23.2	24.4	26.3	27.6	27.1	25.7
ILMN_1656171	171019	ENSG00000145808	ADAMTS19	25.8	25.5	26.4	35.8	30	34.8	26	23.2	25.4	28.1	25.3	29.7	29.5	25.1	24.8	27.6	30.4	33
ILMN_1796628	9509	ENSG00000087116	ADAMTS2	33.5	55.1	44.6	60.2	32	30.5	33.2	30.8	38.5	29.2	37.8	33.5	40	35.4	36.9	33.3	33.4	35.7
ILMN_1811765	9509	ENSG00000087116	ADAMTS2	28.4	26.9	25.9	28.5	29.3	26	27.2	28.1	29.4	26.9	29.7	30.1	27.5	27.6	25.5	47.3	27.2	40.6
ILMN_1791795	80070	ENSG00000173157	ADAMTS20	27.7	30.6	26.5	26.8	24.6	26	26.1	25.9	25.1	31.7	25.1	26.7	27	26.1	26.4	25.5	26.9	25.3
ILMN_1787908	80070	ENSG00000173157	ADAMTS20	25	25.5	24.9	24.6	25.2	26.8	26.3	24	29.3	25.4	25	23.2	24.8	30	24.2	23.2	25.1	25
ILMN_1651717	80070	ENSG00000173157	ADAMTS20	26.6	36.1	25.2	28.5	31.8	44.9	25.6	28.2	28.8	27	28.9	30.3	32	28.9	26	26.3	26.9	31.8
ILMN_1703803	9508	ENSG00000156140	ADAMTS3	35.5	32.8	25.1	43	34.4	31.4	35	28.1	43.3	27.5	27.5	38.7	35.3	45.7	33.3	28.4	36.1	42.8
ILMN_2092933	9507	ENSG00000158859	ADAMTS4	173.6	26.3	35.8	37.1	27.6	29.4	47.4	40	29	64.1	45.8	37.1	27.7	24.8	29.2	40.5	38.6	61.4
ILMN_1681886	11096	ENSG00000154736	ADAMTS5	54.5	44.1	30.6	27.4	27	26.3	25.8	26.2	26.1	26.7	26.6	24.6	26.4	24.5	26.4	27.3	29.5	26.3
ILMN_1767362	11174	ENSG00000049192	ADAMTS6	42.1	33.9	33.1	82.5	37.7	29.2	43.8	31.8	30.6	37.6	38.9	34.6	36.9	31.6	29.7	47.8	31	28.8
ILMN_3251322	11173	ENSG00000136378	ADAMTS7	32.7	39.2	28.3	28.2	27.2	36	36.8	30.9	28.7	48.6	30.9	34.6	44.3	32.3	33.7	26.6	34.5	32
ILMN_1772239	11173	ENSG00000136378	ADAMTS7	26.4	24.7	28.1	25.1	27.3	26.9	48.3	26.1	25.1	26.4	28.2	29.9	24.5	28.3	29.9	27.1	26.9	26.2
ILMN_3245199	390660	ENSG00000136378	ADAMTS7	48.8	53.5	54.8	32.4	27.7	31.8	35.3	38	47	60.9	56.9	52.8	37.1	53.4	50.8	37	34.7	34.7
ILMN_2211790	11173	ENSG00000136378	ADAMTS7	28.2	33.4	33.9	32	30.4	24.9	28.4	30.8	32.6	38.3	34.3	26.9	27.3	27	30	33.1	25.3	27.8
ILMN_3274405	11173	ENSG00000136378	ADAMTS7	32.3	27.8	29.8	25.9	26	26.4	40.3	25.3	26	26.8	29.1	30.2	26.6	28.5	27	27.7	28.9	29.7
ILMN_3197823	390660	ENSG00000136378	ADAMTS7	26.5	25.9	29.9	30.5	27.3	25.7	27.1	28.1	28.8	31.3	25.4	25.2	27.7	25.4	26.4	30.2	35.4	26.8
ILMN_1672403	11095	ENSG00000134917	ADAMTS8	49.7	36.3	43.6	41.3	29.6	34.9	47.2	36	42.2	54.6	34.4	111.7	43.9	33.6	41.2	33.7	30	38.6
ILMN_1805543	56999	ENSG00000163638	ADAMTS9	29.1	26.8	25.9	24.2	39.8	40.6	23.5	24.8	28.3	24.9	24.6	24.7	26.8	34.6	31.1	25.1	37.5	25.1
ILMN_1706992	92949	ENSG00000178031	ADAMTSL1	37.8	33.8	28.7	32.2	33.1	30.3	25.8	26.2	28.3	33.9	26.8	30.8	28.2	27.8	26.3	32	28.8	31.9
ILMN_1684919	92949	ENSG00000178031	ADAMTSL1	28.6	25.1	24.6	27.5	27.1	25.2	30.9	26.9	30.9	26.2	25	28.3	30	31.4	25.4	24.7	84.4	37.7
ILMN_1727084	92949	ENSG00000178031	ADAMTSL1	37.2	30.9	27.7	31.9	48.2	39	29.3	27.2	32.6	46.8	25.6	40	31.3	37.2	28.6	28.9	52.5	62.1
ILMN_1705250	92949	ENSG00000178031	ADAMTSL1	25.1	24.9	24.5	28.9	27	37	25.7	25.7	26.7	25.3	24	27.8	26.7	24.2	26.7	24.6	32.7	29
ILMN_1722621	92949	ENSG00000178031	ADAMTSL1	26.4	27.3	25.7	25	27	24	25.5	26.3	26.1	26.2	24.3	25.5	28.1	25.1	25	24.8	25.5	25.5
ILMN_1721495	9719	ENSG00000197859	ADAMTSL2	26.2	25.3	43.4	28.5	26	25.8	26.3	27.7	24.5	29.1	25.7	27	27.1	26.4	26.8	28.9	29.4	32.7
ILMN_1798690	57188	ENSG00000156218	ADAMTSL3	36.3	58.6	42.3	48.3	32.8	34.9	66.6	39.4	63	63.1	48.6	89.4	76.2	43.4	40.2	57.6	48.2	59.2
ILMN_1687035	54507	ENSG00000143382	ADAMTSL4	486.9	444.6	456.6	1455.2	1076.7	1211.4	291.1	668.2	442.3	519.6	546.4	540.2	1054.9	776.6	1135.4	409.9	201.9	264.5
ILMN_1777683	54507	ENSG00000143382	ADAMTSL4	36.7	28.2	38.4	79.1	36.1	36.6	25.6	29.5	26.7	26.7	28.4	34.5	35.7	29.6	57.3	30.8	34.2	27.8
ILMN_1762294	54507	ENSG00000143382	ADAMTSL4	326.7	344.5	290.6	1230.2	1115.1	1004.4	192.4	483.8	314.5	402.3	374.9	400	727.1	600.9	888.5	291.5	118.5	200.9
ILMN_1793040	339366	ENSG00000185761	ADAMTSL5	43.8	45	41.6	52.2	76.3	61.7	85.9	66.3	51.9	56.9	70.8	59.3	93	66.8	82	68.3	41.4	62.5
ILMN_2047511	11033	ENSG00000105963	ADAP1	6782.9	5783.6	6445.2	7387.8	9123.8	6451.1	2777	4540.8	3956.9	3413.3	5909.6	3912.8	3354.6	3311.5	4453.5	3552.3	4422.9	6228.7
ILMN_3247424	11033	ENSG00000105963	ADAP1	301.9	248	226.7	405.6	525.6	307.7	63.9	149.3	145.7	73.5	212.2	156.2	143	141.5	181.1	159.4	282.5	262.2
ILMN_1763000	55803	ENSG00000184060	ADAP2	3575.1	3447.5	3443.5	6485.1	6042.1	7319.3	8010.9	8769.8	5687.3	6952.2	10418.2	10292.9	8446	8109.4	8567.6	6667.6	5178.5	5874.5
ILMN_1776777	103	ENSG00000160710	ADAR	4868.6	5084.1	6529.2	4000.6	4003.2	4578.4	4700.1	5732.3	5511.6	4422.9	3956.9	5024.5	3447.5	3488.4	3629.6	3978.2	7115.7	3371.3
ILMN_1706963	103	ENSG00000160710	ADAR	29.7	28.4	24.9	30.7	28.1	31.2	23.6	26.5	31.2	28.2	35.5	25.4	29.2	32.1	37.7	30.5	31.5	49.4
ILMN_2320964	103	ENSG00000160710	ADAR	1030.1	775.5	1166.8	670.7	776.8	797.2	960.8	1012.9	1117.2	810	745.8	922.6	587	551.6	679.9	909.8	1607.1	782.4
ILMN_1697628	104	ENSG00000197381	ADARB1	53.4	52.9	47.7	38.6	41	31.4	66.9	45.4	35.3	50.1	56	69.9	48.5	55.4	48.3	36	35.3	51.3
ILMN_2319326	104	ENSG00000197381	ADARB1	46	73.3	31.1	29.2	32.1	29.1	101.6	53.5	100.1	132.6	145.5	162.9	112.3	69.6	69.1	54.2	74.6	62.4
ILMN_1657442	104	ENSG00000197381	ADARB1	28.4	28.1	23.4	27.2	31.8	24.7	25.6	23.9	25.2	27	62.8	44.6	27.7	26.4	26	25.5	26.8	27.3
ILMN_1679797	104	ENSG00000197381	ADARB1	298	386	259.7	605.1	222	198.1	659.1	119.7	535.2	630.7	710	841.5	497.8	460.5	462.9	362.7	489.6	167.1
ILMN_1749493	105	ENSG00000185736	ADARB2	39	53.3	35.9	37.4	42.6	29.8	39.9	37.8	32.2	57.2	63.1	55.3	322.9	108.9	127.2	55.9	32.3	33.2
ILMN_1712854	642394	ENSG00000205696	ADARB2-AS1	39.4	40.9	26.1	72.6	29.4	44.7	41	27.8	38.6	30.5	43.4	27	30.2	31.1	27.4	38.2	40.7	30
ILMN_1657139	23536	NA	ADAT1	281.2	296.2	269.1	288.4	413.3	380.3	319.1	288.4	347.9	344	299.1	346.1	282	276	247	401	390.9	394.3
ILMN_1786688	134637	ENSG00000189007	ADAT2	33.9	24	27	33.9	27.5	26.6	30.7	26	27.1	25.9	28.4	26.8	33.7	26.9	26	24.9	28.2	28.6
ILMN_3245693	134637	NA	ADAT2	40.1	32.6	29.7	74.6	72.6	37.3	40.2	35.6	52.8	53.8	36.7	35.4	41.8	39	29.6	38.4	31.1	35.5
ILMN_1659599	113451	ENSG00000142920	ADC	28.2	25.4	30.3	32.6	26.4	28.7	27.7	24.7	28.1	44.7	27.9	29	41.2	34.9	42.4	46.2	94.6	29.1
ILMN_1698777	57143	ENSG00000063761	ADCK1	182.2	164.3	124.9	1027.3	838.4	888.5	257	264.2	306.5	219.1	259.9	270	130.1	148	209.8	419.7	253.7	229.8
ILMN_1663132	90956	ENSG00000133597	ADCK2	823.1	732.7	802	420.6	338.8	486.5	1171.9	1081.5	1239.8	1427.8	1860.2	1192	1163.9	1288.7	1346.2	2777	2343.7	1479.2
ILMN_1731064	56997	ENSG00000163050	ADCK3	1084.7	974.4	988.2	1566.7	1001.4	660.3	589	682.4	770.2	568.1	482.4	522.5	558.1	547.5	761.1	506.8	425.8	425.1
ILMN_1700349	79934	ENSG00000123815	ADCK4	177.8	124.1	153.7	601.5	249.4	157.1	96.5	74.7	54.1	87	69.1	63.2	157.5	107.5	85.3	64.1	67.9	71.5
ILMN_1761309	203054	ENSG00000173137	ADCK5	131.7	98.7	122.2	549.3	399.1	448.3	99.8	123	121.3	80.5	132.1	128.9	108.4	101.3	137.1	124.6	87.8	104
ILMN_2120555	107	ENSG00000164742	ADCY1	26.4	25.3	27.5	28.5	40.4	28.4	29.1	27.8	29.3	30.5	29.3	40.1	28.4	34	38.4	31.4	27.1	28.3
ILMN_1742073	107	ENSG00000164742	ADCY1	26.1	48.5	29.5	24.2	25	26.7	27	23.5	26.2	25.2	27.2	25.2	27.9	24.3	28.2	25.3	24.7	24.4
ILMN_3241894	55811	ENSG00000143199	ADCY10	32.3	25.4	32	36.3	30.7	31.7	36.3	28.9	35.7	28.5	30.1	30.5	29.1	26.4	27	35.7	27.9	35.4
ILMN_1808797	55811	ENSG00000143199	ADCY10	156.5	136.9	120.4	62.8	39.4	75.6	130	95.2	159.9	73.8	131.2	72.4	82.5	76.9	78.6	236.1	132.2	124.9
ILMN_1810691	108	ENSG00000078295	ADCY2	33.1	31.5	38.9	29.3	28.9	39.8	32.5	28.9	31.7	42.5	29	32.5	32.5	31.7	30.8	27.9	43.7	30.3
ILMN_1676893	109	ENSG00000138031	ADCY3	173.1	261.6	356.8	1408.6	617.6	1372.2	3759.5	1729.5	2705.8	2847.9	1116.2	2713.4	1339.1	1130.8	1548.8	3324.6	3635.2	4318.6
ILMN_2148944	196883	ENSG00000129467	ADCY4	175.7	162.1	154.2	1957.1	2081.3	1886.5	227.9	133.4	134.3	221.6	138.9	244	304.6	137.7	200.7	38.1	45.5	60.4
ILMN_1708588	111	ENSG00000173175	ADCY5	32.4	28.5	29.2	38.2	48.9	40.4	45	31.7	39.3	32.4	31.8	36.5	51.6	30.7	30.9	29.7	31.5	36.6
ILMN_2311674	112	ENSG00000174233	ADCY6	30.2	26	30.1	52.1	32.9	27.1	46.6	63.4	53.9	84.3	88	57.5	146.9	118.8	111.4	50.5	112.8	28.8
ILMN_1685156	112	ENSG00000174233	ADCY6	38.6	35.9	27.9	243.1	145.2	288	116.2	115	57.4	153.9	102.8	112.7	254.6	253.4	237.4	90.9	68.2	52.2
ILMN_1655935	113	ENSG00000121281	ADCY7	1237	1174.7	1141.2	852.5	468.7	595.4	882.5	819.3	866.5	644.9	1092.1	850.2	900.3	913.8	889.3	940.2	555.5	649.7
ILMN_1754440	114	ENSG00000155897	ADCY8	34.6	41.9	33.2	49.3	35.4	45.6	50.1	33.9	42.3	60.8	33.5	59.2	31	36.3	39.6	36.6	36	61.4
ILMN_1654287	115	ENSG00000162104	ADCY9	182.3	200.6	118.7	28.2	28.8	27	35.9	32.5	33.5	73.2	117	56.8	29	73.7	46.7	28.3	29.7	25.3
ILMN_1763344	116	ENSG00000141433	ADCYAP1	24	24.4	24.4	23.4	24.7	24.2	25	24.9	23.6	22.9	24.4	25.2	24.4	24.5	26.4	24.6	24.9	23.5
ILMN_1711736	117	ENSG00000078549	ADCYAP1R1	26.6	25.4	24.8	26.3	27	25.9	23.9	23.8	24.4	26.7	25.7	25.4	26.2	24.7	25.4	27.3	25.4	26.5
ILMN_2356786	118	ENSG00000087274	ADD1	247.5	213	207.3	518.2	303.4	349.6	216.3	195.3	173.1	123.3	196.2	209	193.4	251.8	206.6	331.1	291.2	220.2
ILMN_1759252	118	ENSG00000087274	ADD1	4029.4	3838	3648.7	7203.8	6642	5138.8	3490.7	3813.7	4413.4	2964.7	3413.3	3447.5	3518.1	3518.1	3570.9	4083.6	5075.8	3207.5
ILMN_2336146	119	ENSG00000075340	ADD2	23.9	24.8	26	25.7	26.7	25.2	27.7	23.6	25.4	24.4	23.4	24.9	26.6	24.5	25.2	27.8	23.6	25
ILMN_2286339	119	ENSG00000075340	ADD2	30.4	25.8	24.5	26.1	25.6	33.3	27.4	23.8	26.1	24.1	25.5	27.9	24.6	27.2	25.6	28.8	24.7	24.6
ILMN_1694133	119	ENSG00000075340	ADD2	50	38.3	47.7	51.6	66.2	39.5	51.4	57.2	32.4	34.4	41.5	38.7	33.6	51.9	52.5	42.2	44.8	46.8
ILMN_1678501	120	ENSG00000148700	ADD3	26.9	26.9	25.8	27.6	27.1	24.6	25.8	27.1	28.5	28.4	26.4	26	28.6	27.3	28.6	24.7	25.2	24.2
ILMN_1787378	120	ENSG00000148700	ADD3	899.1	770	762.3	1239.8	87.7	198.3	53	34.5	49.1	77.1	42.5	30.3	115.5	118.5	66.2	27	34.1	27.3
ILMN_1814526	120	ENSG00000148700	ADD3	3322.8	3718.6	3912.8	3541	703.2	1002.3	1489.2	938.7	1480.3	1092.5	332.4	538.4	1709	1537.3	963.1	546.5	687.6	226.2
ILMN_2311278	120	ENSG00000148700	ADD3	961.6	977.7	803.7	790.3	82.9	64.5	327.2	199.8	308.6	256.8	72.3	105.3	458.9	247.5	130.6	104.9	97.2	42.3
ILMN_1764309	124	ENSG00000187758	ADH1A	30.3	26.6	28.5	29.1	35.3	52.1	32.1	31.2	31	27.8	28.6	32.9	35.9	25.5	36.5	28.4	32	30.3
ILMN_1811598	125	ENSG00000196616	ADH1B	27.1	29.7	30.7	33.6	26.8	29	27.6	25.4	26.6	26.1	26	33.4	26.8	31	25.6	26.1	27	25.4
ILMN_1740717	126	ENSG00000248144	ADH1C	27.1	25.5	28.1	30.9	36.4	29.7	28.1	36.3	24.3	33.5	27.9	26.4	36.6	27.5	27.8	26.9	25.7	36.2
ILMN_2136010	127	ENSG00000198099	ADH4	27.1	27.5	26.8	131.5	107	44	26.1	27.7	28.3	26.1	27	28.8	26.4	36.9	32	55.5	39.2	71.4
ILMN_1797912	127	ENSG00000198099	ADH4	29	23.7	29.7	28.8	28.5	25.5	28.5	37.3	25.5	32	29.4	28.9	26.2	25.5	28.2	26.8	29.4	26.1
ILMN_1758183	128	ENSG00000197894	ADH5	26.6	31.3	25.5	25.8	29.6	29.9	25.1	29	25.6	29.4	28.6	26.6	27	29.4	27.1	28	25	24.2
ILMN_1757084	128	ENSG00000233859	ADH5	40.3	52.4	48.8	45.7	37.6	26.7	50	111.9	100.6	41.4	98.3	87.3	36.1	83.9	58.3	99.4	100.8	148.4
ILMN_3282745	128	ENSG00000223694	ADH5	51	35.4	35.5	26.3	25.8	29.1	34.1	29.8	38	43.3	40.2	38.2	25.9	32.1	32.7	39.6	39.7	34
ILMN_1738554	128	ENSG00000197894	ADH5	373.6	504.8	429.4	230.9	416.5	454.8	568.9	1010.6	1177.9	351.3	520.5	566.2	434.4	795.2	783.1	1143.3	921.3	691.6
ILMN_3221865	128	ENSG00000197894	ADH5	91.9	111.6	99.2	30.4	57.5	76.9	161.3	242.1	260	95.3	128.3	88.5	71.7	169.9	139.3	294.4	280.2	151.1
ILMN_1738604	128	ENSG00000197894	ADH5	115.8	127.5	137.5	37.2	157.4	97.2	175	249.3	216.2	143.5	190.1	131.5	99.7	160.1	192.8	310.1	211.5	142.3
ILMN_1724881	128	ENSG00000197894	ADH5	72.2	41.9	69.6	41.7	28.5	29.3	37.3	44.2	49.4	35.5	43	35	35.8	32.2	47.6	33.8	40.2	42.1
ILMN_3212051	128	ENSG00000223694	ADH5	188.8	153	212.7	40.8	79.6	30.5	203.6	300.5	320.6	167.2	256.3	285.4	135.9	194.3	193.9	439.4	411.1	442.9
ILMN_3299129	128	ENSG00000197894	ADH5	36.1	54.5	46.4	32.6	26.3	34.3	65.1	85	73.2	42	46.6	33.2	44	41.7	33.3	78.4	82.1	36.1
ILMN_1691175	130	ENSG00000172955	ADH6	44.9	41.3	32.2	30.3	34	41.5	43.2	32.8	32.3	26.4	39.4	38.4	35.5	38.1	31.4	58.6	39.8	42.6
ILMN_2223359	131	ENSG00000196344	ADH7	28.9	29.9	37.9	25.6	30	27.1	29.2	29.9	28.2	27.6	30.4	28.4	27.6	31.9	30.6	25.2	27	26.1
ILMN_1702858	137872	ENSG00000147576	ADHFE1	514.6	462.3	276.7	1698.1	514.5	396.2	181.4	400.1	457.3	41.8	58	50.1	324.2	259.3	186.6	419.8	196.8	88.9
ILMN_2363634	137872	ENSG00000147576	ADHFE1	174	163.6	63.1	736.2	122.5	133.1	86.5	156.3	164.9	27.6	30.7	40.4	131	85.7	70.5	173	77.7	33.6
ILMN_1813975	55256	ENSG00000182551	ADI1	356.2	383.8	447.9	231	414.9	283.9	629.5	788.2	781.6	407.7	644.7	595.9	271.3	277.8	178.5	1486.5	1485.8	990.4
ILMN_1743331	149685	ENSG00000182035	ADIG	24.8	27.6	23.6	24.6	27.5	26.1	25.3	26.1	26.8	25	28.7	25.9	30.2	26.3	27.2	27.6	30.4	32
ILMN_1775045	9370	ENSG00000181092	ADIPOQ	94	113.9	131.6	171.3	306.7	275.2	49.9	75	55.9	42.9	62	72.3	95.4	70.7	71.2	63.3	37.5	62.9
ILMN_2096322	51094	ENSG00000159346	ADIPOR1	1247.7	868.2	961.4	685.7	839.9	957.6	1421.6	1770.1	1498.2	1233.8	1282.7	1277.5	1752.6	1516.9	1884.3	1709.5	1495.9	2674.3
ILMN_1688322	51094	ENSG00000159346	ADIPOR1	1420.7	1184.8	1331	1173.9	1589	1331.5	1562.2	2117.5	1842.8	1329.2	1565.7	1529.8	1969.8	1702.6	2231	2070	1903.1	2866.8
ILMN_2224833	79602	ENSG00000006831	ADIPOR2	1326	1199.3	1025.3	556.1	551	632.2	1164.7	1293.9	1152.8	1266.9	826.8	875.6	1387.5	1266.6	1169.9	1317.3	1441.8	1187.1
ILMN_2358626	132	ENSG00000156110	ADK	955.3	1313.2	2052.5	527.7	527.8	872.3	1365.5	1137.2	1739.2	1543.3	1315.4	2235.9	1391.8	1616.8	2880.9	2079.4	1288.3	1435
ILMN_1768062	132	ENSG00000156110	ADK	35.7	41.7	103	29.9	26.7	27.2	131.3	90.4	152.2	122.9	87.5	171.2	113.9	77.6	147.6	149.7	41.9	70.7
ILMN_2358628	132	ENSG00000156110	ADK	26.9	32.9	32.3	39.9	36.5	42.2	33.1	32	30.1	25.8	27.5	27	27.1	28.9	28	32.7	31.5	28.3
ILMN_1801020	132	ENSG00000156110	ADK	123.6	167.1	240.1	59.5	36.2	71.6	106.6	120.2	164	149.7	120	231.4	177.5	164.3	287.6	257.4	145.3	184
ILMN_1708934	133	ENSG00000148926	ADM	1515.3	1285.1	992.1	1707.4	3422.8	2455	765.4	380.2	458.7	1383.3	1949.9	1848.2	4019.8	2761.9	5106.9	546.4	8153.9	6870.1
ILMN_1702933	79924	ENSG00000128165	ADM2	45.8	34.7	31.7	36.8	35.2	47.5	158.9	52	73.9	450	64.6	57.5	39.4	55.3	83.5	49.9	161.3	305.6
ILMN_1657993	23394	ENSG00000101126	ADNP	684.9	702.8	661.9	358.5	240.8	341.4	768.9	648.7	777.9	691.3	730.8	704.9	717.2	863.6	653.3	600.3	625	679.9
ILMN_1666019	23394	ENSG00000101126	ADNP	105.3	73.3	87.7	81.5	46.9	51.6	55.2	48.5	34.3	53	73.8	60.4	65.2	152.4	57.7	44.7	50	40.1
ILMN_2080751	22850	ENSG00000101544	ADNP2	507.7	601.2	636.8	697.4	194.6	423.9	395.6	469.3	394.3	596.9	459.7	534.8	618.4	772.1	640.9	337.9	437.9	499.6
ILMN_1690352	84890	ENSG00000181915	ADO	707.9	738.9	845.7	665.8	656.5	766.5	1600	803.9	1909	2150.9	1467.8	1561.4	1085.4	1126.4	1090	1008.8	1128	1922.4
ILMN_2275396	134	ENSG00000163485	ADORA1	26.6	25.1	26.1	24.3	28.5	26.2	25.3	25.9	24.4	23	22.8	23.5	25.2	23.3	24	24.7	23.9	24
ILMN_1895120	134	ENSG00000163485	ADORA1	100.2	67.2	71.2	131.5	61.8	61.7	59	49.1	56.1	82.7	44.4	59.4	63.6	51.6	48.1	82.1	60.2	51.3
ILMN_2373444	134	ENSG00000163485	ADORA1	27.6	26.7	28	26.7	24.5	27.5	28.1	28.5	34.1	27.5	25.6	25.5	30.1	31.6	27.9	30.2	26	25.6
ILMN_1747227	134	ENSG00000163485	ADORA1	106.2	202.5	83.6	260.7	71.8	188.4	293.4	206.3	528.5	378.5	201.5	210.4	490.1	282.5	349.5	332.5	180.2	205.4
ILMN_1807372	135	ENSG00000128271	ADORA2A	45.6	42.8	45.6	237.8	47.6	32.3	30.9	33.1	31.8	68.7	47.2	34.6	63.9	30.6	35	37.4	902.8	353.7
ILMN_1703946	136	ENSG00000170425	ADORA2B	306.2	305.2	282	43.2	55.1	51.3	908.1	475	562.1	496	346.1	215.4	312.4	231.6	175.1	63.6	38.7	628.7
ILMN_1733259	140	ENSG00000121933	ADORA3	201.9	190.1	136.4	10247	12362.6	9925	9094.8	11851.2	8583.3	7045.2	15021.1	13156.1	12596.7	13625	13658.6	9891.6	7856.9	6565.9
ILMN_1730710	140	ENSG00000121933	ADORA3	174.9	155.5	138.6	383.2	730.4	643.5	2209.8	1145.5	1477.6	470.7	910.9	1066.6	4578.4	5333.2	5593	2996.2	2129.3	284.6
ILMN_1793959	83440	ENSG00000159322	ADPGK	1715.1	1098.4	1306.2	2622.1	1649.8	1543.7	1229.9	1171.5	982	1568	1332.9	1412.4	1428.3	1088.3	1405.2	1477.6	2033.6	2451.1
ILMN_1794512	141	ENSG00000144843	ADPRH	237.7	198.8	328.1	38.2	196.2	122.7	230.3	261.5	220.6	143.4	257	234.8	174.5	143.2	203	147.6	212.7	219.5
ILMN_1795788	113622	ENSG00000153531	ADPRHL1	24.8	26	29.5	28.6	26.9	27.9	26.1	27.2	25.8	27.1	26.4	26.9	24.7	25.9	26.9	28.2	27.7	28
ILMN_1760335	113622	ENSG00000153531	ADPRHL1	28.4	35.1	26.8	27.8	39.7	27.2	26.8	27.7	25	27.3	25.5	33	26.3	29.5	25.4	59.8	25.8	28.3
ILMN_1788530	113622	ENSG00000153531	ADPRHL1	53.5	49.8	52.9	33.3	39.5	35.1	39.5	69.3	48.2	45.5	58.7	43.9	41.1	32.5	45.7	64	44.2	41.6
ILMN_1811480	54936	ENSG00000116863	ADPRHL2	1043.8	905	1005.2	682.6	1037.3	1181	1037.6	1202.2	1165.3	918.8	1047.6	1158.4	878.6	710.5	939.8	810.5	1068	720.9
ILMN_1813598	148	ENSG00000120907	ADRA1A	28.1	25.4	23.6	25.7	24.6	25.5	41.7	25.2	24.9	23.8	26.1	24.7	25.8	26	26.2	26.5	23.9	26.3
ILMN_1653821	148	ENSG00000120907	ADRA1A	25.6	25.2	25.8	24.9	27.3	27.9	24.2	26.1	31.3	28.6	25	25.6	24.5	24.3	24.8	24.3	25.4	26.3
ILMN_1780551	148	ENSG00000120907	ADRA1A	52.3	41.7	35.6	33.6	31.6	53	63.6	57.9	39.1	34.1	38.6	47.4	44.9	30.9	39.5	37.2	37.5	57
ILMN_1669227	148	ENSG00000120907	ADRA1A	26.7	27.5	25.2	27.1	25.5	24.1	27.9	26.6	25.6	28.5	25.5	25.7	25.6	25.1	28.4	25.9	25.6	26.5
ILMN_1709167	148	ENSG00000120907	ADRA1A	31.1	29.9	30.2	28.7	27.5	32.2	26	34.8	30.5	31.8	29.7	32.2	28.9	27.7	25.9	29.6	28.1	32.9
ILMN_1679754	147	NA	ADRA1B	31.4	29.3	27.8	28	34.4	31.6	32	29.3	28.9	27.5	27.6	31.5	36.9	34.1	28.8	29.2	37.7	28.8
ILMN_1716421	146	ENSG00000171873	ADRA1D	26.9	27.1	38.2	41.7	29.8	36.2	28.7	25.4	39	27.9	33.1	30.3	27.6	32.2	26.4	31.1	29.1	24.9
ILMN_1659371	150	ENSG00000150594	ADRA2A	68	61.5	71	69.2	116.7	51.4	168.2	142.8	189.1	182.3	170.2	174.5	140.4	96.9	116.6	171.3	122.1	199.5
ILMN_1677868	151	ENSG00000222040	ADRA2B	148.4	102	77.7	172.3	71.1	99.7	129.3	78.1	120.4	115.1	100.3	161.9	72.3	66.6	95.1	117.2	99.2	111.9
ILMN_1733963	152	ENSG00000184160	ADRA2C	47.7	36.2	29.4	32.1	32.9	38	38.5	29.9	43.1	38.9	38.6	32.8	34.9	38.5	34.9	37.8	34.4	42.3
ILMN_1804255	153	ENSG00000043591	ADRB1	26.8	35.5	68.4	30.4	34.4	26	29.6	32.9	30.7	35.7	35.3	32.5	41.3	27.1	31.8	36.4	46.6	34.5
ILMN_1695590	154	ENSG00000169252	ADRB2	1032.2	954.5	1408.2	562.3	517.7	422.4	1348.9	1009.8	1002.3	604.8	1209.4	901.3	1446.2	904.6	827.6	584.2	535.5	68.8
ILMN_1694007	155	ENSG00000188778	ADRB3	31.7	28.4	29.1	31.4	40.7	27.9	42.9	32.9	29.2	28.8	29.9	29	35.4	31.1	30.8	30.1	32.9	29.1
ILMN_3307926	156	ENSG00000173020	ADRBK1	8583.3	6221.9	7991.2	11214	8827.2	8336.8	2839.1	3601.8	3086.7	3238.6	3552.3	3320.4	4017	4029.4	4810.4	3242.8	2471.8	2770
ILMN_1668900	157	NA	ADRBK2	91.5	69.3	141.8	195.6	115	121.5	48.7	96.7	78.7	58.7	91.4	72.7	55.6	52.5	53.5	104	45.3	58.1
ILMN_1753048	157	ENSG00000100077	ADRBK2	81.3	69.1	59.5	96.9	58.4	32.7	43.8	50.2	68.5	36.1	37.8	51.9	32.7	37.2	46.9	57.9	43.2	41.4
ILMN_2389013	11047	ENSG00000130706	ADRM1	458.4	438.1	487.1	346.8	464.7	551.6	612.6	573.5	526.2	737.3	745.7	745.8	339.4	315.3	367.1	635.4	745.1	964.7
ILMN_1760143	11047	ENSG00000130706	ADRM1	1642.6	1733	1871.5	2526	2353.6	1986	2222.5	1872	2250.2	2713.4	2544.8	2592.9	1485.3	1515.3	1640.9	1905.7	2509.4	2847.9
ILMN_1790757	158	ENSG00000239900	ADSL	2968.8	2547.7	2405.8	1999.8	3032.2	2675.6	3697.2	3745.8	2909.3	4601	4114.4	3478.7	2568.5	2634.1	2473.7	3106.8	3001.5	3278.3
ILMN_2092664	159	ENSG00000035687	ADSS	1995.3	2498.3	2083.2	558.1	708.6	602.3	1297	967.7	1190.5	2376.6	1492.5	1569.6	1183.1	1161.5	1126.7	1153.6	1554.2	1209.8
ILMN_1778796	159	ENSG00000035687	ADSS	957.3	1023.9	996.1	153	155	163.4	624	361.5	460.5	892.5	799.8	632.2	498.7	415.1	547.1	378.8	520.4	428.7
ILMN_1749804	122622	ENSG00000185100	ADSSL1	31.2	36.9	40	45.2	34.9	44.4	38.9	33.2	59.6	28.4	41.7	37.4	27.9	32.3	27.9	35.7	34.7	31.4
ILMN_1720235	122622	ENSG00000185100	ADSSL1	48.8	117.5	62.7	723.8	68.2	69	123.5	33.6	33.3	53.2	30.9	31.6	2775.2	1105	1472.6	33.5	47.3	34.4
ILMN_2240009	122622	ENSG00000185100	ADSSL1	138.1	117.5	101.6	157.7	29.5	38.9	84.5	75.1	58.3	140.6	78.5	71.3	251.9	99.5	137.1	46.1	66	97.2
ILMN_1736178	165	ENSG00000106624	AEBP1	29	34.4	30.5	109.3	155.2	240.9	26.1	43.9	32.5	45.9	27	29.5	46	88.7	66.2	26.3	32.8	29.6
ILMN_1803376	121536	NA	AEBP2	329.1	327.5	274.7	232.1	175.6	235.6	232.3	296.6	231.6	329.3	237.8	209.4	208.3	235.1	206.4	295.4	212.6	226.4
ILMN_1814282	64782	ENSG00000181026	AEN	184.7	316.4	303.6	402.3	387.2	354.2	729.2	431.5	438.1	776.8	831.8	674.3	232.7	442.3	282.2	426.3	454.6	315
ILMN_3240321	64782	ENSG00000181026	AEN	165.2	291	285.9	159.3	64.8	205.5	291.1	379.6	321.7	298.8	317.5	237.1	166.8	250.9	237	549.3	322.6	301.7
ILMN_1712944	166	ENSG00000104964	AES	1583.1	1425	1846.5	2710.1	3398.2	2718.4	1974.1	1904.7	1736.6	2075.8	2125.6	2630.7	2717	2577.5	2898.2	1544.3	1936.5	1074.9
ILMN_2333107	166	ENSG00000104964	AES	342.4	333.6	375.3	129.5	383.6	310	441.6	362.2	401.7	455.2	441.9	556.1	641.3	371.3	534	350.5	393.2	158.6
ILMN_1707958	166	ENSG00000104964	AES	27.5	31.3	27.9	26.7	29.6	27.7	31	62.2	40.4	47.4	47.1	53	29.3	33.3	31.1	30.7	25.9	28.7
ILMN_3244304	155060	ENSG00000204946	AF035281	29.4	32	39	73.4	42.5	41.1	33.6	32.4	32.3	46.2	37.7	55.1	61.5	62.9	88.6	30.3	29.3	35.1
ILMN_1763663	55027	ENSG00000155393	AF086132	966.8	833	785.4	676.9	733.9	1115.1	896	648	983	728.7	1160.4	913.3	489.4	548	719	753.3	650.8	604.6
ILMN_3257178	100129503	ENSG00000175911	AF258550	61.5	39.4	29.6	29.3	27	35.9	40.7	41.8	33.3	68.3	48.7	70.4	43.3	36.2	58.4	43.5	50	38.3
ILMN_1653801	388282	ENSG00000187185	AF452719	94.8	55.3	53.4	121.1	48.9	139.9	74.6	57.9	60.2	84.9	76.6	61.4	79.7	48.6	47.3	71.8	88.5	46
ILMN_1843425	100287366	NA	AF520419	30	32.2	48.1	32	32.6	42.7	34.1	27.8	28.4	29.2	32.4	33	31.6	30.6	29.3	36.3	33.8	32.1
ILMN_1701998	60312	ENSG00000196526	AFAP1	38.8	25.8	28.1	591.9	824.9	331.6	250.5	472.8	260.6	480.3	514.6	299.3	373.9	537.4	472.2	268.6	235	186
ILMN_1651235	60312	ENSG00000196526	AFAP1	30.9	25.1	29.3	30.9	30.9	27.9	27	27.2	26.7	27.5	29.7	30.8	39.2	33.4	32.6	31.9	30.7	28
ILMN_1694140	134265	ENSG00000157510	AFAP1L1	46.7	42.3	34	58.8	138.9	57.1	634.4	291.8	338.6	266.4	100.1	315.3	88.3	70.8	57.1	78.9	79.2	57.3
ILMN_1730995	84632	ENSG00000169129	AFAP1L2	33.2	30.4	29.1	28.9	35.9	40.8	31.2	35.9	32.3	26	29.9	35.3	27.3	33	32.2	34.8	29.2	32.9
ILMN_2404917	84632	ENSG00000169129	AFAP1L2	27	25.6	27.7	30.6	26.7	25.9	29.8	27.1	27.7	30	30	27.8	26.5	30.4	27.8	30.3	28.9	27.4
ILMN_2084562	246182	NA	AFARP1	48.7	53	36.1	62.7	28	165.8	34	45.2	41.4	32.9	37.5	34.8	79.5	52.4	58.7	67.5	44.5	39.7
ILMN_1769563	246182	ENSG00000229020	AFARP1	26.8	25.2	26.6	29.2	24	32	24.9	25.3	25.8	26	24.3	27.2	24.9	25.9	23.8	30.3	27.5	30.7
ILMN_1673119	4299	ENSG00000172493	AFF1	97.5	118.5	83.1	110.1	49.7	41	86.8	65.9	106.6	44.9	51.2	67.4	63.9	54.4	73.4	117.3	36.8	38.6
ILMN_1729304	4299	ENSG00000172493	AFF1	33.2	50.3	37.8	28.7	31.6	33.9	42	33	31.5	39.9	35.6	40	31.5	44.4	41.8	30.3	52.2	42.3
ILMN_2129015	4299	ENSG00000172493	AFF1	218.2	225	199.7	126.5	61.3	117.5	304.1	405.5	395.8	247.1	271	305.9	326.6	309.3	296	586.3	365.5	337.6
ILMN_1725889	2334	ENSG00000155966	AFF2	29.7	28	34.8	28.1	31.6	27.4	28.3	29.7	27.5	28.1	27.7	31.7	36.4	46.4	37.8	27.6	26.6	25.9
ILMN_1775235	3899	ENSG00000144218	AFF3	136.3	190.9	140	27.9	28.5	27.9	50.5	31.4	64.6	25	26.5	23.9	26.5	90.7	45.9	25.4	32.7	25.6
ILMN_1677951	3899	ENSG00000144218	AFF3	26	26	25.7	23.8	24.6	41.6	25.9	24.6	25.3	25	24.8	26	26.1	37.2	25.6	31.1	24.5	26.1
ILMN_1697308	3899	ENSG00000144218	AFF3	39.3	41.8	31	28.7	32.5	28.9	63.9	36.1	33.4	31.6	30.7	35.7	29.8	30.8	32	26.7	26.2	31
ILMN_1708502	27125	ENSG00000072364	AFF4	652.6	519.7	404	279.2	177.2	362.6	918.6	1023.6	929.3	746	802	570	472.3	569.1	593.9	621.8	658.7	1016.1
ILMN_1795697	27125	ENSG00000184007	AFF4	566	538.6	552.4	8010.9	5338.7	5241.5	239.9	333.8	341.8	205.8	257.5	257.7	636.4	1172.3	698.9	559	506.1	619.6
ILMN_1705447	172	ENSG00000223959	AFG3L1	285.9	256.3	184.5	992.1	690.8	773.7	105.5	124.5	168.7	95.8	130.1	114.6	179.4	231.5	153.2	167.7	205.4	259.2
ILMN_1699172	172	ENSG00000223959	AFG3L1	27.6	32.1	33.1	46.5	25.2	40.6	29.1	39.4	27.4	28.6	24.5	28.4	28.2	35.1	32.7	26.1	27.2	30.3
ILMN_2409898	172	ENSG00000223959	AFG3L1	39.1	35.2	29.3	40.8	35.6	47.7	30.9	27.2	32.8	30.2	36.4	33.1	41.8	28.1	42.1	33.2	31.5	47.2
ILMN_2295698	172	ENSG00000223959	AFG3L1	44.8	33.8	26.1	32.5	106.2	66.8	31.5	57.5	39.6	41.8	32.5	33.7	43.4	28.5	30.5	35.7	26.5	27
ILMN_2066124	10939	ENSG00000141385	AFG3L2	1360.5	1096.3	1099.4	1535.1	1655.4	1630.6	1809.6	2143.9	1662.2	2204.1	2054.5	1960.5	1080.1	1058.6	1104.5	1669.1	1205.3	1516.9
ILMN_1777797	173	ENSG00000079557	AFM	26.2	25.1	24.9	26	24.4	24.7	23.9	25.7	24.2	24.6	23.5	24.5	23.8	25.7	23.8	26.7	24.2	24
ILMN_2095653	125061	ENSG00000183077	AFMID	4842.5	326.4	1494.7	38	103.5	110.5	136.2	123	72.1	321.8	208.2	160.8	117.1	49.9	139.1	167	99.7	96.2
ILMN_1707551	125061	ENSG00000183077	AFMID	197.8	172.4	135.6	152.1	121.2	65	140.6	95.2	95.5	158	214.4	198.8	331.1	239.8	338.6	108.2	89.3	50.1
ILMN_1782204	174	ENSG00000081051	AFP	29.4	35.6	34.5	39.7	36.6	38.8	29.3	30.9	29.9	30.6	33.4	46.3	30.9	30	30.7	28.8	30.1	44.3
ILMN_2402766	54812	ENSG00000119844	AFTPH	1034.5	857.1	935.6	217.8	209.1	218.9	637.2	487.4	569.7	894.1	771.8	706.7	566.6	480.3	433.2	543.2	683.2	828
ILMN_1767722	54812	ENSG00000119844	AFTPH	58.4	86.2	63.5	29.4	30.8	30.7	47.8	28.2	40	82.1	53.3	50.7	29.8	46	33.1	50.9	65.7	80.7
ILMN_2342841	54812	ENSG00000119844	AFTPH	761.1	946.1	1130.4	338.4	314.1	292.9	546.4	513.6	513.7	706.3	693.8	506.9	591.6	513.6	414.5	564.1	786.5	744
ILMN_1802631	175	ENSG00000038002	AGA	534.7	831.8	675.8	118.4	213.3	36.6	618.4	623.3	493.1	826.6	429.2	354	177	289.1	163.7	463.5	476.3	420.6
ILMN_2318481	116987	ENSG00000157985	AGAP1	28.2	25.3	26.3	27.5	25	25	25.6	34.2	24.2	25.3	25.9	27.2	26.9	25.4	24.8	25.3	27.3	26
ILMN_1800530	116987	ENSG00000157985	AGAP1	25.4	27.7	27.3	189.7	489.7	204.2	108.6	195.2	198.5	265.2	301.6	220.3	173.1	402.1	286.6	98.3	129	32.1
ILMN_2245223	116987	ENSG00000157985	AGAP1	26.3	33	27.4	31.4	55.7	36.3	40.3	26.5	27.5	31.7	28.7	41.7	31.4	32.8	41.6	26	31.7	56.5
ILMN_1683849	119385	ENSG00000240089	AGAP11	24.9	25.9	34.5	25.4	24.8	24.4	27.7	24.3	26.3	32.8	28	24.7	25.7	25.5	25.6	24.8	24.5	33.1
ILMN_3242053	119385	NA	AGAP11	27.2	27.5	28.9	27	29.6	26.8	27.3	26.9	27.5	26.5	26.5	28.5	26	25.6	30.7	27	27.3	30.5
ILMN_3238543	119385	ENSG00000151303	AGAP11	27.4	27.9	25.3	28.2	27.2	26.6	27.4	25.3	27.9	28.6	26	26.1	24.9	29.7	25.6	26.1	24.1	27.7
ILMN_1735591	116986	ENSG00000257499	AGAP2	31	28.7	29.5	27.9	40.9	37.6	27	25.8	32.4	36.2	31.1	25.7	25.7	28.4	29.7	30.9	30.2	30.4
ILMN_2362126	116988	ENSG00000133612	AGAP3	30.8	29.9	27.5	30.2	56.8	30.6	32.7	51.3	30.6	48.8	82.1	41.6	29.8	35	50.5	48.6	69.4	94.4
ILMN_2269136	116988	ENSG00000133612	AGAP3	238.5	188.1	276.6	608.8	731.2	507.2	691.3	566.6	516.6	627.5	743.4	603.1	281.8	243.3	367.9	686.6	438.4	948.5
ILMN_1795918	116988	ENSG00000133612	AGAP3	446	335.5	368.4	1229.5	1519.7	1173.4	559.8	815.3	939	577.3	631	572.5	373.7	370.5	484.8	1041.6	990.9	1102.9
ILMN_1715654	119016	NA	AGAP4	102.7	83	41.2	53.8	38	61.9	40.5	55.1	43.6	46.9	36.5	37.3	46.7	50.1	49.9	52.9	29	38.1
ILMN_2189007	119016	ENSG00000188234	AGAP4	43.1	42	47.7	181.5	151.2	128.5	47	43	46.5	29.2	39.8	34.9	32.9	34.9	29.4	67.6	33	32.3
ILMN_1658034	119016	NA	AGAP4	57.1	47.3	31.9	30.6	45.8	26	28.2	32	33.7	32.4	42.1	31.5	38.3	30.1	32.8	62.1	37.2	28
ILMN_2209578	414189	ENSG00000204149	AGAP6	906.5	1000.2	965.4	3937.1	3743.1	3139.5	360.4	664.2	665.5	353.7	348.2	374.4	678.8	860.7	616.4	1027.3	761.1	760.7
ILMN_1734553	414189	ENSG00000174194	AGAP6	90.4	97.1	76.2	165.6	68.3	105.2	40.5	55.9	65	39.3	39.6	59.1	63.4	66.8	54.9	107.4	48	75
ILMN_3239130	414189	ENSG00000204149	AGAP6	168.5	86.3	119.4	469.5	557	460.3	72.6	71.6	91.6	48.6	61.2	75.9	94.8	110.6	81.3	163.1	139.7	172.3
ILMN_2120103	653268	ENSG00000204169	AGAP7	39.3	73.4	60.9	31	30.9	49.6	69.7	49.2	43.9	52.1	58	54.3	46.5	53.4	50	44.3	55.4	55.4
ILMN_3242883	728404	ENSG00000174194	AGAP8	459.2	410.2	453.6	3194.8	3533.5	3309.2	218.6	398.6	361	176.2	219.3	251.3	366.7	598.6	382.7	783.1	499.4	424.6
ILMN_2100055	123624	ENSG00000166748	AGBL1	27.7	24.6	29.4	24.6	27.4	26.4	28.2	24.1	30.7	26.7	29.9	27.4	30.3	27.3	26.6	29.2	25.5	25.1
ILMN_1657603	123624	NA	AGBL1	32.4	36.9	31.7	29	30.1	34.8	26.9	24.6	25.6	27	32.2	28.3	26.5	30.5	28.1	30.8	44.9	25.4
ILMN_1688627	79841	ENSG00000165923	AGBL2	32.8	31.1	26.1	38.9	59.6	44.3	37.1	39.8	33.9	29.7	38.1	31.2	26	27	25.5	37.5	33.3	31.5
ILMN_2196642	84871	ENSG00000186094	AGBL4	24.9	24.3	28.7	28.1	30.6	25.4	32.4	25.3	30.7	24.7	25.9	24.9	24.2	26.6	25.9	23.9	25.6	26.7
ILMN_1778510	60509	ENSG00000084693	AGBL5	46.2	33.5	28.8	44.2	39.9	219	52.5	39.3	40.9	51.3	34.7	38.5	33.2	35.8	37.1	34.3	30.4	32.6
ILMN_2308689	60509	ENSG00000084693	AGBL5	55.1	72.9	66.6	258.2	121.8	208.2	147.1	107.4	125.4	110.9	64.3	48.6	214.3	159.5	180.4	120.8	72	51.8
ILMN_2290776	60509	ENSG00000084693	AGBL5	47.6	42.2	50.1	85.5	41.5	64	83.9	68.4	64.8	87.8	40.9	37.8	51.2	65.8	83.7	46.5	79.9	55.6
ILMN_1729777	177	ENSG00000231268	AGER	39.7	64	51.6	76.9	34.9	73.9	46.7	38.2	56.7	39.7	38.6	31.2	49.9	36.3	64.2	41.9	30.9	64
ILMN_1690829	177	ENSG00000231268	AGER	38.5	30.6	27.6	48.9	28.4	27	26.8	29.4	26.1	27.7	28.3	26	27	26.2	25.5	26.4	27.1	30.3
ILMN_2257015	177	ENSG00000231268	AGER	117.1	74.5	62.4	276.5	149.7	200.1	47.5	37.3	41.1	34.6	30.6	37.1	48.5	51.7	67.9	34.6	41.8	38.7
ILMN_3181215	3267	NA	AGFG1	123.5	145.3	125.6	38.3	36.1	86.6	44.6	92.8	89.1	80.5	98	54.5	61	76.8	67.5	108.9	96.9	80.1
ILMN_2196734	3267	NA	AGFG1	71.2	34.1	32	26.1	36.5	28.2	35.1	28.1	29.4	31.3	28.2	35.6	31	33	26.5	28.7	28.5	30.4
ILMN_3260345	3267	NA	AGFG1	460.3	543.1	542.1	600.3	340.8	361.4	211.3	154.7	237	196.1	217.5	206.2	223.9	257.4	318	292.4	280	211.1
ILMN_1792497	3267	ENSG00000173744	AGFG1	708.3	447.6	623.5	828.8	639.8	911.9	318.5	276.8	291.5	464.7	418.4	457.2	272	323.8	344.1	325.9	244	359.4
ILMN_1703228	3268	ENSG00000106351	AGFG2	115.5	89.4	62.6	166.6	79.1	77.6	109.3	141.7	58.6	87.9	121.3	89.5	102.3	85.2	123.5	78	90.3	71.2
ILMN_1652023	3268	ENSG00000106351	AGFG2	39	32.6	35.9	25.4	51.4	33	30.2	39.3	31.6	31.3	35.2	39.3	31.2	39	35.1	29	37	39.6
ILMN_2064917	55109	ENSG00000164252	AGGF1	1291.2	1409.1	1045.1	444.1	442.3	631.8	849	853.6	907.6	934.3	967.7	773.3	879.1	667.3	797.2	1114.8	950.7	878.6
ILMN_1776153	55109	ENSG00000164252	AGGF1	186.6	235.7	188.4	40.2	46.9	95.9	174	171.2	140.1	136.6	132.8	151.1	137.2	121.3	114.5	144.1	143	144.7
ILMN_1772645	55750	ENSG00000006530	AGK	354.4	373	341.7	897.7	140.5	348.4	451.8	409.6	369.4	589	565.7	574.8	477.8	435.4	524.4	444.1	781.4	549.6
ILMN_1775082	178	ENSG00000162688	AGL	31.9	34.1	42.6	34.1	27.4	33.3	28.4	26	28.8	31.7	43	45.3	31.3	34.8	29.4	29.9	30.9	34.2
ILMN_1680343	178	ENSG00000162688	AGL	58.5	39.8	37.9	32.2	28.9	27.4	56.2	30	52.1	39.1	41.5	34.8	43.8	41.4	38.8	33.1	34.8	39.6
ILMN_2277492	178	ENSG00000162688	AGL	26.3	23.9	24.8	26.9	23.4	28.7	24.5	26.7	25.7	27.7	24.8	26.3	24.9	23.2	24.5	26.6	25.9	26.2
ILMN_2371825	178	ENSG00000162688	AGL	262.9	389.6	374.1	1666.6	1265.2	952.6	449.5	463.2	555.5	489.1	644.5	452.7	471.6	589.4	510.4	572.5	556.1	632.9
ILMN_1717468	178	ENSG00000162688	AGL	37.1	46	33.6	33.4	31.5	28	36.9	54.6	43	37.3	32.3	46.2	35.2	33.7	29.1	34.5	28.5	34.6
ILMN_2274377	178	ENSG00000162688	AGL	47.9	29.7	40.6	48.6	38.2	49.5	31.3	36.5	33.8	43.1	35.3	45.3	27.4	32.7	35.3	55.9	34.7	27.9
ILMN_1750235	178	ENSG00000162688	AGL	32.9	51.8	35.6	55	49	41.8	41.6	42.3	34.6	63.9	55.3	52.4	41.5	50.1	42.9	55.8	38.1	70
ILMN_1664006	178	ENSG00000162688	AGL	155.7	136.4	153.6	212.2	130	117.6	158.2	220.6	224.6	230.2	258.4	230.8	233.2	232.2	228.8	256.6	247	307.7
ILMN_1707169	79814	ENSG00000116771	AGMAT	25.9	27	28.8	27.9	30.9	33.6	24.9	29	30.8	30.4	33.4	37.7	31.9	27.1	27.4	36.4	38.9	30.4
ILMN_1812678	392636	ENSG00000187546	AGMO	44.7	40.2	33.8	47.5	33.3	32.4	39.3	31.8	41.5	33.7	33	27.4	44.6	35.1	36.1	29.5	31.8	30.5
ILMN_1779109	10554	ENSG00000236873	AGPAT1	26	25	24.4	24.8	26.9	26.2	24.3	24.1	23.9	26.7	23.2	24	25.3	27	26.1	24.6	24	23.9
ILMN_1697790	10554	ENSG00000236873	AGPAT1	33.1	30.1	32.1	28.8	33.7	27.4	28.3	32.9	29.2	36.6	30.7	28.9	30.4	29.5	34.6	27.9	25.9	28.2
ILMN_1679520	10554	ENSG00000236873	AGPAT1	148	153.8	158.4	71.2	245.3	185	248.2	165.3	208.7	227.2	245	211.9	249.7	224.1	288.1	208.4	209	226.5
ILMN_1732176	10555	ENSG00000169692	AGPAT2	406.8	444.9	369.9	472.1	515.8	528.2	492.7	460.9	404	307	422.5	347.7	374.4	304.3	388.3	460.2	493.4	535.2
ILMN_1681081	10555	ENSG00000169692	AGPAT2	446.5	365.8	355.8	251.7	336.5	239.5	477.4	434.2	413.6	357.8	459.4	363.4	389.4	425.1	470.1	277.3	310.4	369.7
ILMN_2377430	10555	ENSG00000169692	AGPAT2	580.2	859.4	543.2	1255.2	1151.6	715.7	976.3	689.7	631	623.3	617.4	477.8	866.5	465.2	590.7	880.9	872.3	1062.4
ILMN_1661373	56894	ENSG00000160216	AGPAT3	65.7	94.4	68.3	71.4	37.2	55.7	29.5	40.5	58.8	35.7	69.1	41.7	54.6	36.1	51.5	54.9	73.2	62.5
ILMN_2288175	56894	ENSG00000160216	AGPAT3	31.1	33.7	33.5	25.5	24.7	25	33.3	26.6	30	30.6	35.8	28.5	28.5	35.4	30	26.4	35.8	29.8
ILMN_1654010	56894	ENSG00000160216	AGPAT3	163.4	124.6	154.1	31	38.2	41.2	61.1	72	75.3	121.2	112.8	120.7	104.1	95.2	97.1	63.9	120.8	139.6
ILMN_1730504	56895	ENSG00000026652	AGPAT4	283.7	296.3	254.7	511.6	258.6	388.5	183.8	266	213.9	131.8	141.6	146	100.8	204.9	185.2	434.1	455.4	317.4
ILMN_1662049	55326	ENSG00000155189	AGPAT5	156.6	161.1	222.3	27.5	24.8	26.4	352.6	284.2	242.2	346.2	204	283.7	169.8	135.2	154.8	266.2	207.7	179.9
ILMN_1740752	137964	ENSG00000158669	AGPAT6	142.9	98.9	137.8	77.1	156.9	82.5	142.3	85.8	100.4	114.3	129.3	192.9	136.8	77.2	110	107	116.8	142.4
ILMN_1794875	84803	ENSG00000138678	AGPAT9	2367.5	1802.8	1805.6	603.3	95.3	103.4	1087	248.3	689.2	1333.3	654.8	1016.6	1240.1	562.7	283.5	258.3	536.4	571.1
ILMN_1708351	123688	ENSG00000163539	AGPHD1	64.8	53.3	66.4	58.5	34.5	79.5	40	46.1	65.1	46.7	45.9	61.2	36.3	51	44.5	71	60.5	57
ILMN_2091707	123688	NA	AGPHD1	100.1	167.4	145.4	1800.4	1402.7	1203.3	81.6	83.2	150.3	71.4	56.8	89.6	172.7	242.5	170.7	108.2	102.3	162.4
ILMN_1698209	8540	ENSG00000018510	AGPS	764	672.7	729.9	235.5	316.5	352.4	818.8	765.4	989.1	939.8	1004.1	1056.9	564.1	444.6	638.8	1153.9	1052.8	1565.7
ILMN_3307841	10551	ENSG00000106541	AGR2	27.2	33.4	33.1	40.2	169.3	363.4	668	1916.2	372.4	33.2	31.2	32	756.1	964.1	112.8	44.3	31.9	26.1
ILMN_1814151	10551	ENSG00000106541	AGR2	65.9	68.4	50	34.4	36.8	52.6	123.2	280.8	78.2	64.9	76.9	53.3	110.8	95.1	44.3	49.9	33	43.7
ILMN_2050246	155465	ENSG00000173467	AGR3	44.5	30.2	57.5	29.2	27.4	26.9	27.7	28.4	30.2	37.4	38.1	29.2	25.8	27.6	28.8	30.1	28	48
ILMN_1728787	155465	ENSG00000173467	AGR3	50.4	57.8	76.2	63.3	122.5	43.9	69.7	52.3	39.9	61.2	47.9	60.1	36.9	54	53.2	43.9	47.5	91.2
ILMN_2234605	375790	ENSG00000188157	AGRN	26.7	33.7	30.5	25.2	30.4	27.5	29.7	31.2	27.9	28.5	42.2	38.1	36.5	31.8	27.5	29	32.6	47.9
ILMN_1770454	375790	ENSG00000188157	AGRN	201.5	280.5	327.5	417.4	855.3	631	286.6	374.7	340	263.8	359	324.5	267.3	245.8	276.4	267.4	546.9	485.4
ILMN_1770336	181	ENSG00000159723	AGRP	36	32.4	31.4	55.1	75.5	31.9	26.3	26.1	26.3	30.7	25.4	28.2	28.1	27.7	30.2	32.3	33.8	30.6
ILMN_1714253	181	ENSG00000159723	AGRP	126	100.5	152.4	94.1	97.3	32.7	43.7	62.4	49.6	52.7	74.9	120.8	214.4	56.8	266.4	35.5	31.5	30.6
ILMN_1813530	183	ENSG00000135744	AGT	39.7	74.7	26	41.1	28	34	29.8	30.5	33.6	32	26.7	29.9	33.1	28.2	30.3	29.7	29.3	34.6
ILMN_2223922	23287	ENSG00000135049	AGTPBP1	122.3	188.5	212.2	167.6	57.4	35.4	49.5	36.9	40.6	30.9	32.2	45.7	49.6	46.2	54.8	34	66.2	49.1
ILMN_1718071	23287	ENSG00000135049	AGTPBP1	2101.9	1469	1328.3	2133	987.1	886.3	361.7	337.1	425.3	436.1	622	508.6	697.1	740.6	719.9	457.6	398.9	494.7
ILMN_1814327	185	ENSG00000144891	AGTR1	33.2	27.3	35.2	38.3	36.1	36.9	31.9	29.1	29.6	31.3	26.4	29.8	38.7	26.2	37.6	28.4	27.3	27.6
ILMN_2341343	185	ENSG00000144891	AGTR1	33.3	58.4	46.8	38.7	31.5	39.8	51.9	37.7	45.3	38.1	40	45.7	39.4	39.5	51.5	62.3	36.8	34.2
ILMN_1775634	186	ENSG00000180772	AGTR2	33.8	33.4	47.3	45.6	141.9	44.6	37.9	31.9	42.8	34.3	40	46.4	33.9	28.4	51.1	27.5	35.9	33.4
ILMN_1802458	57085	ENSG00000177674	AGTRAP	1607.1	1160.8	1385.8	406.7	405.8	159.5	542.5	529.7	420.9	539.3	744	535.5	476.5	291.6	598.6	384	754.8	1050.4
ILMN_2307656	57085	ENSG00000177674	AGTRAP	1528.8	1047.3	1218.2	180.1	270.7	329.8	622.8	441.7	313.5	468.6	706.1	475	442.7	263.4	534.8	319.9	647	854.8
ILMN_1709796	189	ENSG00000172482	AGXT	35.5	33.2	33.2	32.7	28.6	109.6	35.9	34.6	43.3	36.1	40.7	39.4	38.1	35.8	37.2	30.2	41.8	35
ILMN_1783963	64902	ENSG00000113492	AGXT2	27	29	26.1	24.2	25.5	25.6	26.1	30.4	27.5	26.9	25.6	25.2	25	26.7	26.8	24.7	25.6	25.7
ILMN_2134801	64850	ENSG00000164089	AGXT2L1	28.4	24.5	32.9	23.8	24.2	25.8	26	25	23.3	25.9	23.6	24.7	25.5	23.6	26.2	25.4	24.4	23.7
ILMN_1757807	64850	ENSG00000164089	AGXT2L1	33.1	35.6	27.7	31.6	33.3	42.3	28.8	26.3	33.9	29.5	32.4	31.6	31	27.7	28.3	38.1	34.1	27.4
ILMN_1673529	85007	ENSG00000175309	AGXT2L2	677.3	508.5	633.5	1036.2	620.3	593.1	274.1	332.5	314.9	166.7	207.6	254	341.7	280.8	335.3	336	276	304.3
ILMN_1686370	85007	ENSG00000175309	AGXT2L2	165.9	179.9	163	265.9	93.4	67.2	63	95.7	107.3	30.5	42.2	59.1	35.7	45.8	71.3	43.9	35.1	36.5
ILMN_1809139	25909	ENSG00000153207	AHCTF1	260.3	379.6	335.7	658.7	501.8	466.5	268.4	210.6	267.1	303.3	274.9	193.7	221.4	227.3	211.7	256.6	247.1	222.4
ILMN_1747504	25909	ENSG00000153207	AHCTF1	341.1	332.7	407.4	453	466.3	388.7	249.4	285.2	298.1	390.4	289.8	282.4	229.8	243.3	245.3	212.7	232	253.3
ILMN_1657862	191	ENSG00000101444	AHCY	1423.3	1372.2	1228	717.9	931.5	1321.4	4076.5	2745.4	3493.9	3561.3	2558.7	3041.1	2205.1	2756.7	1873.8	2335.9	1590.2	1333.3
ILMN_1770412	10768	ENSG00000168710	AHCYL1	2382	2041.5	1982.3	1356.4	774.3	1211.8	2421.4	2019	2407	3329.4	2876.4	2165	2755	2950.2	2765.5	2878.6	2613.1	2722.6
ILMN_1712786	23382	ENSG00000158467	AHCYL2	270.5	215.3	217.6	45.8	49.7	72.7	277.5	260.9	219.9	195.8	146.4	153.3	215.5	210.2	203.4	371.4	180.8	128.9
ILMN_3288726	23382	ENSG00000162144	AHCYL2	35	34	30.5	42.1	37.7	35.3	31.2	40.9	33.7	36.7	39.4	34	35	33.4	44.6	30.2	39.1	36
ILMN_1680111	27245	ENSG00000126705	AHDC1	27.7	27.7	32.5	128.2	100.5	44	37.2	33.6	31.6	41	28.6	37.5	32.3	52.3	41	27.8	27.3	45.3
ILMN_1791006	54806	ENSG00000135541	AHI1	26.3	37.2	24.5	205.8	51.6	154.7	45.9	30.7	58.6	101.6	36.1	69.3	29.4	60	56.5	93.9	190.3	163
ILMN_1714567	79026	ENSG00000124942	AHNAK	7446.5	8001.7	6905.3	1529.8	1680.7	1368.4	1977.8	2564.9	3745.8	2320.1	3014.9	1973.2	985.3	2330	2947.3	7254.9	5183.3	6622.4
ILMN_1792495	79026	ENSG00000124942	AHNAK	300.7	283	217.1	24.7	79.5	29.9	90.9	160.9	124.3	64.9	93.5	66.9	30.9	40.2	66	92	33.8	42.1
ILMN_1752159	79026	ENSG00000124942	AHNAK	557.3	746.3	439	36	316.8	159	160.7	266.7	261.5	138.8	157.5	160.9	88.2	78.9	141.7	108.7	74.5	120.5
ILMN_1790688	113146	ENSG00000185567	AHNAK2	37.4	51.2	31	30.7	31.6	55.7	33.3	56.7	35	39	38.9	36.1	35.9	39.5	31.3	31.1	36.8	34.4
ILMN_1657111	113146	ENSG00000185567	AHNAK2	28.5	27.9	27.8	26.6	33.3	32.9	38.1	35.4	27.7	110.4	37.3	76.2	27.9	45.2	38.4	147.5	46.5	139.4
ILMN_3243156	113146	ENSG00000185567	AHNAK2	30.1	38.3	37	47	32.6	31.8	30.9	43.2	46.5	51.9	44	49.3	43.7	44.2	38.7	38.5	41	48.3
ILMN_1750352	113146	ENSG00000185567	AHNAK2	27.7	27.9	28.6	26.3	29.3	29.7	29.7	27.7	28.9	31.4	25.7	26.2	25.7	25.9	28.5	30	27.3	25.6
ILMN_1812640	196	ENSG00000106546	AHR	7233.6	7896	8465	15447.1	15447.1	15785.6	4353.1	5352.6	5241.5	4203.8	4731.2	4497.8	6766.3	8346.5	7689.8	6922.7	6401.9	7950.2
ILMN_2162799	196	ENSG00000106546	AHR	433.7	301.7	271.3	69.7	97.4	31.4	99.6	120.5	108.9	145.1	196.2	135.4	224.5	153.2	171.6	148.2	102.6	144.9
ILMN_1782679	10016	ENSG00000063438	AHRR	26.2	25.3	30.8	37	42.1	32.1	25.6	31	26.5	27.5	31.8	27.4	87.9	64.6	55.6	26.2	25.9	27
ILMN_1703617	10598	ENSG00000100591	AHSA1	1119.9	964.9	1030.4	282.1	853.8	1023.6	1233.4	1104.1	927.1	1040.9	1539.1	1121.1	935.1	946.3	1108.5	890	985.3	968.4
ILMN_1798308	130872	ENSG00000173209	AHSA2	712.1	809.8	754.5	7529.9	4376	3068.4	362.3	1133.6	1042.9	271.5	449.7	461.4	1090.7	1316.9	1075.7	1003.3	936.9	921.6
ILMN_1730625	197	ENSG00000145192	AHSG	29.1	27.5	27	25.8	26	24.4	26.5	26.2	27.5	24.4	28.5	25.3	24.1	32.6	25	24.6	25.5	26.3
ILMN_1696512	51327	ENSG00000169877	AHSP	60.6	84.6	78.1	82	116.3	84.8	61.7	96.2	71.1	85.4	42.4	52.7	59.9	49.9	48.5	111.7	72.3	60.1
ILMN_1696751	644662	ENSG00000250934	AI636007	34.6	26.8	26.2	33.6	39.3	27.7	35.5	30.8	29.5	30.7	24.3	35.2	27	26.4	26	25.3	28.9	27.1
ILMN_2164164	57379	ENSG00000111732	AICDA	37.2	60.8	35.3	90.8	46.4	43.3	41.5	50.6	32.7	47.9	35	62.8	30.3	38.4	43.8	55.2	37.9	27.7
ILMN_1660865	64853	ENSG00000186063	AIDA	26.3	28.5	30.8	24.3	32.5	48.6	29.8	24.4	30.9	34.3	32.1	31.9	26.4	32.7	30.9	35.7	30.5	40.1
ILMN_1761072	64853	ENSG00000186063	AIDA	215.2	235.1	293.5	68.2	135.2	193.6	267.3	328.5	393.9	310.1	356.7	376.4	352.6	319.9	460.1	495.8	815.3	537.8
ILMN_1659752	64853	ENSG00000219201	AIDA	135.2	171.7	194.2	30.6	43.8	66.6	177.1	168.5	232.1	222.5	234.4	220.4	229	287.7	235.7	299.1	368.8	297.4
ILMN_1732278	64853	ENSG00000219201	AIDA	97.9	173.3	193.7	30.5	42.9	132.5	165.7	187.4	200.5	158.9	182.9	182.6	206.7	262	277.3	277.6	325.4	276.7
ILMN_1746075	64853	ENSG00000251429	AIDA	58.2	38.5	47.1	112.8	43.5	34	46.4	42.4	54.3	41.1	28.5	33.1	41	29.8	30.4	59.6	50.7	42.6
ILMN_1654129	64853	ENSG00000186063	AIDA	31.2	31.4	32.7	33.1	38.8	41.6	34.4	36.6	40.5	32	29.6	30.3	29.9	30.4	33.7	28.8	30.5	35.8
ILMN_3240117	64853	ENSG00000186063	AIDA	1931.6	2256.6	2735.4	1888.3	2342.5	2966.9	3052.6	3157.9	3452.9	3232.3	2923.6	4073.7	3286.5	4248.4	4086.7	4153.6	5349	4990.3
ILMN_1714955	64853	ENSG00000230154	AIDA	25	26.8	25.2	25.1	25.4	25.1	24.8	25.7	23.9	24.7	25.6	30.3	25.8	29	26.2	24	26.7	24.4
ILMN_1674283	64853	ENSG00000251429	AIDA	55.4	28.9	24.4	55.2	25.7	33.7	26.9	26.8	27.3	29.8	29.7	29.6	31.6	25.9	27.5	34	26.4	25.9
ILMN_1805300	64853	ENSG00000230154	AIDA	54.6	49.1	91.7	59.1	39.6	36.7	56.6	90.8	112.1	69.7	102.3	95.3	81.1	98.9	93	149.4	102.3	138.6
ILMN_1703538	199	ENSG00000206428	AIF1	12709.5	11555.8	11450.6	3150.5	5880.3	6142.1	10164.8	10178.5	7535	9612.1	13234.2	13564.1	13202.4	14322.1	13765.8	10261.9	4765	2865.1
ILMN_1792473	199	ENSG00000206428	AIF1	12043.6	13318.7	11231	13882.6	12614.7	12214.7	10247	8200.6	7437.5	8817.3	13533.7	12362.6	13976.7	15983.1	14390.1	9808.8	5738.1	3554.3
ILMN_1771827	199	NA	AIF1	34.9	38.1	41.5	31.8	43.8	62.3	34.3	35.5	35.9	35.3	40.9	45.4	53	38.7	49	35.6	38	53.8
ILMN_3246401	83543	ENSG00000126878	AIF1L	191.8	183.5	220.3	197.4	152.4	163.4	147.3	186	158.9	157.2	191.2	184.1	308.8	771.1	527.1	132.3	367.3	190.6
ILMN_1770725	83543	ENSG00000126878	AIF1L	26.9	28.6	25.1	24.2	23.3	25.7	25.7	26.2	24.3	25.3	23.5	24.7	29.3	61.8	39.5	26.3	46.3	27.5
ILMN_2323508	83543	ENSG00000126878	AIF1L	24.8	26	25.4	24.1	25.8	26	24.9	23.8	24.2	24.2	24.4	24.5	24.3	34.9	29.7	24.7	26.3	26.5
ILMN_2313821	9131	ENSG00000156709	AIFM1	1088.7	1141.2	978.3	761.7	914.9	790	2068.9	1799.7	1431.5	2289.1	2265	2376.6	1755	1648	1280.9	2821.4	1674.1	1668.5
ILMN_1717357	9131	ENSG00000156709	AIFM1	188.9	204.4	187.8	241.1	256.7	300.6	370.4	295.6	280.6	341.5	369.5	271.7	226.1	223.5	182.1	351	250.9	295
ILMN_1668408	9131	ENSG00000156709	AIFM1	273.4	237.5	317.7	89.6	161.4	246	486.6	395.2	320.5	535.2	525.9	610.4	417.7	445.2	345.2	669.6	442.9	504.5
ILMN_1667183	9131	ENSG00000156709	AIFM1	62	60.6	97.6	31.2	54.4	56.3	45.8	47.3	33.3	63.9	43.3	61	74.2	41.6	74.3	50.9	35.8	39.2
ILMN_1712639	84883	ENSG00000042286	AIFM2	36.1	29.2	33.4	29.1	33.1	31.3	41.2	34.1	32.6	35.8	63.8	45.2	28.1	31.7	34.2	79.2	176	189.9
ILMN_1704173	150209	ENSG00000183773	AIFM3	66.5	78.2	77.5	51.6	167.7	37	44.2	46.4	37.1	34.9	33.8	34.3	61.9	34.6	62.2	78.1	41.6	48
ILMN_1797974	51390	ENSG00000146416	AIG1	103.3	161.7	123.6	38.5	78.9	101.5	381.9	384.2	244.3	164.6	152.9	205.2	447	337.7	400.9	494.9	368.6	92.3
ILMN_1688625	202	ENSG00000112297	AIM1	356.4	257.7	342.4	188.4	189.8	153.9	164.2	108.5	117.6	255.6	302.8	291.7	164.2	157.7	171.7	94.9	110.6	200.5
ILMN_1740590	55057	ENSG00000176092	AIM1L	29.7	32.2	32.5	25.5	40.4	25.5	31.1	37.4	62.8	29.1	31.2	48.8	35.9	35.7	38.9	46.9	30	36.9
ILMN_1776916	55057	ENSG00000176092	AIM1L	25.3	24.7	25.6	24.9	32.4	28.1	29.8	27	24.2	28.5	27.3	24.3	27.8	26.7	27.6	24.3	24.9	26.1
ILMN_2113340	55057	ENSG00000176092	AIM1L	27.6	35	39.6	27.2	29.4	36.1	28.4	38	38.7	38.1	30.2	28.8	31.8	29.9	29.1	28.3	31.6	31.8
ILMN_1669557	55057	ENSG00000176092	AIM1L	26	30.2	25.4	24.4	26.1	27.8	26.4	36.8	27.1	28	28.1	26.5	29.3	26.7	26.2	26	26.9	27.1
ILMN_3307874	55057	ENSG00000176092	AIM1L	26.8	30.6	26.8	26.2	30.5	24.9	27.3	25.6	24.6	25.7	26.6	27.3	26.8	25.1	30.4	34.5	26.2	26.4
ILMN_2214232	9447	ENSG00000163568	AIM2	31.1	50.1	65.9	29.8	24.8	27.4	26	35	27.5	27.2	40.1	26.1	25.6	27	28.6	24.5	29.7	27.6
ILMN_1681301	9447	ENSG00000163568	AIM2	744.9	979.2	1204.9	53	34	49.1	40.8	74.3	67.3	126.6	83.3	71.5	66.2	87.7	75.1	81.2	730.6	127.9
ILMN_1715351	9255	ENSG00000164022	AIMP1	28.2	46.5	34.8	26.8	28.1	32.4	28.2	26	29	28.7	28.6	31	27.3	34.2	30.2	27.5	26.6	28.4
ILMN_1673252	7965	ENSG00000106305	AIMP2	2456.1	2343.7	2220.3	880.3	1306.6	1617.5	2380.6	2080.3	2000.6	3169.6	3313.6	3126.6	1848.8	1385.2	1236.7	2206.4	1733.8	2727.3
ILMN_2103841	9049	ENSG00000110711	AIP	1131.9	907.9	1166	1257.6	993.2	853.8	837.6	1003	754.1	728.6	658.7	667.2	806.5	645.6	672	870.7	909	832.1
ILMN_2368268	23746	ENSG00000129221	AIPL1	44.5	45.8	36.7	46.6	34.5	36.6	35.5	45.3	42.1	35.2	49.8	55.7	33.3	45.2	46.1	33.6	32.7	37.2
ILMN_2415292	23746	ENSG00000129221	AIPL1	28.8	29.2	36.3	40.4	28.1	29.4	27.2	26.9	31.4	26.8	54.2	30	27.1	32	27.3	29.3	27.2	27.7
ILMN_1670282	326	ENSG00000160224	AIRE	25.2	24.9	26.1	28.2	27.2	26.1	27.4	25.4	26.2	24.6	24.7	25.1	23.6	26.9	25.3	30.7	25	25.2
ILMN_2261519	326	ENSG00000160224	AIRE	9152.5	14696.6	15809.5	16322.9	17260.1	16817.3	6086.1	8020.1	7720.6	5909.6	6263.7	6250	8925.4	12844.1	10830.7	10920.5	10038.6	12201.2
ILMN_1791236	326	ENSG00000160224	AIRE	33.9	31.9	51.4	41.9	31.7	38.4	41.8	27.7	32.1	29.8	29.7	34.1	27.6	27.6	27.2	29.3	27.3	47.2
ILMN_1723521	55966	ENSG00000196581	AJAP1	26.5	26.7	25.2	25.1	27.2	30.4	25.6	26.6	48.6	23.5	26.6	26.2	24.9	26.4	24.8	26	26.5	23.4
ILMN_2242299	55966	ENSG00000196581	AJAP1	26.1	28.3	27.6	43.1	27.3	33.1	42.9	36.7	36.8	31.9	36	29.9	54.3	28.1	32.6	31.3	27.6	27.2
ILMN_2312764	55966	ENSG00000196581	AJAP1	99.9	71.4	62	113.9	54.9	109.3	83.9	62.1	131.9	90.9	71.9	104.1	104.6	83.1	68.7	84.6	82	64.6
ILMN_3205012	100126582	ENSG00000212951	AK000451	32.8	32.6	33.2	31.9	30.5	53	33.5	40.3	28	56.9	32.1	53.3	32.1	37	43.1	39.9	51.2	40.7
ILMN_3281517	100126582	ENSG00000212951	AK000451	77.2	46.9	85	43.1	51.1	94.5	45.9	93.8	65.6	53.6	79.9	64.1	45.2	52.5	52.2	104.8	60.2	61.9
ILMN_1722397	389906	ENSG00000205664	AK000470	39.6	36.3	35.3	30.7	35.6	36.6	42.8	36	34.3	39.2	32.2	29.5	50.7	44.9	35.5	28.3	41.2	34.5
ILMN_2371984	4090	ENSG00000113658	AK001036	39.9	45.7	39.9	46.6	29.5	67.3	40.7	41.1	54.4	31.4	26.4	34.9	49.3	58.6	42.6	62.6	53.4	32.4
ILMN_3273209	379034	ENSG00000250929	AK001351	30.7	26.6	25.9	26	26.3	35.2	28.4	29.2	29.5	28	26.6	32.7	26.4	26.6	27.4	25.6	55.9	50.5
ILMN_1799765	53917	ENSG00000169228	AK021761	579.4	364.6	480.4	343.1	141.5	293.6	59.1	84	158.7	45.5	57.6	64.9	120.8	88.6	116.2	68.6	89.5	82.6
ILMN_1761283	149351	NA	AK022898	36	50.7	49.2	63.8	69.7	104.1	51.4	40.5	52.9	50.7	55.8	53.4	47.2	50.2	33.5	64.9	63.6	57.4
ILMN_1904135	286272	NA	AK023536	117.8	75.1	48.7	46.6	45.5	89.5	37.3	48.4	52	39.8	36.3	30.6	35.1	67.1	44.9	68.6	97.7	98.7
ILMN_1734380	8110	ENSG00000205683	AK024141	31.4	34.8	31.1	37.1	46	34.8	32.6	29.3	30.9	38.3	31.3	39.5	35	34.4	45.3	41.5	39.9	39.3
ILMN_1689128	144608	ENSG00000253967	AK024336	44.8	53.8	48.8	32.7	35.1	155.9	49.6	59.8	57.7	47.2	46.5	45.6	44.6	43.8	46.3	38.7	48.9	51.6
ILMN_1840894	55668	NA	AK025117	54.8	149.9	149.2	60.3	38.4	45.6	89	95.6	78.2	82.9	84.5	89.3	153.1	111.6	58.7	101	126.3	106.5
ILMN_1880280	100506815	ENSG00000242094	AK025793	170.7	80.7	104.3	498.2	49.3	389	39	32.2	32.5	40.2	36.1	35	76.4	219.2	79.1	28.7	28.4	31.9
ILMN_1756634	400221	ENSG00000232774	AK026100	27.7	26.1	35.3	29.2	25.7	27.9	29	28.4	26.2	34.1	29.1	26.5	28.2	26.1	28.5	24.7	27	24.6
ILMN_3215461	389072	NA	AK026905	824.2	901.1	1119.2	12645.3	11618.3	10436.3	547.7	702.2	766.3	409.3	468.1	425.5	1235.4	2156.5	1176.6	1085.4	797.9	1223.1
ILMN_3303101	84914	NA	AK027616	131.1	91.4	51.5	424.7	178.6	219.2	88.7	76.9	105.3	40.3	64.2	92.7	94.5	118	111	61.6	43.2	58.2
ILMN_3226495	84914	NA	AK027616	30.8	124.6	60.7	718.4	674.3	465.4	82.9	101.6	155.1	43.3	54.8	79.8	108	134.6	98.2	38.8	38.8	52.5
ILMN_3263341	100216479	ENSG00000178162	AK054990	26.1	29.6	25.7	29.3	27.1	429.6	27.1	27.6	44.8	26.1	24.6	36.3	26.7	26.3	39.1	26.8	25.8	26.9
ILMN_1736819	202134	ENSG00000182230	AK055006	31.8	29.6	32.4	772.7	665.5	493.4	29.1	26.8	30.4	28.4	33.2	26.2	35.6	38.7	28.1	31.6	28.2	28.4
ILMN_1884775	644050	NA	AK055260	27.5	25.2	34.1	35.1	29.5	26.3	26.4	25.4	28.4	27.3	28.6	26.8	29.9	27.2	29.9	30.6	31.8	27.4
ILMN_1913641	283658	ENSG00000171016	AK055370	27.3	26.8	36.7	56.4	57.3	88	33.2	28.8	28.5	36.5	30.5	45.1	35.7	68.5	64.5	30.2	35.1	36.4
ILMN_3200056	728208	ENSG00000223991	AK055890	178.2	135.6	124.5	128.7	84	60.4	98.7	115.2	134.6	121.9	84.4	118.8	94.4	74.3	93.8	161.1	99.8	130.4
ILMN_3231050	728208	ENSG00000223991	AK055890	37.7	31.2	27.7	56	34	42.9	27.9	32.9	36.4	37.9	28.5	31.3	26.5	31.1	34.4	29.8	32.2	38.1
ILMN_1794711	503639	ENSG00000206195	AK056135	38.9	34.6	33.2	63.2	38.4	28.8	71	33.2	30.7	59.5	34.4	41.9	53.1	36.1	33.1	37.3	43.5	49.2
ILMN_1729197	503639	ENSG00000206195	AK056135	28.1	29.8	55	26	26.2	33.2	44.8	37.2	33.7	61.1	28.3	30.3	66.2	30	30.6	37.4	45.7	26.1
ILMN_3255805	100128253	ENSG00000250770	AK056228	24.5	25.5	27.8	27.2	27.5	27.3	27.4	24.7	26.6	26.3	30.1	27.4	30.2	25.4	26.4	33	25	27.8
ILMN_3275267	100132815	ENSG00000213971	AK056739	26.8	26.1	29.7	24.7	38.2	36.4	26.3	24.7	24.4	28.1	26.5	25.7	26.5	26.8	31.2	26.9	28	28.6
ILMN_1805540	255187	NA	AK056780	28.5	24.3	27.5	25.9	30.4	26.3	24.9	25.3	25.8	27.6	28.6	28.4	25.6	28	30.1	24.5	25.6	26.9
ILMN_1745599	643977	NA	AK056817	327.9	153.9	262.6	447.3	415.4	248.3	102.3	89.8	104.7	78	94.2	77.9	78	74.9	107.5	131.4	152.5	177.2
ILMN_1794510	643977	NA	AK056817	219.5	135.9	206.8	388.8	292.6	136.8	71.4	85.9	90.8	77.4	89.9	45	83.6	62.8	77	101.1	110.9	102.6
ILMN_1907266	147004	NA	AK057317	28.6	31.8	31.5	32.4	29.7	28.1	26.8	29.8	32.4	31.3	27.3	35.1	27.6	26.3	27.2	28.9	26.6	24.7
ILMN_1701409	646588	ENSG00000223561	AK057379	31.6	26.4	28.3	33.8	27.6	26.9	36.4	30.5	31.3	28.3	26.6	25	25.6	26.6	24.8	28.1	26.7	29.2
ILMN_1810582	646588	ENSG00000223561	AK057379	27.2	25.5	27.1	30.9	26.8	27.3	31	25.1	29.3	30.9	29.9	30	30.3	31	27	30.1	36.7	28.5
ILMN_1719290	9946	ENSG00000205758	AK057604	170.8	270.3	183.5	1412.9	435.9	775.3	89.4	212.4	315.3	88.4	103.3	99.8	354.4	406.3	317.3	246.8	157.7	255.8
ILMN_1745862	643837	NA	AK091100	28.4	33.6	31.3	65.8	27.9	59	28.8	30.5	26.1	34	26.3	26.3	29.7	29.4	28	31.8	40.1	31.9
ILMN_1713574	100507506	NA	AK092451	29.2	28.2	31.4	26.8	26.3	33.6	29.4	29	31.9	29.6	34.9	31	29.1	29	31.8	33.3	32.2	33.6
ILMN_3222377	729756	ENSG00000226074	AK092598	29	28.2	31.1	24.1	28.8	31.1	25.5	28.1	26.7	28.5	26.8	26.2	25.6	25.7	24.1	25.8	25.3	35
ILMN_1723332	729756	ENSG00000226074	AK092598	28.7	27.7	29.8	28.2	24.5	24.7	27.5	25.5	28.8	26.2	35	32.4	33.7	28.1	25.3	25.4	25.9	26.1
ILMN_1676545	283887	NA	AK093382	40.1	46.3	56.7	36.7	31	29.8	36.3	36.5	34.1	33.8	43.8	32.5	29.7	37.6	42.6	37.9	40.4	31.5
ILMN_1673117	11130	ENSG00000122952	AK093808	30.3	31	26.7	27.6	25.4	27.4	24.5	29.5	29.7	26.3	26.6	27.7	29.5	28	29.3	25.3	26	27.8
ILMN_1866337	100316868	NA	AK093987	113.2	115.4	203.5	87	88.5	47.5	100.8	111.8	93.5	90	80.2	93.8	106.5	96.3	90	135.9	96.2	128.4
ILMN_1728098	11039	NA	AK094021	28.1	28.7	31.4	28.2	65.2	25.5	26.3	25.9	46.5	32.9	29.7	26.4	28.7	28	27	35.4	26.6	29.2
ILMN_1777687	100499221	NA	AK094117	50.6	41.8	41	154	71.2	33.6	40.8	46.2	39.5	43.8	45.9	68.9	45.2	35.6	37	32	51.6	31
ILMN_1888165	727820	NA	AK094156	65.1	51.8	100.4	64.9	103.1	41.2	34.1	49.9	73	64	40	50.3	58.2	59.8	44.6	42.2	44	57.1
ILMN_1786838	285500	ENSG00000250131	AK094945	25.5	26.1	25.6	34.2	30	29.2	25	25.6	29	25.4	27.3	27.8	28.1	27	26.4	32.7	26.4	25.5
ILMN_3269324	400618	NA	AK094963	43	39	41.6	64.7	98.3	47.6	34.6	44.6	81.9	42.9	31.8	32.1	41.3	52.9	32.1	38.7	38	36.6
ILMN_1723249	55672	ENSG00000203832	AK095030	56.8	35.8	34.1	39.6	38.6	95.3	28.6	33.2	49.8	40.7	49.6	44.6	38.9	31.1	36.5	32.4	36.4	45.9
ILMN_1785180	284577	NA	AK095633	38.2	37.4	36	51.2	43	30.4	31.7	57	62.1	46.4	33	42.3	42.9	40.9	32.6	50.2	31.5	48.5
ILMN_2098947	338799	ENSG00000212694	AK095700	105.4	109.2	54.5	118.2	31.7	107.1	68.6	164.6	121.5	36	43.3	43.4	82.6	68.2	113.6	105.8	47.9	73.6
ILMN_1740942	401164	NA	AK095968	26.9	31.1	31.8	26.4	29.7	29.7	28.1	26.7	25.8	31.3	29.5	27.2	28.1	33.3	30.3	28.2	28.1	29.5
ILMN_3269797	100127961	NA	AK096023	27.5	25.4	25.2	25.8	26.5	26.1	34.4	26.4	27.3	26.2	26.6	28.2	25.1	26.4	27.1	27.4	25.5	25.4
ILMN_3249161	401589	ENSG00000182776	AK096379	37.8	37.8	54.1	38.7	25.7	28.5	39.3	32.5	39.3	48.7	40	38	52.6	37.1	35.2	49.9	33.5	42.1
ILMN_1722851	401589	ENSG00000182776	AK096379	26.6	39	33	32.3	26.7	35.7	43.7	29.4	38.4	31	52.3	39.7	29.6	30	37.4	34	25.5	26.8
ILMN_2127451	401589	ENSG00000182776	AK096379	137.7	58.5	136.7	81.9	79.2	43.2	79.6	61.7	74.9	70.6	58.9	76.6	70.7	49.9	57.2	44.4	74.7	97.8
ILMN_1705527	401589	ENSG00000182776	AK096379	35	31	29.6	28.7	29.6	25.6	35.9	32.8	35.2	28.6	32.3	27.1	29.9	29.7	33.4	40.7	37.5	31.5
ILMN_3177974	100127974	ENSG00000247853	AK096395	72.1	32.9	53.9	74.4	52.1	40.6	38.2	60.5	49.1	54.1	51.5	42.6	39	36.2	53	34.2	47.8	53.8
ILMN_1665201	643327	NA	AK096549	30.9	29.5	31.4	27.5	35.9	26.1	31.5	31.8	29.4	28.9	27	25.5	27.8	26.8	25.5	27.4	26.4	24.5
ILMN_1698512	23530	NA	AK096668	70	64.5	91.9	91.5	48.2	122.8	137.4	102.1	47.9	83.4	101	89.5	85.4	123.8	74.9	99.6	81.4	152
ILMN_3221473	729451	NA	AK096898	30.3	26.9	36.7	30	26.8	40.2	29.2	26.4	27.3	29.9	27.9	25.6	37.3	27.9	34.9	28.8	26.8	27
ILMN_1912160	729558	NA	AK096995	100.6	105.5	49.5	41.4	132.9	54.8	74.8	80.5	93.2	99.6	102.1	123.6	128.2	68.6	69.8	60.2	71.5	91.8
ILMN_3272733	5923	ENSG00000177699	AK097337	120.2	85.8	102.5	104.3	126.2	77.1	104.1	85.3	101.3	89.2	75	87.2	85.5	89.9	79.9	98.8	74.2	83.5
ILMN_1800914	124871	NA	AK097513	47.9	58.1	45.7	33.5	35.9	29.9	36.2	30.2	30.6	42.4	34.8	41.4	33.8	57.5	47.5	41.6	42.2	48.7
ILMN_1664364	286023	ENSG00000183470	AK097607	32.8	40	32.4	43.7	127.8	28.2	30.8	49.6	34.3	38.6	38.5	51.4	34.4	46	41	52.7	31.1	49.7
ILMN_1754975	645784	NA	AK097649	29.5	30.6	26.3	41.6	26.3	27.1	31.7	57.1	37.1	34	28.2	35	28.1	29.7	30.6	29.6	35.9	26.7
ILMN_3270922	100128310	ENSG00000179253	AK097866	26.8	26.8	30.4	26.3	27.5	31.8	32.6	25.2	26.8	28.2	32	29.8	28.5	39.5	31.6	27.2	35.9	29
ILMN_1695601	374650	ENSG00000184206	AK098200	67.5	92.7	51.3	88.1	126.4	115.2	58.8	99.2	40.6	64.9	91.5	52.5	79.9	58.6	56.1	65	41.9	41.8
ILMN_1701624	374650	ENSG00000184206	AK098200	76.6	72.9	96.3	39.9	36.1	74.8	76.9	87	80.8	88.6	82.7	71.4	51.3	53.4	64.2	70.3	49.6	58.8
ILMN_1699188	144481	NA	AK098304	29	28.3	28.2	146.3	46.8	34.7	25.2	42.7	27.8	29.4	27.4	28.4	50	38.2	39.5	28	29.3	27.6
ILMN_3299424	729173	ENSG00000176984	AK098491	30.3	35.2	31.3	326.1	337.5	200.7	26.8	32.2	36.5	35.4	29.3	30.1	39.6	45	48.7	47	35.2	37
ILMN_1667255	728095	ENSG00000248222	AK098705	26.5	30.1	32.1	29.5	56.2	39.2	33.3	33.5	45.7	34.9	28.9	28.4	30.5	31	33.2	27.8	29	33.6
ILMN_3213727	100131530	NA	AK098727	84.8	72.9	83.4	121.8	60.3	43.9	101.7	94.4	71	56	67	61	74.9	61.4	87.8	58.7	65	63.2
ILMN_3290232	100131530	NA	AK098727	60.6	78.8	50.6	44	136.4	70	68.7	79.8	59.5	65	62.4	88.3	58.9	72.5	68.6	42	38.6	74
ILMN_1905593	401585	NA	AK098783	29.8	27.9	36.2	31	33.2	45.5	36.7	39.4	26.4	31	39.1	30.7	32.2	35	31.4	34.6	26.8	36.1
ILMN_1779965	203	ENSG00000106992	AK1	50	91.7	42.4	683.9	258.3	305.4	321.1	453.2	334.6	562.9	707.3	821.4	300.4	418.7	412.1	473.4	330.2	406.3
ILMN_3296468	645195	NA	AK123450	28.2	28.1	28.1	27.9	32.8	25.6	30.5	26.6	33.8	29.8	30.4	26.9	29.7	28.6	28.7	30.4	41.7	32.5
ILMN_3281342	654780	ENSG00000250685	AK123582	29.2	28.6	34.9	29.5	58.8	28.4	27.1	31.4	27.2	28.4	28.4	26.9	32.8	30.1	30.6	28.8	26.2	37.2
ILMN_3296943	100131096	ENSG00000204282	AK123771	211.8	284.5	259.1	1880.1	1720.1	1610.5	153.7	173.1	187.1	119	135	128.8	279.8	369.9	192	115.1	138.4	140.8
ILMN_3216365	100131096	ENSG00000204282	AK123771	1077.7	1394	1399.1	6870.1	5155.3	5151	933.6	812.8	984.8	527.5	536.5	618	1235	1315	967.7	697.9	496.1	705.6
ILMN_2125590	100129434	ENSG00000225914	AK123889	29.3	36.9	33.4	270.9	108.3	102.2	26.6	27.1	36	29.8	29.4	29.9	32.4	31.1	26.9	28.1	30.4	26.3
ILMN_3199683	644248	NA	AK123890	33.4	29	28.2	32.3	29.8	28.8	26.8	45.6	32.2	39	36.8	51.4	28.6	28.8	41.4	43.3	37.5	27.3
ILMN_3279707	644248	NA	AK123890	48.4	41.9	44.4	32.2	50.4	51.7	71.7	45.7	52.9	35.8	83.4	42.6	35.9	43.2	43.7	53.9	37.5	58.7
ILMN_1777847	1198	NA	AK124016	26.8	33.7	30.5	30.7	30.2	27.9	27	29.8	32.2	27.4	35.3	28.8	28.9	35.2	27.9	28.6	28.4	25.9
ILMN_1659010	1198	NA	AK124016	27.9	27.9	26.7	35.4	36.6	27.3	30.5	30.6	40.4	26.2	26	27.1	27	25.7	32.9	32.7	28.6	27.8
ILMN_3257004	100130476	NA	AK124173	144.5	169	175.2	86.3	64	39.4	129.2	120.8	71.8	99	87	87.7	156.7	102	96.9	97.7	54.6	89
ILMN_1719172	100130476	NA	AK124173	46.8	37.1	31.2	30.7	28	30.1	29.7	32.1	31.2	26.6	27.2	27.2	36.4	42.6	34.4	28	28.4	29.3
ILMN_3267162	100128386	NA	AK124326	27.7	28	27.7	29	41.8	28.7	30.5	31.4	29.5	29.2	26.7	27.2	28.2	27.2	27.7	25.9	25.8	27.5
ILMN_3185045	100128386	NA	AK124326	25.3	30.2	27.2	29.6	27.9	27.2	29.8	24.5	25.9	27.3	25.4	28.4	28.3	29.7	24.4	27.9	24.8	30.6
ILMN_1657378	440446	NA	AK124832	29.5	31.2	25.9	32.8	29.8	26.1	36.9	27.5	27.8	29.7	29.6	26.9	42.3	27.5	25.4	27.7	30.4	28.7
ILMN_3232572	100287934	ENSG00000185495	AK124970	25.1	26	28.8	48	28.6	38.1	27.9	28.8	28.3	32	26.2	26.2	31.4	30.4	28.8	26.1	27.7	24.5
ILMN_2123450	401258	NA	AK125083	1124.4	503.9	1021.2	4472.6	28.4	42.7	28.5	29.9	26.2	39.2	32.6	27	30.5	25.8	32.5	32.2	32	32.6
ILMN_3237011	440300	NA	AK125436	27.6	26.8	29.1	27.6	25.6	24.8	34.4	33.5	27.3	25.4	31.2	28.8	25.9	27.8	32.6	26.8	28.4	26.4
ILMN_1669123	374946	ENSG00000162490	AK125437	42.8	32.5	33.2	28.6	33.1	38.9	109.1	38.1	35.3	56.3	29.8	58.3	33.6	80.8	66.9	29.6	42.4	29.9
ILMN_1702183	613266	NA	AK125594	45.1	52.9	104.9	31.9	37.9	87.1	72.9	81.2	46.7	38.2	49.6	44.2	43.3	39.2	37.2	32.3	56.9	70.5
ILMN_3203609	100131132	ENSG00000204049	AK125684	59.3	33.1	39.1	28.5	74.4	31.7	30.5	36.1	31.6	34	30.4	43.3	32.2	29.9	30.8	30.1	31.4	34.1
ILMN_1704070	646626	NA	AK125723	89.3	84.9	93.7	129	76.4	92.9	85	109.3	45.4	85.6	95.6	100	63	75.2	72.3	74.5	77.7	160.5
ILMN_1661288	399829	NA	AK125849	98.1	63.3	67.4	52.1	31.9	44.2	42.7	47.4	36.6	65.9	48.2	39	49.3	42.2	39.7	42.7	53	59.8
ILMN_3226216	284116	ENSG00000231421	AK125965	31.7	30.3	26.8	25.7	30.3	34.2	45.6	36.5	31.9	27	32	36	30.7	29.1	31.3	29.2	27.1	26.1
ILMN_1792461	389043	ENSG00000223631	AK125982	27.8	26.7	28	24.8	24.6	33.2	24.9	25.8	26.1	26.8	25.3	24.2	27.8	24.8	24.4	25.9	26.8	25.4
ILMN_1736882	389043	ENSG00000223631	AK125982	28.3	29.6	29.3	31.5	35	28.7	34.1	28.5	24.8	35.3	24.9	27.1	28.3	24.9	35.2	28.2	27.9	33.6
ILMN_1652430	400997	ENSG00000204581	AK125994	28.4	25.6	28.2	29.9	113.3	43.7	37.6	25.4	28.2	25.6	26.3	33	27.8	27.5	32.8	28.6	26.2	31.6
ILMN_1709900	400997	ENSG00000204581	AK125994	32.9	25.5	25.7	30.2	31.1	29.3	32	31.7	31.1	28	27.4	34	31.2	26.7	27.2	27	41.9	26.8
ILMN_1796256	645460	NA	AK126318	32.4	30.6	35.9	37.2	34.6	45.3	29.6	25.3	32.3	32.2	35.6	32.7	39.9	30.2	34.6	31.1	28.7	45.1
ILMN_3265237	645460	NA	AK126318	82.3	66.4	36	767.3	447.5	276.6	52.3	72.8	52.6	58.3	31	46.3	133.2	241.2	117.3	105.9	40.1	71
ILMN_1830423	6150	NA	AK126380	48.3	49.1	30.3	150	85.1	44.5	47.2	59.1	43.5	53.8	33.4	39.1	47.9	60.1	35.8	46.9	45.7	58.7
ILMN_3252785	6150	NA	AK126380	33.7	51.7	58	31.5	84.2	53.8	58.8	37	33.7	58.8	34.4	41.9	51.1	39	35.1	65.2	53.3	65.1
ILMN_1867663	7621	NA	AK126511	109.2	143.8	122.7	155.8	57.7	123	169	167.4	188.4	139.7	169.4	167.5	136.1	183.1	138.7	183.7	162.6	179.5
ILMN_3202710	55527	NA	AK126532	34.3	31.8	35.7	28.4	63.6	24.8	30.1	31.6	43.8	29.8	26.7	34.2	26.8	29.5	35	25	33.4	28.6
ILMN_3293885	55527	NA	AK126532	58.5	74.8	66.8	34.7	40.9	36.6	47.7	39.2	61.3	67.8	49.2	46.9	38.4	41.1	34	33.3	35.9	33.3
ILMN_2215355	400499	ENSG00000188897	AK126539	29.7	26.7	33.5	30.8	34.9	54.1	28.7	32.1	28.1	30.8	27.2	28.5	28.9	27.5	33	31.6	37.5	39.4
ILMN_1728338	400499	ENSG00000188897	AK126539	27.9	28.6	37.4	52.4	35	28.5	26.4	46	32.7	36.6	30.8	29.6	35.9	28.5	30.4	35.1	28.9	32.5
ILMN_3257233	100128340	ENSG00000249684	AK126616	29.7	42.8	38.1	36.9	31.1	32.4	52.9	33.7	44.3	36.3	42.7	35.5	40.9	34	32.9	43.6	27.1	32.5
ILMN_3185593	100507152	NA	AK126659	24.2	24.2	24.5	27.7	25.5	24.7	25.9	26.2	28.8	40.9	25.5	25.9	26.5	30.5	26.7	27	25.8	26.3
ILMN_1664351	400850	ENSG00000203951	AK126744	63.5	45.9	75.6	56.1	36.5	115.3	45.8	74.9	48.4	41.3	57.2	69.5	40.6	45.8	56.5	111.1	46.4	60.3
ILMN_3204016	400553	ENSG00000205037	AK126852	25.6	27.7	25.4	28.7	30.5	38.1	26.1	25.1	27.7	57.9	26.3	25.9	27.3	30.8	29.6	25.9	29.1	25
ILMN_3183170	400553	ENSG00000205037	AK126852	30.1	39.4	49.7	43.5	39.5	32.7	31.6	83.2	41.7	30.7	29.1	27.8	32.6	28.6	29.9	30.2	40.7	54.3
ILMN_3303048	400553	ENSG00000205037	AK126852	40.3	32.2	26.9	56.9	32.8	35.6	34.8	29.1	31.8	27.8	33.2	40.6	35	32.2	32.2	29.5	29.2	30.8
ILMN_3226446	400553	ENSG00000205037	AK126852	25	23.4	26.5	25.3	27.8	28.3	26.6	27.4	27.8	26.3	25	26.9	24.2	26.8	25.1	24.1	25.5	25.3
ILMN_3257335	400553	ENSG00000205037	AK126852	31.8	32.5	24.1	140	92.3	43.3	23.9	31.3	27.1	31	26	29.4	26	28.1	28.4	26.4	28.7	29.7
ILMN_3230752	400553	ENSG00000205037	AK126852	33.6	46.3	29.2	27.9	25.3	39.6	29.7	32	33.7	30.4	31.4	33.9	31.8	27.7	30.6	33.1	30.2	30.4
ILMN_3307132	401286	NA	AK127120	24.7	26.2	27.9	26.9	26.3	25.1	28.2	25.4	26.3	27	24.6	28.4	29.1	25.8	26.4	29.2	27.7	25.5
ILMN_1766832	401286	NA	AK127120	42.7	60.5	42.5	40.6	76.7	61.7	30.8	43.4	32.7	63.4	31.1	42.9	48.7	40.1	50.1	103.3	49.4	65.2
ILMN_3244001	401286	NA	AK127120	43.6	32.5	32.7	32.6	28.4	31.2	30.4	26.4	30	29.8	36.4	30.8	28.1	32	28.3	30.1	34.9	26.8
ILMN_1784493	401286	NA	AK127120	39.1	36.7	31.1	34.8	33.8	31.7	33.6	64	33.3	45.7	29.5	35.5	36.7	34.2	43.1	44.9	29.6	33.6
ILMN_1665778	400511	ENSG00000224310	AK127191	53.4	26.9	30	56.4	87.9	118.9	34.3	48	51	28.6	30.2	37.9	31.1	49.3	37.7	34.1	29.1	25.3
ILMN_2149952	400511	ENSG00000224310	AK127191	114	455.5	665.1	1066.2	1035.3	867.6	55	81.9	56.2	70.2	117.9	62.2	81.7	153.1	89.7	94	90.2	108.2
ILMN_1752028	400511	ENSG00000224310	AK127191	86.8	71.9	98.9	72.1	96	121.2	71.6	43	45.2	55	49.7	36.9	51.3	44.9	56.5	40.8	66.8	67.6
ILMN_1661461	283547	ENSG00000259070	AK127318	26	28.2	26.7	26.4	29.8	25	27.1	26.1	26.4	27.2	31.4	28.4	25.8	27.8	25.5	40.6	36.4	26.3
ILMN_1779188	647008	ENSG00000223387	AK127557	28.5	28.8	27	29.1	32.5	36	27.4	28.6	28.2	28.2	33.7	30.1	29.6	26.8	26.9	26.8	32.9	30.3
ILMN_3298220	341883	NA	AK128037	30.4	25.4	27.5	28.2	28.2	28	26.7	27	27.6	31.4	25.8	28.5	26.4	26	29.7	25.8	28.8	26.1
ILMN_1768430	341883	NA	AK128037	30.3	30.9	27.8	29.9	32	29.1	44.9	30.3	34	34.7	30.6	29.1	31.9	25.9	32	31.1	28.1	30.1
ILMN_1675304	441369	ENSG00000248858	AK128161	39.4	36.3	35.8	46.4	28.1	63.4	32.7	50.1	32.2	39	36	41.4	35.2	36.8	45.3	43.2	40.2	43.6
ILMN_1765032	440993	ENSG00000242086	AK128346	93.4	154.4	74.9	2296.7	950.5	766.1	166.5	164.4	185.1	91.8	71.5	84.8	238.3	104	147.5	189.3	166.1	255.5
ILMN_3287106	100133077	ENSG00000203987	AK128414	81.5	49.6	115.6	62.4	43.6	72.8	33.5	47.4	64	34.9	48.7	93.8	29.6	25.3	40	49	40.9	85.6
ILMN_3307121	401554	ENSG00000196979	AK128673	46.1	43.1	59.5	41.9	58.2	35.3	38.9	47.1	36.6	47.5	58.3	42.3	32.9	38.9	49.9	60.4	32.3	81.4
ILMN_1670215	401554	ENSG00000196979	AK128673	46.4	39.2	40.1	44.4	29.3	268.7	78.8	50.6	62.5	46.7	43.2	48.2	36.4	39.5	36.4	33.7	31.7	45.8
ILMN_1709065	440918	NA	AK128708	28.4	26	25.2	29.7	26	29.2	26.6	28.2	37.8	26.9	32	26.7	43.1	27.3	35	28.6	34.7	28.3
ILMN_3230442	23300	NA	AK128818	32.8	26.7	24.9	32.4	25.9	27.4	28	26	27.2	27.7	29.3	27.5	25.9	24.6	25.5	28.6	26.1	25.4
ILMN_3281023	100506376	ENSG00000205231	AK128833	43.8	39.5	50.1	35.1	52.6	29.6	30.3	42.5	50.5	60.7	43.5	46.2	38.8	34.8	35.1	30.9	49.3	30.3
ILMN_1743853	284861	ENSG00000215498	AK128837	33.9	26.8	35.8	28.1	32	27.2	32.7	27.4	27.7	28.9	27.6	33.3	28	29.4	29.2	35.6	29.4	28
ILMN_3235503	100271840	ENSG00000215498	AK128837	29.3	26.4	26.6	27.8	27.9	28.1	31.6	25.4	24.9	25	27.6	26.9	29.4	25	25.8	32.7	26.3	29.8
ILMN_1716729	284861	ENSG00000215498	AK129567	35.5	33.1	30.6	32.1	28.2	33.3	44.5	27.4	28.8	31.6	31.1	29.5	34.5	30.7	34.9	37.9	27.5	32.6
ILMN_1706232	148823	NA	AK130400	28	36.7	31.3	27.2	27.4	31.1	27.4	27.4	31.6	28	30.1	28.5	29.2	26.1	26.3	26.2	31.3	26.5
ILMN_1787834	649179	NA	AK131325	49.7	39.6	37.2	27.4	29.1	31.5	53	34.4	34.9	32.8	38.9	44.9	30.5	30.3	32.9	38.1	28.7	36.7
ILMN_1739609	649179	NA	AK131325	25.1	25.3	27.1	30.6	29.7	29.1	25.1	25.8	28.8	26.1	26.6	28.4	25.1	25.8	26.7	30.7	28.4	24.1
ILMN_3252446	100129543	ENSG00000183850	AK131472	1100.9	61.2	357.1	46.5	71	134.3	211.8	160.7	81.3	282.9	180.4	159.6	74.8	33.8	65.4	179	82	159.8
ILMN_1670542	204	ENSG00000004455	AK2	1024.5	1256.8	1598.1	726.6	989.8	1162.9	1259.6	1101.3	1098.7	2283	2132	2791.3	1921.7	1663.4	2032.6	2176.8	2821.4	2353.6
ILMN_1655645	204	ENSG00000004455	AK2	253.5	211.2	237.8	173.3	63	113.5	57.6	34.9	63.3	113.4	103.4	91.8	70.6	69.7	82.4	55.1	97.4	50.7
ILMN_1716053	204	ENSG00000004455	AK2	1117.2	1188	1271.4	256.4	731	868.8	1216.4	1203.3	1026	2179.9	2141.7	2347.5	1892.8	1884.8	1783.3	1700.2	2273.4	1885.8
ILMN_3280847	204	ENSG00000004455	AK2	1125.6	1537.9	1188.9	426.7	669.4	765.6	972.2	980.4	962	1432	1282.3	1064.4	1247.3	1335.5	1110.4	1111.8	1087.6	629.5
ILMN_1779702	55025	ENSG00000173862	AK225487	28.3	31.8	41.3	48.9	145	120.9	39.5	50.2	41.9	37	33.6	39.2	36.5	40.7	35.2	60	46.4	48
ILMN_3233753	3123	ENSG00000230463	AK293020	26	27.4	25.8	25.2	26.3	27.9	32.2	27.2	25.9	26.7	27	26.7	31.6	26.6	24.5	25.6	24.8	26.4
ILMN_2140455	220064	ENSG00000149716	AK294004	34.5	42.7	31.3	34.4	29.9	29.1	27.1	30.8	33	35.5	43	31.1	38	26.7	34.9	29	39.1	39.2
ILMN_1912710	100132987	NA	AK294518	30.1	32	27.9	46.1	31.2	39.4	31.3	27.2	31.8	27.3	26.4	35.2	28.4	34.4	29.2	31.1	31.4	36.1
ILMN_1808018	100289580	NA	AK294743	24.5	23.9	27.8	30	26.4	26.8	25.5	24.5	26.1	25.7	23.8	24.9	27.9	24.5	31.7	25.2	25.6	24.6
ILMN_3235727	340895	ENSG00000204740	AK297683	31.4	27	27.4	26.8	29.6	32	27.8	32.4	27.9	29.3	28.3	31.7	26.3	26	27.8	30.5	27.9	28.2
ILMN_1778173	50808	ENSG00000147853	AK3	557	644.2	494.7	1184.8	760.7	593.4	1328.3	809.8	904.2	1021.2	554.6	728	1487.1	1118.1	759.7	1616.1	960.1	856.3
ILMN_3245923	374650	ENSG00000254374	AK301885	37.8	28.6	30.1	241.8	173.2	42.3	26.9	34.4	25.7	28.6	34.4	33.5	33.4	47	33.9	27.6	39.7	27.3
ILMN_1757555	728310	NA	AK302238	80.5	58.6	52.1	69.3	70.8	98.8	62.1	52.1	81.3	92.5	67	44.4	55.8	43.7	39.2	63.2	59.1	36.5
ILMN_1799661	728310	ENSG00000205976	AK302238	27.9	27.7	27.4	31.3	32.7	25.3	28	24.9	27.5	27.8	30.2	28.8	27.3	24.2	29.8	25.5	27.7	32.8
ILMN_3226841	729815	ENSG00000235705	AK302451	42.2	47.3	27.7	35.3	32.6	29	31	38.4	33	31.8	65	33.7	33.1	29.5	27.2	30.3	36.1	42.2
ILMN_1685399	653203	ENSG00000188424	AK302783	28.8	31.7	29.7	56.6	27.9	33.3	26.7	28.2	31.8	30.1	28.7	28.4	28.5	33	35.9	35.6	29.3	28.5
ILMN_3235457	653203	ENSG00000188424	AK302783	25.9	26.9	23.1	24.9	38	28.1	26.1	26.3	25.2	26	23.9	26.4	27.5	24.8	24.5	23.6	24.9	25.6
ILMN_1678718	644192	NA	AK307134	38.2	31	29.1	26.1	26.3	25.4	24.6	30.3	30.3	26.5	25.8	28.1	25.2	26.7	25.9	26.7	25.8	26.2
ILMN_1857968	728780	ENSG00000189045	AK307154	34.3	30.1	35.5	26	28.5	28.7	34.4	34.1	35.1	31.8	31.1	27.2	25.7	25.7	28.1	31.1	30.7	41.3
ILMN_1712170	283755	ENSG00000206149	AK307870	26.5	26.5	26	40.6	34.1	28.4	26.3	32.2	24	36.8	28	33.4	29.5	26.9	27.9	25.3	30.2	28.7
ILMN_1783057	283755	ENSG00000206149	AK307870	28.6	27.7	28.9	59.5	74.9	42.5	26.9	25.9	27.2	29.3	27.8	28.8	29.7	46.6	27.7	28.4	31.8	34.4
ILMN_1656421	283755	ENSG00000206149	AK307870	33	31.9	34.9	44.7	32.9	45	27.6	30.7	37.7	30.5	28.4	29.6	36.6	30	34	57.6	31.5	37.8
ILMN_1814575	727849	ENSG00000229212	AK308544	25.1	28.4	25.8	24	25.9	26.3	27.7	27.1	28.6	28.5	24.3	27	27.1	30.8	28.4	24.1	26.8	27.8
ILMN_1728384	440248	ENSG00000206149	AK309255	29.5	30.8	26.3	41.8	24.4	37	27	26.8	27.9	28.2	27.2	28.7	26.2	30.3	25.9	26.7	25.1	32.6
ILMN_3273185	100129434	NA	AK311113	50	40.3	53.3	31.4	30.4	40.9	37.5	55.7	43	36.9	31.3	47.4	43.6	43.4	39	48.1	47.5	35.6
ILMN_1883780	100129434	NA	AK311113	47.4	46.6	60	106.2	43.9	33.8	46.2	56.8	46.7	52.6	43.9	49.4	42.8	46.5	45	51.7	88.6	37.8
ILMN_3183896	100129434	NA	AK311113	43.5	64.1	69.5	57.7	96.1	77.8	52.9	52.7	45.9	67.9	52.9	40.9	40.9	50	80.7	52.8	35.4	40.7
ILMN_3277209	285943	NA	AK311383	68	127.8	97.1	28.7	34.6	36.3	40.5	40	41.8	57.2	86.6	49.9	27.2	38.1	41.6	72.7	30.3	152.4
ILMN_1661968	100499193	ENSG00000172262	AK311398	45.9	67.6	35.9	77.3	26.4	30.4	31.3	44.3	39.6	29.7	28.6	36.6	40.1	33.1	50.3	31.8	30.1	62.9
ILMN_1788272	441081	ENSG00000205565	AK311627	45.1	30.6	45.4	50.3	39.9	64.5	51.2	41.1	40.2	43.6	40.5	45.5	35.5	39.1	52.3	41.6	41.4	37.4
ILMN_3225386	728093	ENSG00000242026	AK311627	26.7	32.1	32.1	35.4	30.5	29.3	29.4	30	33.9	29.8	30.2	28.1	28	29.1	30.4	30.4	28.5	29.2
ILMN_3301971	441081	ENSG00000242026	AK311627	29.3	27.2	30.2	27.8	35.8	27.8	32.3	30.8	26.5	28.3	40	29.7	25.1	28.1	31.3	30.8	29.7	25.8
ILMN_3227582	441081	ENSG00000197848	AK311627	27.9	26.5	30.1	25.2	29	29.9	26.8	27.1	26.9	28.5	28.4	36	26.4	27.5	30	34.3	27.9	30.4
ILMN_1719579	441081	ENSG00000237075	AK311627	34.2	35.5	34.1	29.5	54.5	39.9	33.3	31.9	34.8	27.7	27.9	44.4	51.5	40.9	47.8	44	28.4	31.9
ILMN_3246832	728093	ENSG00000205565	AK311627	57	77.9	53.5	32.2	81.8	213.4	48.2	45.2	45	55.8	52	50.3	50.3	81.3	61.4	33.4	58	34.6
ILMN_2338038	205	ENSG00000162433	AK4	122.9	177.1	133	83.7	39.7	108.9	221.2	75.6	70.3	265.6	126.4	141.1	299.2	258.4	411	70.1	764.5	249.4
ILMN_1686522	205	ENSG00000162433	AK4	28.2	30.3	37.6	30.5	26.9	29.7	25.9	26.9	25.7	28.7	26.1	25.8	26.4	26.8	30.2	28	32.2	26.9
ILMN_1777499	205	ENSG00000162433	AK4	28.5	38	32.9	86.2	33.9	40	34.7	27.9	32.9	36.7	37.9	34.2	274	123.9	136.9	27	83.3	29.5
ILMN_1843198	205	ENSG00000162433	AK4	60.9	116.6	73.8	46.2	27.4	62.2	203.3	44	27.2	318.3	54.8	77.1	175.5	167.7	304.6	46.8	397.4	120.7
ILMN_1764090	205	ENSG00000162433	AK4	101.8	132.2	157.8	131.1	62.3	42.3	199	63.4	51.3	223.5	89.2	102.2	298.3	244.4	290.4	76.8	623	167.5
ILMN_1798249	205	ENSG00000162433	AK4	37.2	59.3	52.4	26.9	32.6	27.8	78.8	32.7	37.5	63.5	50.4	40.4	113.7	69.3	94.6	28	169.4	43
ILMN_1656593	26289	ENSG00000154027	AK5	35.9	34.5	29.6	28.7	26	37.2	35.8	30.5	37	44.2	32.1	40.2	30.8	28.3	24.1	25.7	36.7	27.5
ILMN_2283473	26289	ENSG00000154027	AK5	25.8	27.5	24.6	27.1	25	27.6	24.4	25	25.2	24.6	24.6	27.6	23.7	24.4	25	24.5	26	24.7
ILMN_2387712	26289	ENSG00000154027	AK5	35.8	26.5	29.3	28	29.9	41	25.3	27.3	26.2	26	39.2	26.9	27.9	32.3	24.7	28.9	26.9	25.1
ILMN_1684305	122481	ENSG00000140057	AK7	26.9	27.3	27	26.2	27.4	26.6	26.2	28.7	25.3	30.4	28.8	27.9	27.2	30.5	34.5	28.3	27.5	32.6
ILMN_1659914	158067	ENSG00000165695	AK8	37.1	53.8	28	65.3	76.9	32	57.3	49.3	40.9	81	49.3	77.9	56.8	39.1	39.6	37.8	81.9	214
ILMN_1712530	8165	ENSG00000121057	AKAP1	79	110.3	131	65.6	35.6	29.9	152.5	127.5	129	149.3	154.7	136.4	97.1	128.6	66.3	188.2	167.4	126.9
ILMN_1662598	8165	ENSG00000121057	AKAP1	23.4	26.7	27.8	26	26	28.2	32.6	32.4	25.4	26.6	24.8	28.8	38	29.1	25.4	25	26.5	26.5
ILMN_1718808	11216	ENSG00000108599	AKAP10	272.2	133.6	189.5	188.7	122.4	95.2	136.7	159.4	142.3	116.7	159.3	146	177.4	179.3	207.2	170.3	120.1	214.4
ILMN_1783818	11215	ENSG00000023516	AKAP11	31.6	30	31	44.1	31.1	27.8	35.4	68.1	70.6	33.6	69.3	32.5	38	89.3	46.9	39.3	39.9	34.1
ILMN_2293758	11215	ENSG00000023516	AKAP11	648.9	706.9	767.8	420.3	443.1	504.5	948.3	1458.6	1118.1	876.7	1241.2	829.4	1295.5	1991.2	1515.7	1694.5	1215.1	1014
ILMN_1735539	11215	NA	AKAP11	71.1	68.4	36.2	53.9	71.3	62.7	55.9	57.2	56.3	31.9	58.3	52.6	53.4	68.4	45.1	42.6	45.7	46.2
ILMN_2280189	11215	NA	AKAP11	40.7	39.3	30.1	41.2	28.1	45.8	33.6	64.8	53.6	38.1	30.1	28.3	54.8	100.3	63.3	61.2	34.8	38.8
ILMN_1693220	11215	ENSG00000023516	AKAP11	434	436.8	408.3	173.1	180	282	505.9	768.7	636.4	612.8	738	590.7	714.2	966	851.4	1242.7	656.9	578.8
ILMN_1684836	9590	ENSG00000131016	AKAP12	30.8	53.4	46.7	56	39.1	45.5	60.8	52.1	48.2	53.7	33.8	53.1	74.2	47.2	60.3	52.3	46.8	42.1
ILMN_1715532	9590	ENSG00000131016	AKAP12	31	29.7	27.1	27.7	27.6	29.4	26.1	27.7	30.6	24	25	25.1	27.7	30.9	46.8	26.3	33.5	32.3
ILMN_1686846	9590	ENSG00000131016	AKAP12	41	45.4	64.3	72.5	136	45.5	54.6	35.5	42.6	40.7	36.6	36.6	32.4	38.7	31.9	66.9	34.7	63.3
ILMN_2308950	9590	ENSG00000131016	AKAP12	25.7	28.7	28.3	86.1	25.9	60.8	36.8	31.2	26	24.5	29.8	35.3	39.8	73.1	28.3	32	40.8	31.8
ILMN_1709101	11214	ENSG00000170776	AKAP13	346.1	411.6	515.4	280	234	159.1	270.1	172.8	270.7	157	198.4	170.4	141.1	143.6	259.1	377.7	377.9	240.3
ILMN_1752247	11214	ENSG00000170776	AKAP13	344	245.7	317.6	317.9	160.3	196.4	157.7	161.6	125.2	97.6	122.4	70	69.3	131.5	75.9	184.7	191.8	156.2
ILMN_2396956	11214	ENSG00000170776	AKAP13	3126.6	2405.8	2622.1	1151.6	675	928.1	1898.3	1421.1	1514.7	1514.7	1665.3	1347.5	931.9	1150.6	1377.7	2002.2	1831.2	1484.8
ILMN_1679987	158798	ENSG00000186471	AKAP14	26.4	30.3	27.7	27.6	25.3	28.3	28.2	25.6	23.7	25.8	26.5	30.7	25.6	38.7	28.4	25.4	27.6	26.3
ILMN_1673542	158798	ENSG00000186471	AKAP14	24.9	23.2	23.7	24.5	25.1	25.1	23.6	25.9	25.5	28.3	24.6	23.1	25.5	25.1	23.6	27.4	26	25.5
ILMN_1802537	158798	ENSG00000186471	AKAP14	24.5	25.1	26.5	25.3	37.1	28	30.7	23.3	24.2	24.8	26.2	24.6	24.6	29.1	26.6	27.4	25.6	27.4
ILMN_1690595	8227	ENSG00000196433	AKAP17A	25	25.3	23.9	26.8	26.5	23.4	23.9	25.4	28.4	24.5	25.2	23.8	24.8	23.2	24.1	24	24.8	26
ILMN_2281225	11217	ENSG00000241978	AKAP2	33.1	30.8	27.5	53.4	30.5	25.8	25.9	30.4	25.3	26.9	26.8	26.2	28.4	28.2	31.2	27.6	28.6	31
ILMN_1675507	11217	ENSG00000241978	AKAP2	25.7	26.8	29.9	35.2	29.3	29.7	34.7	30.5	25	33	29	28	29.8	35.7	26.9	33.5	57.3	67.8
ILMN_1691959	11217	ENSG00000241978	AKAP2	152.7	60.8	95.9	96.2	103.7	54.8	41	51.5	83.3	36.8	39.5	48.4	45.3	56.3	39.5	43.4	46.8	43.1
ILMN_2369403	11217	ENSG00000243444	AKAP2	25.1	27.9	24.9	24.1	28	25.6	25.5	27.7	25.2	25	25.3	25.6	24.6	26.1	25.4	30.3	24.5	28.3
ILMN_1698445	11217	ENSG00000243444	AKAP2	24.2	25.2	25.6	23.9	26.3	28.3	25.2	25.6	25.1	25.3	26.8	28.4	27	26.2	25.8	26.3	28	23.6
ILMN_3294213	11217	ENSG00000243444	AKAP2	998.6	1893.4	1773.5	14545.8	14065.3	12770.1	645.3	1304.9	1327.9	459.8	649.1	721.4	2265	4944.2	2316.5	1482.1	1414.4	1622.6
ILMN_2383591	11217	ENSG00000241978	AKAP2	29	25.7	26.6	27.2	24.8	24.2	25.5	25.3	26.8	29.6	24.3	28.8	26.6	24.8	24.9	22.9	23.7	25.8
ILMN_1737754	11217	ENSG00000241978	AKAP2	25.4	26.9	34.6	29.1	27.7	30.5	30.5	28.5	25.8	27.6	27.4	26.2	29.2	25.9	33.1	27.9	32.5	47.1
ILMN_1808905	10566	ENSG00000111254	AKAP3	38.7	32	26.7	26.3	26.7	25	27	32.7	26.3	27.5	33.9	30.4	27.9	27.6	27.9	33.9	30.9	27.1
ILMN_2268556	8852	ENSG00000147081	AKAP4	32.3	31.2	30.2	32.8	62.6	34.5	31	42.3	24.3	33.8	34.7	33	31.7	30.3	41.3	29.5	29.8	32.8
ILMN_2253207	8852	ENSG00000147081	AKAP4	32.7	35.9	30.4	39.3	33.8	57.7	27.7	32.2	29.4	32	42.5	31.4	25	34.9	32.5	48.8	46.6	44.7
ILMN_1734794	8852	ENSG00000147081	AKAP4	32.4	32.5	32.7	27.1	38.7	33.6	28.1	31.7	34.7	30.4	40.5	27.8	27.5	32.5	29.2	33	28.7	51.7
ILMN_1690818	9495	ENSG00000179841	AKAP5	27.9	38.3	31.9	28.3	53.8	38.4	26.8	28.7	28.8	32.5	28.1	25.3	30.5	26.5	31.3	32.5	31.9	33.9
ILMN_1691428	9495	ENSG00000197170	AKAP5	8862.3	12936	11555.8	18600.1	21026.7	17415.4	8546.7	12785.2	12770.1	7331.5	9229.1	10279.9	13658.6	20365.9	14470.2	12562.4	13533.7	14243.5
ILMN_1770758	9472	NA	AKAP6	27.1	23.8	24.1	25.2	25.9	26	31.1	31.8	26.2	36.5	110.5	43.9	27.7	37.1	30	28.9	29.4	29
ILMN_2293529	9465	ENSG00000118507	AKAP7	28.7	25.6	24	24.8	24.5	23.6	29.4	28	27.7	25.5	24.8	25.5	27.6	24.8	24.1	26.6	23.7	25.6
ILMN_1703049	9465	ENSG00000118507	AKAP7	69.7	97.8	76.2	25.8	24.8	28.3	28.4	34.9	68	28.1	27.7	31.2	26.5	27	27.2	40.5	47	33.2
ILMN_1733690	9465	ENSG00000118507	AKAP7	539	818.6	680.1	27.9	34	104.3	170.2	276.3	457.5	113.6	180.2	375.5	40.9	120.7	196.9	643.9	794.3	261.6
ILMN_2410406	9465	ENSG00000118507	AKAP7	25.2	30.7	25.8	26.7	26.8	24.6	27.6	26.8	24.7	24.3	26.5	29.6	24.3	25.8	25.8	30.5	33	25.1
ILMN_1741572	10270	ENSG00000105127	AKAP8	529.7	541.6	469.6	658.9	594.4	671.6	303.5	348	373.9	317.9	350.4	299.1	236	276.3	301.5	362.4	348.6	379.9
ILMN_1768962	26993	ENSG00000011243	AKAP8L	156.8	150.6	141.4	1010.8	1015.4	1118.5	123.3	115.1	155.2	98.1	122.1	83.9	161.8	220.6	187.1	64.9	75.6	114
ILMN_2400663	10142	ENSG00000127914	AKAP9	34.5	42	57.6	363.4	112.1	192.3	34.6	26	51.7	34.4	40.7	28.7	30.8	58.2	35.8	32.3	28.6	26.5
ILMN_2396691	10142	ENSG00000127914	AKAP9	52.3	55.5	117.9	111.2	71.1	28.4	84.9	56.3	65.3	72.8	40.4	62.7	46.5	59.1	43.3	68.9	43.1	46.6
ILMN_1755111	221264	ENSG00000155085	AKD1	31.1	27.3	26.5	25.4	31.5	26.7	28.4	26.9	30.7	26.4	26.5	25.9	26.4	28.6	26.2	30.6	29.3	33.3
ILMN_1747084	221264	ENSG00000155085	AKD1	28.2	27.2	27.1	27	26.5	25.8	25.7	26.1	24.9	24.5	24.6	24.7	23.5	25	28	28.8	28.5	26.9
ILMN_1687835	221264	ENSG00000155085	AKD1	32	32.9	32.9	26.9	28.2	38.1	33.8	40.8	28.1	36.7	26.2	26.5	34.1	28.1	34.8	36.2	33.8	27.6
ILMN_2267365	56672	ENSG00000166452	AKIP1	41	48.3	49.2	35.1	26.6	32.5	40.3	56.7	39.8	76.6	81.1	78.2	86.4	45	49	43.7	36.6	40.8
ILMN_1788356	56672	ENSG00000166452	AKIP1	315	366.1	228.1	505.9	968.5	546.5	1156.9	1141.5	1062.7	627.9	1058.6	665.1	1576.5	1634	1239.3	919.1	795.4	719.9
ILMN_2359029	56672	ENSG00000166452	AKIP1	319.8	205.6	296.6	824.9	1615.6	962.5	966.3	995.6	711.4	834	934.5	754.9	1324.6	1080.9	1248.5	1019.7	697.9	636.1
ILMN_1665660	56672	ENSG00000166452	AKIP1	40	65.2	48	42.8	29	43	69.5	56.2	84.9	54.2	64	36.9	76.8	67	57.9	81.1	38.9	86.2
ILMN_1752988	56672	ENSG00000166452	AKIP1	674.2	697.1	576.5	2868.3	2847.9	2591.4	2483.2	3032.2	2225.2	2196.1	2698.1	2590.4	3178.5	3156.2	2840.9	2488.6	2047.6	1977.8
ILMN_1802799	79647	ENSG00000174574	AKIRIN1	751.2	734.1	797.4	513.1	759	769.2	694.4	860.7	693.1	885.5	700.2	814.5	686.3	626.9	695	899.3	984.5	1501.3
ILMN_1679383	79647	ENSG00000174574	AKIRIN1	114.4	74	77.8	26	26.5	24.6	67.9	81.5	94.4	129.3	85.1	115.2	66	36.1	85.5	48.7	45.4	65.7
ILMN_1658337	79647	ENSG00000174574	AKIRIN1	647.8	475.1	552.2	115.2	206.3	288.2	692.7	652	559.3	885.3	644.4	712.6	565.5	418.1	579.7	508.1	489.4	808.4
ILMN_2148847	55122	ENSG00000135334	AKIRIN2	2398.9	2210.9	2169.5	826.2	1546.6	1378.2	2456.1	3530.7	3520.4	2109.6	2213.9	2029.9	1037	972.8	1341.5	1737.8	2382	2979
ILMN_1770673	80709	ENSG00000106948	AKNA	1728.8	1425.9	1559.6	1804.8	1469.5	1005.2	525	621.2	544.4	362.8	379.3	372.9	1080.5	979.7	1055.9	532.9	387.2	299.3
ILMN_1695005	254268	ENSG00000162641	AKNAD1	25.4	34.3	30.6	37.6	95.9	44.1	25.4	30.5	29.6	28.9	28.1	31.7	30.8	29.1	26.7	29	31.3	28.4
ILMN_2205785	254268	ENSG00000162641	AKNAD1	28	35.1	35.2	27.2	33.2	28.6	26.5	27.1	32.9	28.8	35.1	28.4	31.6	35	32.2	35.4	29.2	25.5
ILMN_1728047	10327	ENSG00000117448	AKR1A1	2828.9	2447.9	2719.8	3825.6	4548.7	4990.3	5933.5	6086.1	5421.8	4814.6	6086.1	6256.6	4171.2	4703.2	4765	7054.2	5521.5	5727.9
ILMN_1774938	10327	ENSG00000117448	AKR1A1	59.3	78.9	49.6	30	35.3	74.1	141.9	173.1	156.8	132.8	227.9	181	142.7	106.3	104.9	185.6	114.9	232.7
ILMN_2380771	10327	ENSG00000117448	AKR1A1	3493.9	3937.1	4060.9	5421.8	5511.6	6822.5	6991.4	6471.4	6715.2	5898.4	6860.5	7134.3	5485.4	5427.9	5421.8	8032.3	8056.1	7774.9
ILMN_1701731	231	ENSG00000085662	AKR1B1	1769.5	1266.9	1484.2	3064.1	3413.3	3927.7	7096.7	7339.1	8301.4	6984.7	6015.9	7045.2	4645.3	3470.5	4157.4	10570.1	10908.5	15869.5
ILMN_1672148	57016	ENSG00000198074	AKR1B10	25.1	24.9	23.2	28.5	37	45.6	27.5	24.2	24.3	27.2	24.9	23.3	25.3	25.5	26.7	29.2	24.2	30.8
ILMN_3286287	441282	ENSG00000227471	AKR1B15	28.2	28.2	32	32.1	31.9	28.8	24.4	27.6	31.3	27.8	33	25.4	28.1	28.9	25.3	31.2	26.9	36.4
ILMN_1763999	441282	ENSG00000227471	AKR1B15	31.3	27.2	30.1	26.8	102.1	42.1	26.9	52.1	38.3	25.3	31.1	42.8	27.1	32.4	35.5	28.2	41	27.3
ILMN_2278335	441282	ENSG00000227471	AKR1B15	29.9	26.7	37.8	25.2	34.9	47.3	30	25.6	28.8	26.3	27.2	26.3	25.7	25.5	28	25.8	32.7	26.8
ILMN_1662507	1645	ENSG00000187134	AKR1C1	27.2	27.3	24.3	30.7	24.5	27.2	24.5	29	25	25	24.4	24.6	25.3	25.4	24.7	26.3	26	26.3
ILMN_2412336	1646	ENSG00000151632	AKR1C2	29.8	30.5	30.1	36	30.2	41.8	26.5	37.8	27.7	28.4	28.1	29	57	126.8	85.3	41	38	29.5
ILMN_3237488	1646	ENSG00000151632	AKR1C2	30.4	28.7	28.1	29.2	24.9	32.2	26.8	27.7	28.8	24.1	31.6	29.8	33.6	31.6	27.8	27.9	27.9	25.9
ILMN_1730191	1646	ENSG00000151632	AKR1C2	25.8	27.6	24.5	27.3	27.1	30.3	28.1	24.8	24.7	23.2	26.4	23.8	27	24.9	26.4	27.1	24.4	24.2
ILMN_1713124	8644	ENSG00000196139	AKR1C3	100.1	119.1	138.4	33.7	28.2	25.4	25.4	27.2	25.6	23.7	27.6	29.1	29.7	29.1	24.8	28.2	60	29.2
ILMN_1668880	1109	ENSG00000198610	AKR1C4	31.6	26.1	27.5	28.1	31.5	25.4	28.2	25.3	25.8	30.5	31	27.3	36	28.8	32.5	32.3	34.5	35.4
ILMN_1687757	1109	ENSG00000187134	AKR1C4	58.9	56.1	39	69.5	44.5	66.6	27.8	45.5	40	36	53.1	27.6	28.6	80.6	76.8	34.6	65	80
ILMN_3307911	340811	ENSG00000196326	AKR1CL1	28.9	27.9	26	28.8	35.9	40.8	29.8	29.3	25.6	31.1	27.2	26.8	30.5	25.4	26.5	27.3	29	31.4
ILMN_1685803	340811	ENSG00000196326	AKR1CL1	36.6	42.3	41.3	87.2	29.4	45.8	64.5	34.2	30.2	40.6	61.5	37.1	63.1	40.6	33.8	35.3	44.5	39.1
ILMN_1692661	6718	ENSG00000122787	AKR1D1	30.9	34.5	41.3	29.2	31.3	31.7	32.7	26.7	26.4	30.3	29.6	30.5	29.9	29	30.4	34.2	28.8	26.2
ILMN_2157277	6718	ENSG00000145012	AKR1D1	12676.8	12089.2	13577.2	19304.9	17466	20151.8	9776.9	11820	11757.6	8972.7	8360.9	10540.5	13102.7	16637.5	14243.5	13418.4	13846.7	15057.6
ILMN_1694985	83592	ENSG00000165568	AKR1E2	26.6	26.6	27.2	26.7	30.6	27.8	27.2	33	27.8	31.1	33.1	27.3	27.4	30.6	28.7	31.8	34.6	29.9
ILMN_1677043	8574	ENSG00000053371	AKR7A2	2699.7	2708.3	2699.7	1082.4	1968.2	1871.5	4893.6	3457.6	3950.8	3819.9	2661	3376.5	4086.7	3313.6	3072.8	4384.1	2386.5	2423.7
ILMN_2145396	22977	ENSG00000162482	AKR7A3	644.2	652.1	682.4	369.8	500.4	638.2	1186.4	977.1	1083	1001.1	615.3	1026.5	1029.4	709.6	859.2	1277.5	671.2	628.5
ILMN_1718483	22977	ENSG00000162482	AKR7A3	30.1	27.5	35.9	26.9	26.9	28.7	38.1	24.7	29.9	25.4	30.7	28.9	39.1	30	26.8	28.8	25.3	27.3
ILMN_3243152	246181	ENSG00000211454	AKR7L	28	26.5	26.5	40.1	32.2	26.2	28.1	27.1	27	29	26	27.4	26	27.5	28	26.5	28.1	28.1
ILMN_1702696	246181	ENSG00000211454	AKR7L	26.4	34	27.7	36.6	86.6	42	27.1	29.5	32.7	31.5	27.2	29.9	43.3	32	29.4	33.4	30.5	29.8
ILMN_2388507	207	ENSG00000142208	AKT1	2426.5	1899.8	2227.3	2318.9	1950.7	2246.3	1142.7	1303.9	1172.7	1648	1479.2	1701.1	1802	1452.4	2011.3	1448.3	1457.9	1594.6
ILMN_2410909	207	ENSG00000142208	AKT1	2012.4	1728.1	1686.8	2433.5	2167.1	2206.4	952.2	1028.7	973.8	1285.1	1283.6	1460.6	1592.5	1736	1732.4	1545.9	1485.3	1368
ILMN_1748661	207	ENSG00000142208	AKT1	37.7	74.1	76.8	54.4	34.3	64.6	35.8	84.6	115	55.2	42.5	63.7	90.6	36.8	59.4	35.8	85.8	59.8
ILMN_1726906	84335	ENSG00000204673	AKT1S1	38.7	42.7	54	45.6	43.4	50	50.6	64.5	46.7	66.5	44	67.8	45.7	37.3	31.1	73.3	44.7	59.3
ILMN_1743347	208	ENSG00000105221	AKT2	27	29.4	30.9	26.1	33.3	25.4	30	26.3	26.5	30.2	27.9	32.2	29.9	26.4	30.2	25.8	29.3	27.1
ILMN_1733598	10000	ENSG00000117020	AKT3	31.3	33.2	27.6	31.8	34.9	29.2	28.3	32.6	32.7	30.3	32.9	26.9	36.1	29.4	34.1	38	30.4	31
ILMN_1757130	10000	ENSG00000117020	AKT3	40	43.3	56.9	36.6	30.9	31.2	30.7	37.6	29.4	42	51.3	40.3	33.4	35.5	37.8	40.5	47.8	64.5
ILMN_2325612	10000	ENSG00000117020	AKT3	36.4	35.2	27	32.5	24.2	27.1	32	34.4	33	29.5	29.1	28.5	26.8	28.7	40.8	28.2	39.4	42.2
ILMN_2325610	10000	ENSG00000117020	AKT3	32.9	41.4	34	26.5	28.9	25.2	29	29.1	26.1	32.6	26.9	29.7	33.7	37.2	38.3	38.5	130.9	86.2
ILMN_3187357	64400	ENSG00000166971	AKTIP	109.8	106.9	72.4	45.3	58	47.2	127.6	149.4	162.4	179.1	154.4	181.3	137.7	138.3	169	219.3	262.8	226.1
ILMN_3256540	64400	ENSG00000226432	AKTIP	31.4	26.6	26.7	26.5	38.2	27.7	28.5	26.6	45.1	26.3	28.3	33.6	28.9	31	27.6	28.9	33.8	31.1
ILMN_2377240	64400	ENSG00000166971	AKTIP	466.4	515.2	292	333.9	257.4	300.2	484.7	542.5	571.1	414.4	612.2	592.8	680.5	700	616.9	748.6	989.5	749.4
ILMN_1665982	64400	ENSG00000166971	AKTIP	146.6	200.2	105.6	54.6	76	119.2	191	180.3	210.8	137.5	242.9	245.9	206.8	231.9	213.9	218.7	371.7	297.7
ILMN_3218364	100131871	ENSG00000237094	AL137655	30.8	26.5	31.9	28	26.9	31.2	29.4	43.9	39.4	25.9	27.5	52.4	28.4	29.3	29.5	29.1	41.7	36.2
ILMN_3249496	100134822	NA	AL137655	36.3	25.4	26.1	26.5	35.2	28.4	26.8	27	25.7	26.4	24.1	27.4	28.5	27.4	27.7	25.2	27.6	32.3
ILMN_1778128	100134822	ENSG00000237094	AL137655	33.9	28.4	28.6	115.3	37.4	84.3	32.7	31.9	27.1	26.6	31.3	31.9	28.7	28	34.8	29.7	38.6	42.7
ILMN_1761865	100134822	ENSG00000237094	AL137655	34.3	31.5	46.3	43	27.3	29.4	27.5	29.8	31.2	25.7	31.9	29.6	27.1	28.1	26.7	30.2	30.4	31.5
ILMN_3249415	100134822	NA	AL137655	29.5	26.1	27.1	30.3	35.7	27.3	27.1	29.5	26	26.8	28	26.9	24.7	26.1	25.5	27	25.6	26.7
ILMN_3247957	100134040	NA	AL162052	55.7	56.2	48.1	30.6	41.5	59.1	44.8	43	72.9	34.9	56.4	70.2	35.4	51.4	43.3	42.8	41.1	86.4
ILMN_1774513	10521	ENSG00000100201	AL713763	134.5	103.4	57.1	377.6	101.9	316.1	50.4	87.6	72.4	45.1	47.9	60.1	149.4	148.9	120.6	230.5	116.5	236.3
ILMN_1692650	81554	ENSG00000174374	AL831977	44.1	52.5	72.4	46.1	44.3	93.5	94.1	77.3	47.7	42.8	40.6	37.1	62.7	34.2	44.3	64.5	50.6	38.8
ILMN_1717485	285556	ENSG00000248713	AL832378	45.3	57.7	51.9	50.9	63.5	32.4	37.6	50.8	30.9	51.6	33.7	35.4	47	59.5	50.8	38.1	34.8	39.4
ILMN_1696600	441178	NA	AL832737	29.5	25.2	26.8	22.6	26.7	28	24.8	26.1	26.6	28.1	24.2	26.1	27.2	24.1	27	28.1	25.3	30.8
ILMN_1684065	441178	ENSG00000203688	AL832737	36.7	43	36.1	33.4	28.5	39.9	45.5	57.8	52	35.5	41.8	41	48.3	36.9	36.5	36.4	47.3	66.3
ILMN_2404657	210	ENSG00000148218	ALAD	104.5	50.3	58	79.9	42	116.1	56.3	102.3	79.3	65.2	28.4	71	69.3	42.7	77.6	89.5	64.8	111.5
ILMN_1747577	210	ENSG00000148218	ALAD	1184	969.8	848.5	407.4	346.8	402.7	816.8	790.7	691.9	535.7	509.6	596.8	1216.8	849.2	1036.6	914.6	530.8	399.6
ILMN_1679898	210	ENSG00000148218	ALAD	29.6	29.4	24.5	26.4	28.1	27.9	25.1	37.5	27.7	26.8	25	29.2	24.9	27.6	27.4	28.9	25.8	27.8
ILMN_1700047	211	ENSG00000023330	ALAS1	28.3	31.2	36.1	167.7	287.4	169.4	135.9	125.8	121.7	173.6	192	215.5	134	117.3	133.8	107.5	157.6	286.9
ILMN_2385647	211	ENSG00000023330	ALAS1	109.3	145.5	148.9	252.1	233.3	88.4	328.1	298.6	304.3	426	285.5	408.3	261.2	280.2	279.5	219.5	350.5	568.9
ILMN_1728309	211	ENSG00000023330	ALAS1	28.5	27.8	26.9	27.2	27	25.2	30.1	53	24.7	31.8	35.5	33.2	27.4	28	31.3	33.3	27.1	32.4
ILMN_1708323	212	ENSG00000158578	ALAS2	28.8	24.9	25.4	23.3	27.6	23.5	43.4	27.1	23.6	23.5	25.1	26.1	31.3	23.8	26.2	27.8	25.4	25.5
ILMN_2367126	212	ENSG00000158578	ALAS2	34.3	31.3	30	27.5	99.3	52.3	28	29.6	27.6	28.4	28.2	28.2	32.7	27.8	30.2	42.9	33.1	32.3
ILMN_2271875	212	ENSG00000158578	ALAS2	34.8	42.8	36.8	35.6	40.2	28.8	35.4	42.1	42.2	30.9	28.5	30.4	27.2	38.1	33.8	37.1	42	39.4
ILMN_1782939	213	ENSG00000163631	ALB	81.9	79.7	34.4	272.7	467.4	419.4	48.1	83.1	102.4	81.7	81.5	61.9	71.8	46.1	74.5	47.2	95.8	80.7
ILMN_1682763	213	ENSG00000163631	ALB	26	31.2	25.6	30.2	28.2	29.2	28.9	30.4	26.5	28.9	28.5	28.1	26.1	29.2	32.5	25	28.2	32.2
ILMN_1670870	214	ENSG00000170017	ALCAM	541.3	511.2	517.5	1280.4	1733.8	1332.9	1275.6	960.8	1535.6	2913	3214.4	3443.5	1806.9	2566	2634.1	979.5	1454	1887.3
ILMN_2051381	126133	ENSG00000161618	ALDH16A1	226.4	200.7	145.2	574.8	1063.7	722.6	253.1	248.4	204.9	210.8	252.4	261	162.9	226.6	199.4	271.9	196.9	345.2
ILMN_2302716	5832	ENSG00000059573	ALDH18A1	67.2	97.1	89.2	161.3	80.9	136.9	266.1	136.7	89.4	622.5	431.1	446.7	368.2	364.1	373.1	144.2	167.7	116.8
ILMN_2096372	216	ENSG00000165092	ALDH1A1	1748	1393.5	2273.4	36.4	52.7	38.4	986.7	646.9	1614.4	26.3	29.2	26.7	24.4	26.1	26.8	303.6	58.8	25.1
ILMN_1709348	216	ENSG00000165092	ALDH1A1	3221.3	1822.9	2809.3	40.2	71.6	104.6	1657.7	1116.5	2230	69.1	90	92.8	40.5	56.4	44.9	585.7	109.4	94.5
ILMN_1748538	8854	ENSG00000128918	ALDH1A2	48.7	46.8	61	85.9	42.2	70.2	888.3	186.1	680.8	5118.2	1994.4	3422.8	334.2	372.9	142.6	739.1	921.8	1123.4
ILMN_2383707	8854	ENSG00000128918	ALDH1A2	28.3	29.6	26.3	31.1	42.8	35.6	160.8	41.1	80	1108.5	299.3	687.1	72.5	49.9	46.7	132.3	194.3	223.5
ILMN_1807439	220	ENSG00000184254	ALDH1A3	28.9	28	26.5	26.9	27.7	37.2	38	35.9	29.6	28.4	30	32.5	32.3	42	41.1	31.4	56.5	28.7
ILMN_2139970	220	ENSG00000184254	ALDH1A3	26.8	26.3	29.3	24.1	24.6	25.5	24.2	31.4	24.9	25.2	24.4	25.5	23.7	25	24.7	23.6	80.7	24.4
ILMN_2150894	219	ENSG00000137124	ALDH1B1	119.6	110.8	116	60.7	68	27.7	109.8	86.2	51.9	228.4	234.4	200.7	146.7	123.9	92.7	36.3	88.3	84.7
ILMN_1675398	219	ENSG00000137124	ALDH1B1	26.9	32.7	39.1	39.3	32.6	25.6	30.8	34.4	30	68.1	63.4	55	39.8	29.9	33.2	28.2	28.5	31.1
ILMN_1802167	10840	ENSG00000144908	ALDH1L1	26.6	26.9	28.4	29.4	26.4	26.1	23.9	24.8	32.4	26.1	26.8	26.3	25.1	30	26.5	26.8	27.4	27.1
ILMN_1736539	160428	ENSG00000136010	ALDH1L2	51.9	41.9	49.3	83.6	68.2	34.5	329	227	272.8	721.8	181.8	124.1	67.7	143.5	80.2	252.1	295.4	309
ILMN_2182980	160428	ENSG00000136010	ALDH1L2	39.3	40	34.1	78.3	119.6	126.1	59.7	58.1	52.7	85.3	38.6	35.1	44.9	40.4	48.7	45.8	46.8	50.6
ILMN_1793859	217	ENSG00000111275	ALDH2	3472.7	3320.4	3339.1	235	29.4	197.4	785.6	237.6	828	583.1	157.2	307	770	674.3	1461.2	2675.6	3030	1469
ILMN_1702503	218	ENSG00000108602	ALDH3A1	29.1	25.2	29.7	28.4	33.5	26.3	30.6	25.1	27.9	32.1	30.5	29.1	28.9	29.7	32.9	35.3	26	27.1
ILMN_1667564	224	ENSG00000072210	ALDH3A2	97.5	126.3	106.2	30.9	28.5	36.8	52.1	53.3	66.8	143.6	105.4	184.3	80.8	114	85.2	35.8	108.2	77.3
ILMN_1794825	224	ENSG00000072210	ALDH3A2	1262.5	1286.7	944.1	537.2	501.6	456.4	612.3	659.8	1116.5	725.4	518.3	841.7	481.5	528.1	516.1	1213	1206.1	944.1
ILMN_2401641	224	ENSG00000072210	ALDH3A2	712.6	699.4	754.8	222	213.6	244.9	461.4	541.5	676	532.5	386.5	486.1	345.6	304.8	316.8	713.4	508.5	616.9
ILMN_1727965	221	ENSG00000006534	ALDH3B1	61.7	74	50.2	28.6	29.2	29.4	33.1	30.4	51.8	30.4	49.3	34.5	47	34.1	48.7	31.3	30.6	26
ILMN_1728662	221	ENSG00000006534	ALDH3B1	1537.9	1228.5	1216.4	1033.8	1021.5	857.6	722.6	804.8	692.9	449.5	545.7	490.8	519.6	445.6	456.7	688.3	574.8	472.5
ILMN_2363880	222	ENSG00000132746	ALDH3B2	26.6	30.4	30.3	26.6	24.5	28.2	34.1	25.3	28.7	31.2	29.7	27.7	32.7	31.3	29.3	32.5	26.5	26.6
ILMN_1761514	222	ENSG00000132746	ALDH3B2	45.5	34.2	41.8	29	28.5	26.9	30.3	40.9	45.1	32.6	26.2	33.5	28.5	30.4	33.5	32.4	29.2	31.5
ILMN_1763666	222	ENSG00000132746	ALDH3B2	28.3	24.9	26.2	26.4	27.2	25.3	24.7	25.1	24.9	26.9	26.3	26.7	25.4	25.3	25.3	24.5	25.7	25.1
ILMN_2244841	8659	ENSG00000159423	ALDH4A1	25.2	23.9	25.5	24.7	27.5	33	42	29.5	25.6	25.4	26.2	25.6	25.1	26.1	22.7	34.5	27.2	28.3
ILMN_1656368	8659	ENSG00000159423	ALDH4A1	176.5	199.1	184	439.2	366.6	403.5	562.6	427.9	453.1	192.2	383.1	407.4	206.5	191.4	170.9	570.8	297.8	365.3
ILMN_1696099	8659	ENSG00000159423	ALDH4A1	36.9	37.7	27.4	153.1	129	80.5	155.3	102.8	82.2	45.5	73.2	78.3	60.4	64.9	62.4	138.7	102.3	102
ILMN_2406557	8659	ENSG00000159423	ALDH4A1	62.4	66.9	62.8	68.4	206.1	123.2	173.1	151.1	161.8	70.9	126.1	121.7	98.1	59.5	67.8	152.3	92.2	149.3
ILMN_2372403	7915	ENSG00000112294	ALDH5A1	31.4	31.9	33.7	47.5	53.1	48.3	267.6	124.2	156.4	145	38.7	66.9	37.4	48.9	45	118.9	102.7	33.6
ILMN_2372398	7915	ENSG00000112294	ALDH5A1	29	27.9	28.3	27.7	27.7	27	407.3	115.9	175.2	207.5	35.8	109.4	37.3	47.2	35.6	200.6	121.3	40.9
ILMN_1785284	4329	ENSG00000119711	ALDH6A1	248.5	375.3	245.1	182.3	135.7	193.4	389.5	629	528.4	258.6	365.5	361.6	443.9	481.9	375.6	776.8	412.1	335.5
ILMN_2096985	4329	ENSG00000119711	ALDH6A1	123	160.6	141	87.3	53.6	63.7	209.3	286.3	272.3	102.1	153.6	209.2	204.9	173.9	156.3	526.5	264.6	108.5
ILMN_1687508	501	ENSG00000164904	ALDH7A1	29.1	27.8	31.2	1365.5	1275.3	1388.3	1302.9	1702.6	1398.6	1446.7	785.6	1062.1	1138.9	1204.5	1068.4	1570.2	928.7	322.1
ILMN_1763461	501	ENSG00000164904	ALDH7A1	55.3	48.5	42.2	1489.8	1089.1	997.6	1438.3	1638.2	1218.2	1407.5	1124.1	1010.6	1412.9	1706.1	1167.1	1565.1	1022.5	354.8
ILMN_2365176	64577	ENSG00000118514	ALDH8A1	152.8	74.1	87.3	476.7	335.1	404.5	59.8	88	82.2	65.3	73.7	81.7	93.5	104.8	68	53.2	96.5	88.6
ILMN_1699258	64577	ENSG00000118514	ALDH8A1	37.7	35.9	33	28.2	28.4	26	27.3	31.7	46.3	33.2	38.8	31.7	56.8	34.2	30.5	27.1	28.8	35
ILMN_1681938	64577	ENSG00000118514	ALDH8A1	26.7	26	34.4	29.2	32.2	37.4	30.2	25.9	29.9	27.7	25.7	27.6	24.4	27.1	26.3	27.3	27.4	35
ILMN_1761804	223	ENSG00000143149	ALDH9A1	5559.1	5898.4	4353.1	3334.4	5867.3	5758.2	9491.4	9354.4	10418.2	8109.4	7701.7	8852.5	6715.2	6500.2	6507.2	10710.3	8010.9	7509.7
ILMN_3239225	223	ENSG00000143149	ALDH9A1	341	320	309.2	630.2	482.2	933.6	110	213	154.6	142.9	121.3	116.3	182.8	238.9	200.2	366.6	254.2	374.4
ILMN_1681374	226	ENSG00000149925	ALDOA	33	27.4	25.1	35.8	49.4	32.2	34.3	29.9	26.8	26.4	26.9	26.2	27.9	24.7	48.9	27.5	29.9	31.2
ILMN_1736700	226	ENSG00000149925	ALDOA	6952.2	5106.9	4731.2	1213	2782.4	2568.5	6522.3	5112	5217.9	8936	11202.6	10360.4	9821.6	8410.7	9891.6	4067.2	6766.3	10847.3
ILMN_2251253	226	NA	ALDOA	45.8	47.2	41	31	42.7	43.2	75.4	52.6	49.2	51.3	57.9	41.9	35.6	38.6	45	47.9	44.5	32.8
ILMN_1741148	226	ENSG00000149925	ALDOA	4847.8	4051	4210.4	3116.9	4126.8	3318.2	4837.7	4029.4	3547.2	5632.9	6565.9	5898.4	7584.5	6822.5	7712.7	3910.2	5680.5	7813
ILMN_1747716	229	ENSG00000136872	ALDOB	44.2	75.6	42.4	220.9	28.3	113.5	39.2	37.1	48	38.1	36.9	34.4	37.3	38.6	36.4	43.2	64.5	43.6
ILMN_1755974	230	ENSG00000109107	ALDOC	648	657.1	658.2	846.3	884.3	726.8	498.9	478.1	240.8	344.9	282.5	221.6	3801.2	2301.8	2641	663.1	681.3	330
ILMN_1669715	56052	ENSG00000254978	ALG1	32.9	53.8	31.9	42.7	31.4	35.7	66.6	48.9	49	62.1	43.9	60.8	64.3	50.3	63.6	79.2	58.3	71.8
ILMN_1696999	56052	ENSG00000227620	ALG1	54.6	42	32.8	26.4	26.4	31	76.4	51.6	50.5	70.5	107.1	79.5	27.5	36.6	38.9	35.6	39.7	32.1
ILMN_1739744	56052	NA	ALG1	36.6	25.1	28.2	74.6	29.2	29.8	31.8	37.6	28.2	26	29.1	45.7	45.4	31.7	24.9	29.1	31.3	32.2
ILMN_3238643	56052	NA	ALG1	30.3	28.7	29.5	31.1	26	26.1	29.5	28	30.9	26.6	34.3	29.2	29.2	35	26.1	24.2	29.2	25.7
ILMN_1718093	56052	ENSG00000033011	ALG1	52.7	80.1	78.2	27	25.7	34.4	186.1	124.5	81.8	169.6	163.4	199.6	77.7	72.1	75.3	104.2	98.7	97.8
ILMN_1787954	56052	ENSG00000227620	ALG1	41.3	41	48.3	30.8	30.3	36.9	63.6	66.8	50.8	76.7	136.7	56.7	36.3	49.3	59.4	67.2	44.4	35.2
ILMN_1730304	84920	ENSG00000175548	ALG10	50.4	51.2	44.4	34.6	37.3	39.8	107	146.1	84.9	67	116.7	69.9	63.6	84.5	74.2	99.3	85.5	96.9
ILMN_3243268	84920	ENSG00000175548	ALG10	41.5	36.9	37.6	35.8	54.5	29	91.3	76.1	83.8	89	87.2	85.1	78.4	69.2	77.2	85.2	61.5	109.7
ILMN_1666325	144245	ENSG00000175548	ALG10B	40.2	79.7	58.8	81.7	61.2	96	169.6	137.9	117	133.8	101.6	136	79.8	49.4	61.8	119.1	125.6	195.6
ILMN_3251482	144245	NA	ALG10B	100	105.1	64.5	90.9	32.5	73.4	104.5	124.7	104	115.4	73	85.9	159.4	105.2	158.7	75.7	68.8	90.9
ILMN_1803672	440138	ENSG00000198434	ALG11	28.4	30.5	54	31.6	39	48.1	26.5	36.6	31.2	36.7	29.7	29.8	30.7	26.5	30.3	69.8	28.2	29
ILMN_1660856	440138	ENSG00000253710	ALG11	248.2	233	202.6	116.3	81	130.9	200.2	222.8	209.5	218.8	182.8	227.9	202.4	187.3	178	262.3	207.8	245.5
ILMN_2120982	440138	ENSG00000253797	ALG11	27.8	27.6	30.4	51.4	1110.4	589	26.8	286.3	140.9	26.2	258.2	100.6	27.4	337.5	123.9	173.8	29.3	140.5
ILMN_1686645	440138	ENSG00000253797	ALG11	557.8	653.4	560.2	51.5	87.7	64.1	502.4	737.9	583.2	577.5	563.5	597.7	404.1	353.9	439.1	833.6	747.1	702.6
ILMN_1743995	79087	ENSG00000182858	ALG12	119.8	65.8	64.6	176.5	180.1	166.2	108.7	134.6	93.1	91.8	114.2	101	92.7	87.3	89	123.1	75.2	144.6
ILMN_2147503	79868	ENSG00000101901	ALG13	152.1	218.7	257.2	56.5	91.1	77.7	186.5	123.7	159.1	121.7	130.4	153.1	140.4	80.7	87.4	152.7	195.5	138.1
ILMN_1724341	79868	ENSG00000101901	ALG13	146.4	96.5	134.4	975.4	143.9	188	140.4	159.2	122.1	201.9	81.5	60.2	314.3	169.6	174.4	160.3	112.8	94
ILMN_1761456	79868	ENSG00000101901	ALG13	1556.2	1307.5	1511.8	215.8	276.7	403.2	1545.9	1233.4	1137.2	1970.8	1500.1	1778.7	1281.2	550.8	800.5	899.1	974.4	1729.9
ILMN_1743635	199857	ENSG00000172339	ALG14	139	175.3	146.7	42.8	76	48.7	244.2	162.6	196.5	256.3	311.8	250.2	202.8	140.3	162.7	179.5	283.7	237.4
ILMN_2191822	199857	ENSG00000172339	ALG14	40.1	77.8	33.9	25	28.6	27.3	126.4	69.5	92.7	90.1	122	131.2	52.4	62.7	61.8	58.3	92.3	99.1
ILMN_2131293	200810	ENSG00000189366	ALG1L	24.7	25.8	25.4	27.1	28.6	25.2	25.2	25.1	24	27.2	23.5	23.2	25	30.6	23.9	24.1	24.1	25.3
ILMN_1782084	200810	ENSG00000189366	ALG1L	28.3	26.2	31.6	30.1	30.4	36.1	36.2	30.1	41.3	28.3	44.8	30.9	28	32.9	35	39.6	38.4	29.6
ILMN_1672631	644974	ENSG00000251287	ALG1L2	26.1	25.9	26.3	27.4	28.9	29.8	28	26.3	27	26.9	25.9	37.3	26.7	25.4	25	28.3	24.3	26.3
ILMN_1737945	85365	ENSG00000119523	ALG2	35.2	75.1	32.2	37.3	36	30.6	50.4	42.3	41.2	40.8	35.7	33.1	44.5	37.1	35.7	62.4	49.9	37
ILMN_1722688	85365	ENSG00000119523	ALG2	71.5	98.9	75.2	27.2	45.2	39.4	45.5	53.8	55.7	81.9	63.7	69.3	48	43.1	33.9	69.9	54.9	113.1
ILMN_1774228	10016	ENSG00000249915	ALG-2	46.9	31.1	26.3	26.5	27	75	29	30.7	26	30.9	30.7	27.4	31.5	30.3	28.8	24.5	26.9	39.2
ILMN_1806845	10195	ENSG00000214160	ALG3	134.6	102.3	39	25.9	25.3	39.2	52.6	72.9	40.9	137.7	79.3	91.6	36.4	38.3	29.8	29.3	26.4	30.8
ILMN_1711886	10195	ENSG00000214160	ALG3	994.2	950.3	1011.1	588.3	794.3	760.7	1245.7	1107.4	972.8	1561.4	1393.1	1568	836.8	769.7	1008.2	1094.7	817.3	1137.9
ILMN_1664449	29880	ENSG00000120697	ALG5	862.9	1137.2	955.9	441	514.8	489.9	1065.9	985.3	1062.1	979.5	1253	1388.3	848.2	869.5	1060.4	1047.3	1229.2	1123
ILMN_1771411	29929	ENSG00000088035	ALG6	502.3	545.4	475.8	462.2	329.2	353.1	371.5	459.3	581.3	288.9	386.9	386.8	365.8	324.2	381	769.1	561	286.3
ILMN_2365686	79053	ENSG00000159063	ALG8	460.2	512.4	473	194	107.2	166.1	712.6	427	594	1089.9	974.4	874.7	695.4	588.7	675.2	570	576.2	668.9
ILMN_2271014	79053	ENSG00000159063	ALG8	33.6	42	59.3	155.9	202.8	179.1	28.6	33.1	33.1	37.2	36.1	30.6	48.6	39.8	37.3	30.3	27	31.1
ILMN_1685413	79053	ENSG00000159063	ALG8	771.1	772.3	832.8	618.7	655.9	588	1134	1044.5	946.6	1928.8	1506.2	1706.7	885.5	937.5	1120.7	1204.1	966.8	1165.3
ILMN_1732809	79796	ENSG00000258529	ALG9	343.8	363.4	313.1	1127.6	701.9	626.9	941	688.5	623.9	686.3	683.7	744.7	817	850	836.6	571.8	644.2	655.7
ILMN_1753135	238	ENSG00000171094	ALK	52.7	124.1	106.9	142.7	448.5	591.3	276.6	813.6	1582.6	102.3	125.8	151.1	93.9	52.3	83.7	310.7	81.2	87.6
ILMN_2276750	8846	ENSG00000100601	ALKBH1	101.4	55	47.7	28.8	26.2	48.8	46.9	49	51.6	66.1	42.4	58.4	28.2	39.9	38.1	37.5	57.6	36.1
ILMN_1758038	8846	ENSG00000100601	ALKBH1	336.6	337.4	340	80.2	184.2	107.7	346.8	342.5	355.4	286.9	378.3	288.8	223.9	237.8	221.7	305.2	322.3	314.3
ILMN_2375973	8846	ENSG00000100601	ALKBH1	310.2	385.7	298.4	93.4	85.2	90.5	356	339.4	346.8	312.4	361.2	325.6	220.9	250.8	265.7	287.6	327.6	330.4
ILMN_1690252	121642	ENSG00000189046	ALKBH2	132.8	139.1	169.4	195.4	97.2	163.7	93.5	87.5	91.5	207.4	118	113.1	119.9	128.2	111.3	63.4	50.2	43.6
ILMN_2134062	221120	ENSG00000166199	ALKBH3	447.1	493.7	300.1	168.2	221.4	150	540.1	464.6	259.2	526.7	533.8	314.1	384	332.1	271.6	459.4	498.4	457.3
ILMN_1805673	54784	ENSG00000160993	ALKBH4	133.2	142.6	100.5	83.5	43.4	45.7	134.5	127.7	114.9	91.6	112.2	107.5	113.7	85.4	110.9	90.9	62.8	78
ILMN_1657283	54890	ENSG00000091542	ALKBH5	7275	6678.1	7063.2	2711.5	3535.9	3082.9	5714.8	6091.8	5965.9	6049.2	5378.4	6071.7	6228.7	5378.4	6522.3	6642	5705.2	6748.3
ILMN_1808792	84964	ENSG00000239382	ALKBH6	501.8	513.5	431.1	1753.2	1257.1	1144.7	357.4	458.7	315.6	535.8	428.6	501.8	823.1	781.8	815.1	408.4	518.7	737.3
ILMN_1761764	84266	ENSG00000125652	ALKBH7	704.6	651.6	645.1	278.1	415.8	422.3	1009.1	989.1	940.4	611.6	682.4	609.1	668.7	553.3	500.5	843.9	610.7	585.1
ILMN_1779190	91801	ENSG00000137760	ALKBH8	137.7	148.3	178.7	109.8	84.9	42.8	98.8	127.4	97.2	134.9	124.9	98.4	61.1	82.7	63.4	62.6	54.8	64.1
ILMN_1796946	55821	ENSG00000151360	ALLC	24.1	27.5	27.4	26.9	26.6	25.9	24.6	25.2	24.3	24.7	24.9	24.9	24	25.7	25.3	25.8	24.8	30.2
ILMN_1784583	55821	ENSG00000151360	ALLC	28.4	36	28.1	28.7	23.5	27.1	26.6	26.5	25.5	35.6	29.1	32	34.9	29.7	33.7	27.4	26	28.7
ILMN_1681046	55821	ENSG00000151360	ALLC	26.9	29.5	29.9	30.6	28.4	33.3	39.5	31.8	27.8	30.3	36.3	31.8	26.8	29.3	27.6	27.4	32.7	31.7
ILMN_1709474	7840	ENSG00000116127	ALMS1	64.4	68.7	53.5	46.7	47.7	83.7	68.4	43.9	50.7	47.2	57.6	46.3	44.1	67.7	61.6	128.5	91.4	59.5
ILMN_1774369	200420	ENSG00000163016	ALMS1P	44.5	38.2	44.3	49.8	44.1	49.6	41.6	39.8	26.3	53.2	34.4	31.9	31.3	29.9	39	57.6	37.4	54.4
ILMN_3237132	200420	ENSG00000163016	ALMS1P	43.1	47.9	28.5	60	39.8	58.8	49	42.7	51.6	31.7	38.6	43.8	27.6	34	43.8	87	47.6	36.6
ILMN_1713731	239	ENSG00000108839	ALOX12	33.1	30.6	54.4	29.9	27.5	24.7	32.9	29.9	26.8	30.6	26.9	36.4	25.5	26	28	28.4	28.6	28.9
ILMN_1692332	242	ENSG00000179477	ALOX12B	28.2	25.6	49.3	30.4	39.4	29.7	28.1	24.3	25.9	25.7	26	25.8	25.6	26.1	25.8	29.4	27.2	32.6
ILMN_2137544	245	NA	ALOX12E	28.5	27.7	29.4	28.6	28.6	30	26.7	30.9	27.2	29	31.9	30.3	29.2	26.5	28.1	26.4	28.8	31.1
ILMN_1735987	245	NA	ALOX12E	28.4	27	29.4	29.4	32.2	29.6	31.8	31.3	30.7	30.1	30.2	28.2	29.1	44.5	32.8	32.2	33.3	27.9
ILMN_1783443	246	ENSG00000161905	ALOX15	41.9	56.4	46.7	34.6	33.5	52.4	55	47.8	32.1	75.5	56.1	55.5	43.4	41.3	49.1	42.5	34.2	63
ILMN_1729320	246	ENSG00000161905	ALOX15	31.6	34.2	33.9	38.9	26.6	30.5	28.2	43.8	30.3	28.8	35.4	36.4	29.5	31.9	32.9	28.3	29.4	27.5
ILMN_2403534	246	ENSG00000161905	ALOX15	36.3	44.4	73.8	38.1	31.3	46.2	44.1	29.6	45.8	42.7	38.7	41.6	35.8	35.7	29.6	35	35.7	38.7
ILMN_3202594	246	ENSG00000161905	ALOX15	26.9	30.2	26.1	27	35.1	28.7	26.1	26.5	32.1	37.7	29.6	24.4	28.3	26.2	33.9	32	29.5	30
ILMN_2276904	247	ENSG00000179593	ALOX15B	28.8	24.6	27	25.1	26	26.4	26.2	24.6	28.2	27.5	24.8	27.3	24.1	25.6	26.2	26.8	26.5	24.4
ILMN_1751975	247	ENSG00000179593	ALOX15B	78.8	39.7	40.6	28.4	23.1	26	27	33.3	29.8	29.6	25.2	26.9	31.4	27.1	26.3	56.6	28.9	24.9
ILMN_2393149	247	ENSG00000179593	ALOX15B	168.3	135.1	166.5	97.1	140.1	150.2	46.6	78.1	114.2	52.7	66.4	83.4	51.8	67.4	52.8	145.3	43.8	72.5
ILMN_1680996	240	ENSG00000012779	ALOX5	11243.6	9959	10237.7	13156.1	8122.1	5915.9	2994.6	3780.1	1053.2	8171.3	8995.9	5285.9	10224.3	10211.6	9641.2	3953.6	2832.4	1855.6
ILMN_1792150	240	NA	ALOX5	75.6	94.5	59.8	101.9	71.4	87.1	46.4	43.9	36	91.8	98.2	28.9	118.1	62.6	46.9	46.4	31.3	48.9
ILMN_1797875	241	ENSG00000132965	ALOX5AP	8079	5955.1	6270.9	7319.3	6715.2	5645.4	11531.4	8779.5	3268.5	17394.8	17012.2	15190.7	16340.9	14714.7	17345.4	4691.3	5511.6	3748.2
ILMN_1678255	59344	ENSG00000179148	ALOXE3	59.3	41.1	79.9	31.5	31.1	32.5	43.4	43.8	41.5	53.6	72.7	41.6	43.9	45.6	51.7	63.4	41.1	43.8
ILMN_1752669	248	ENSG00000163295	ALPI	37.5	48.7	33.6	60.3	32.5	63.4	42.3	44.6	34.4	54.6	36.1	49.8	34	33.6	33.7	110.3	42.4	66.4
ILMN_2078697	80216	ENSG00000073331	ALPK1	224.2	218.3	259.5	1757.9	959.4	777.2	299.9	288.2	322.8	357.4	437.6	387.1	321.8	321.2	240.1	525.4	424.7	345.5
ILMN_1811238	115701	ENSG00000198796	ALPK2	27.9	25	27.1	27.1	36.2	59.4	26.7	28.6	28.5	30	28.5	27.4	26.3	92.4	90.4	30.9	38.7	87.9
ILMN_1734630	57538	ENSG00000136383	ALPK3	25.2	33.4	25.4	46.5	62.7	59.4	30.3	28.4	29.5	40	40	45.6	32	48.5	31.1	45.7	43.3	29.7
ILMN_1701603	249	ENSG00000162551	ALPL	26.7	26.3	25.1	29.1	32	28	36.3	26.3	30.4	310.7	31	107.1	26.9	34.6	35.5	30.7	26.7	24.6
ILMN_1693789	250	ENSG00000163283	ALPP	2708.3	3545.1	3891.1	17694.3	16322.9	16380.2	1796	2696.5	2725.7	1545.4	1486.5	2027.8	4589.6	7753.2	4924.5	3554.3	2972.9	4356.2
ILMN_1801851	251	ENSG00000163286	ALPPL2	41.1	40.5	31	33.9	36.1	29.8	29.9	40.4	36	41.9	36.3	40.2	51.8	34.8	42.4	31.9	44.6	53
ILMN_1750256	57679	ENSG00000003393	ALS2	450.8	538	522	2044.6	828.3	1043.2	923.1	826.4	885.8	473.5	593.6	598.2	804.4	723.3	680.8	1025.3	1021.5	1120.7
ILMN_1700596	259173	ENSG00000178038	ALS2CL	75.9	32.3	31	49.6	54.1	30	32.7	31.2	32.9	34.3	44	32.7	30.5	26.2	36.2	31.3	29.6	44.1
ILMN_1702322	259173	ENSG00000178038	ALS2CL	25.7	25.7	27.1	27.3	28.6	27.7	26.9	25	28.2	32.5	26.1	25.9	25.3	23.5	25.7	24.6	24.9	24.8
ILMN_1690636	259173	ENSG00000178038	ALS2CL	29.3	26.4	24.9	25.1	27.9	28.9	24.7	24.1	24	26	27.9	27.1	26.7	26.5	24.3	29.8	30.7	27.5
ILMN_1792449	151254	ENSG00000155754	ALS2CR11	24	24.7	25.9	25.1	28.7	30.8	24.6	27.2	26.6	26.1	24.5	25.6	26.2	24.4	27.8	25.9	29.5	27
ILMN_1765674	130540	ENSG00000155749	ALS2CR12	27.7	33.3	35.5	26.2	52.1	61.9	33.5	46.7	43.3	32.2	30.7	41	43.6	25.4	35.3	37.6	40.2	29.6
ILMN_1667176	65065	ENSG00000144426	ALS2CR16	42.1	59	62.1	68.9	216.8	263.2	44.8	55.3	32.4	38.6	34.6	34	46	43.1	49.6	36	44.6	35.4
ILMN_1800958	65062	ENSG00000155755	ALS2CR4	33.9	68.5	44	236.4	80.6	295.1	359.6	306.4	386.1	358.5	297.8	362	306.9	415.7	397.3	294.9	374.6	253.8
ILMN_1760889	79800	ENSG00000138380	ALS2CR8	36.8	27	35.7	30.7	26	53	27.7	33.8	36.5	32.1	26.9	29.8	36.3	34.6	27.3	33.6	40.5	28.9
ILMN_3236443	8092	ENSG00000180318	ALX1	225.9	162.9	193	162.3	122	205.6	193.2	212.9	387.8	131.9	172.8	179.9	101.2	93.7	142.7	217.6	144.6	181.4
ILMN_1724540	8092	ENSG00000180318	ALX1	28	28.8	29.4	27.5	25.7	33.6	26.2	78.3	196	27.4	27.5	77.1	34.4	26.8	41.5	27.1	25.4	27.1
ILMN_2191902	257	ENSG00000156150	ALX3	25.9	25.5	26.3	34	25.9	26.2	28.7	28	25.5	31.1	35.5	27.3	26.2	28.9	26.2	37.6	29.6	33.5
ILMN_1729325	257	ENSG00000156150	ALX3	38.6	55.9	43.5	44.2	80.4	49.1	44.1	46.9	42.9	36.2	82.2	57.1	56.5	41	38.7	38.2	43.3	36.1
ILMN_1803384	60529	ENSG00000052850	ALX4	26.3	26.9	26.1	25.5	34.4	24.2	24.8	31	29.3	28.8	26.4	28.7	27	27.9	28.1	31.1	27.1	26.2
ILMN_1754068	84908	ENSG00000232654	AM393139	34	29.6	45.5	46.9	29.2	95.2	83	53.4	45.8	40.8	67.8	83.7	30.6	41.5	51.7	44.2	46.3	44.1
ILMN_3188190	516	ENSG00000258111	AM393437	41	39.7	57	203.6	33.8	52.1	58.8	42	31.2	51.6	69.8	41.9	57.2	85.1	51	75.8	31	128.2
ILMN_1797432	146861	ENSG00000164729	AMAC1	31.2	35.2	30.9	27.7	70.2	27.8	31.9	29.2	32.9	37.3	39.2	32.5	38.1	29	27.7	39.4	27.9	27.7
ILMN_1715988	83650	ENSG00000177710	AMAC1L2	53	82.4	65.4	73	72	60.8	78.3	80.1	63	53	75.7	42.3	42.6	59.8	78.4	61	91.6	60.6
ILMN_1713315	83650	ENSG00000236396	AMAC1L2	50.2	40.7	42.6	88.5	62.5	38	45.9	28.1	34	46.6	42.9	45.9	31.9	43.8	29.7	28.5	44.4	34.7
ILMN_2194619	83650	ENSG00000177710	AMAC1L2	29.8	26.7	27.8	26.8	37.2	29.5	29.3	26.6	33.4	47.5	27	40.9	38.7	27.4	33.7	43	30.5	30.5
ILMN_1737842	643664	ENSG00000181222	AMAC1L3	46.2	42.3	34.4	52.7	43.8	34.4	36.5	45.5	33.7	37.7	69.3	38.2	36.5	51.5	36.7	35.9	45.1	44.3
ILMN_1794728	643664	ENSG00000236396	AMAC1L3	32.8	31.7	26.2	37.2	30	29.6	29.6	33.7	28.1	26.8	31.8	29.9	25.1	25	40.1	32.3	32.9	26.2
ILMN_3246673	643664	ENSG00000181222	AMAC1L3	105.9	116	47	211.1	192.3	144.5	51.2	57.3	47.6	56.6	61.2	92.2	61.8	69.4	59.4	148.5	93.5	66.3
ILMN_1759670	23600	ENSG00000242110	AMACR	102.3	127.1	153.2	66.1	92.9	83.5	342.8	267.4	212.9	289.7	263.1	279.4	341.2	162.4	198.8	168.5	203	233.4
ILMN_2367172	23600	ENSG00000082196	AMACR	63	104.3	61.1	28.8	32.7	82.6	223	152.3	171.1	117.3	127.5	122.8	255.8	136.4	170.4	143.1	148.5	154.2
ILMN_1792741	23600	ENSG00000082196	AMACR	36.3	44.2	31.4	38.8	64.9	41	130.7	80.2	116.5	95.2	59	90.2	120.3	63.5	99	108.3	93.5	74.7
ILMN_1794384	258	ENSG00000178522	AMBN	28.6	27.3	30.8	28.3	27.3	25.2	29	28.8	26.8	26.3	25.4	26.4	27.8	27.7	28.7	28.6	24.9	29.6
ILMN_1751092	258	ENSG00000178522	AMBN	28	25.8	28.6	33.3	31.7	36.1	27.9	26.5	25.5	27.1	31.1	35.3	38.5	25.4	29.1	45.5	26.2	25.8
ILMN_1697611	258	ENSG00000178522	AMBN	37.8	28	29.7	46.1	39.7	39	38	28.5	26.8	28.8	28.3	29.3	28.1	29.1	28.3	28.9	28.3	30.2
ILMN_1695446	259	ENSG00000106927	AMBP	30.9	31.5	29.6	27.7	31.1	35	30.3	29.7	30.2	26.2	30	31.9	28.4	29	27.7	35.7	26.9	30.4
ILMN_1662681	55626	ENSG00000110497	AMBRA1	57.5	50.1	53	56.6	69.7	78.5	85.4	63.2	67.8	50.5	85.6	66.4	90.7	56	47.3	52.5	56.6	75.5
ILMN_1788462	262	ENSG00000123505	AMD1	2385.3	2150.9	2246.3	958.9	953.5	1558.4	2254.3	2229	2335.9	3795.3	2802.2	2737	2439.5	2387.7	1888.3	2298.1	2580.9	2135.6
ILMN_1667994	262	ENSG00000123505	AMD1	921.6	1030.7	750.4	306.9	366.7	351.4	585.9	866.5	401.5	1281.8	696.9	929.5	633.8	366.7	401.7	889.7	761.9	887.5
ILMN_3227060	262	ENSG00000123505	AMD1	105.1	123.1	184.7	54.4	110.7	156.1	101.1	158.6	120.8	147.4	138.6	139.3	129.5	139.7	104.3	191.5	201.3	259.4
ILMN_1788239	144193	ENSG00000139344	AMDHD1	110.5	136.3	108.6	172.8	57.3	187.1	399.2	539.2	852.5	152.9	101.8	321.2	43.3	39.3	71.4	235.2	72.3	30.7
ILMN_1695759	51005	ENSG00000162066	AMDHD2	107.3	60.6	146.3	680.3	1116.5	1125.2	366.8	739.1	615.1	130.7	280.8	374.9	127.9	105.4	125.2	648.3	379.9	436.2
ILMN_2397406	265	ENSG00000125363	AMELX	33	27.5	24.6	26.9	35.2	32.1	44.7	28.1	30	32.4	26.9	30	25.7	29.2	28.4	31.1	36.6	26.2
ILMN_1727258	266	ENSG00000099721	AMELY	28	36.4	40.2	38.9	24.8	24.7	28.9	44.8	31.4	32.6	29.5	36.4	27.3	30	31.5	52.2	36.2	28.1
ILMN_1723116	267	ENSG00000159461	AMFR	545.2	933.3	855	355.2	381.7	157.5	844.7	1030.7	700.2	883.2	745.4	502.4	944.9	614	497.9	1513.5	1137.9	1274
ILMN_1666258	267	ENSG00000159461	AMFR	71.1	88.2	45.4	121	138.7	57.6	95.5	86.1	87.3	76.7	94.7	68.9	81.3	79	77.2	123.6	140.9	199.4
ILMN_1660995	268	ENSG00000104899	AMH	25.1	26.8	23.5	28	31.2	26.5	24.9	26.1	26.4	24	24.2	27.8	28.5	37.9	26.9	24.9	24.6	24.5
ILMN_1736412	269	ENSG00000135409	AMHR2	26.8	26.1	24.4	28.3	27.2	24.9	23.8	26.9	25.8	27	23.6	27.5	25.2	24.1	24.7	23.3	24.7	25.3
ILMN_1778723	120425	ENSG00000160593	AMICA1	6099.8	4801.7	4566	4142	1666.6	1531	876.1	1237	1450.7	1050.1	527.8	588.5	2492.5	2764.1	2051.3	375.3	114.6	48.8
ILMN_1765460	57463	ENSG00000181754	AMIGO1	74.3	43.8	61.9	54.4	29.7	86.7	60.7	40.9	28.5	34.8	60.8	40.1	52.6	40.3	38.8	28.3	43.1	54.7
ILMN_1725896	347902	ENSG00000139211	AMIGO2	53.9	52.4	50.9	32.4	35.8	40.8	38.5	50.8	53.3	40	43.5	57.6	39.1	48.7	50.7	41.2	51	33.5
ILMN_1738233	386724	ENSG00000173540	AMIGO3	29.4	34.1	26.9	42.4	72	44.4	30.4	36.7	30.6	35.1	28.7	32	26.6	29	30.3	26.5	27.7	28.4
ILMN_1670506	9949	ENSG00000101935	AMMECR1	37.2	36.4	31.4	460.2	261.6	177.7	53.3	35.1	46.4	52.6	36.3	28.3	50.4	54.7	40	34.3	42.9	38.9
ILMN_1779374	9949	ENSG00000101935	AMMECR1	205.9	210	263.2	192.9	41.4	124.2	389.4	212.9	187.1	490.5	286.6	276.2	272.3	102.1	97.6	148.1	184	247.3
ILMN_2394242	9949	ENSG00000101935	AMMECR1	71.3	73.2	100.1	63.6	29.1	60.8	149.5	75.5	136.9	202.5	125.2	67.2	87	62.8	64	51.3	39.6	50.4
ILMN_1727023	83607	ENSG00000144233	AMMECR1L	349.6	328.2	408.5	167.6	210.4	146.1	430.4	322.3	398	343.6	276.5	256.9	290.8	331.1	244.5	330.9	470.7	483.2
ILMN_1683901	81693	ENSG00000166126	AMN	31	26.9	28.3	32.6	51.3	35.7	29.5	30.8	32.9	45.1	29.7	28.1	34.1	28.5	29.1	35.7	31	31.3
ILMN_1792409	154796	ENSG00000126016	AMOT	57.2	57.6	55.9	147.8	41	51.7	182.2	77.5	114	90.2	61.5	92.6	342.8	162.7	151	169.5	165.5	51.9
ILMN_1748141	154810	NA	AMOTL1	32.5	36.8	41	28.2	34.4	65.3	33	32.1	33.3	27.3	39.9	59.3	36.7	39.6	32.5	46.2	31	39.8
ILMN_1778788	51421	NA	AMOTL2	104.2	130.2	157.9	457.8	341.2	352.6	133.8	103.7	109.6	101	87.3	84.3	139.2	118.3	110.8	167.6	105.6	138.7
ILMN_1759312	270	ENSG00000116748	AMPD1	25.3	25.7	25.5	26.7	24.8	25.1	23.8	24.1	24	24.9	23.2	25.4	24.2	24.4	26.5	24.1	25.9	24.8
ILMN_1701589	271	ENSG00000116337	AMPD2	26.7	27.7	24.3	26.9	37.7	24.6	26.5	27.5	24.9	26.1	26.9	26.4	25.6	26.6	24	26.2	27.1	25
ILMN_1696830	271	ENSG00000116337	AMPD2	25.4	26.6	26.2	23.6	24.3	26.9	24.2	28.9	26.2	25.6	24.1	25.8	28.9	28	26.7	30.7	28.2	25
ILMN_1786899	271	ENSG00000116337	AMPD2	27.3	26.5	25.9	26.6	27.2	30.5	26.2	28.8	28.3	27.5	25.4	25.3	25	26.7	25.6	25	25.2	29.3
ILMN_1774447	272	ENSG00000133805	AMPD3	116.5	114.5	81.2	286.2	119.7	134.5	168.1	197.3	116.9	212.9	264.6	202.4	170.2	110.8	119.5	127.6	568.7	844.9
ILMN_1660854	272	ENSG00000133805	AMPD3	32.5	28.3	32.1	97.6	62.9	75.5	25.3	32.2	30.5	43.4	32.2	26.4	28.3	25	28.6	35.1	35.3	36.5
ILMN_1665307	272	ENSG00000133805	AMPD3	25.8	28.3	25.8	28.2	106.3	28.2	29.4	35.4	28	40.8	32.6	46.6	35.7	25.5	30.7	26.3	150.2	495
ILMN_1731223	272	ENSG00000133805	AMPD3	102.7	57.6	83.5	92.1	199.8	124.5	61.6	96.6	51.6	63.5	62.7	82.9	134.2	54.2	43.4	104.5	82.6	166
ILMN_1685834	273	ENSG00000078053	AMPH	48.1	40	32.8	28.1	29.4	28.2	26.8	33.2	26.9	28.4	53.5	38.8	30.5	115.6	82.1	27.8	67	29.4
ILMN_1725297	273	ENSG00000078053	AMPH	68.8	36.8	34.6	29	37.7	30.3	46.6	32.4	38.9	32.8	42.9	35.2	35	31.8	34.4	29.8	29.3	30.6
ILMN_1665331	275	ENSG00000145020	AMT	286.9	364.7	254.4	4480.2	2218.8	1788.8	198.2	380.7	309.8	330.9	260.5	325.3	692.1	1067.2	798.3	287.8	161.8	296.4
ILMN_1713927	401138	ENSG00000187689	AMTN	27	25.5	25.3	27.6	26.1	53.6	26.3	26.9	29.8	32.8	28.2	25.5	25.3	25.1	27.5	24.4	26.4	34.9
ILMN_1797796	276	ENSG00000174876	AMY1A	28.6	29.5	26.9	31.1	29.4	28.4	25.9	27.5	30.5	26.8	27.1	26.3	29.6	27.6	35.2	28.9	29.7	29
ILMN_2294762	276	ENSG00000174876	AMY1A	1752.6	1981.4	2190.1	1467.8	1374.2	1550.3	1625.6	1768.1	1503.1	1945.8	2645.5	2213.9	2444.4	2123.6	1691.6	1637.3	2392.6	2112.3
ILMN_1663313	276	ENSG00000174876	AMY1A	6678.1	4786.9	6556.6	7712.7	6500.2	4627	6445.2	6228.7	3403.3	7681.1	8910.8	5300.3	7824.6	5667.7	4970.2	5506.4	7732	7115.7
ILMN_2094261	276	ENSG00000187733	AMY1A	48.6	57.2	30.9	213.2	51.1	63.9	77.6	128.1	153.2	41.7	69.1	50.7	31.9	47.2	45.3	103.5	59.8	83.3
ILMN_2408219	276	ENSG00000187733	AMY1A	26	25.1	25.7	25	24.4	26	27.3	26.4	24.3	24.9	23.1	25.1	23.7	23.4	26.4	27	28	24.6
ILMN_1726327	276	ENSG00000174876	AMY1A	643.5	649.6	642.4	521.2	506.8	359	581	602.1	438.6	631.2	894.1	850	753.9	519.6	523.9	458.9	669.1	612.9
ILMN_3238486	279	ENSG00000187733	AMY2A	28.9	28.8	29.3	29.1	28.3	29.6	28.9	28.7	33	34.4	35.3	28.6	42.4	29	25.5	25.7	31.6	28.4
ILMN_2094262	279	ENSG00000187733	AMY2A	48.7	46.9	41.9	69.9	32.9	37.4	32.7	45.3	128.5	37.3	48.6	40.6	33.1	42.9	40.3	76.5	78.4	43.2
ILMN_1719031	279	ENSG00000187733	AMY2A	26.1	30.2	26	33	28.6	29.7	30.8	27.9	45.9	28.1	29.2	31.2	42	25.5	28.3	29	35.8	30.2
ILMN_2131123	279	ENSG00000243480	AMY2A	25	26.7	26.2	42.1	36.1	26.1	26.7	27.2	30.1	26.6	29.2	26.3	35	30.2	31.4	24.7	26.6	25.8
ILMN_1801303	279	ENSG00000237763	AMY2A	325.4	337.9	330.2	1406.5	1356.4	1047.9	185.4	462.1	685.7	117.6	226.7	228.8	210.6	284.3	218.1	618.5	305.7	209.8
ILMN_1671183	279	ENSG00000237763	AMY2A	55.2	44.8	80.9	259.6	118.2	72.1	61.5	120.1	119.4	31.2	50.5	55.2	41.9	63	45.6	88.4	76.2	53.6
ILMN_1751102	279	ENSG00000237763	AMY2A	93.6	57.4	63.9	36.4	27.3	49.4	67	73.2	56.2	52.4	72.1	45	67	38.7	61	90.6	66.8	57.6
ILMN_1694882	280	ENSG00000240038	AMY2B	40.4	75.6	58.7	115.4	38	74	56.5	117	154.6	48.8	78.8	81	35.9	42	58.5	126.8	77.7	51.9
ILMN_2073157	280	ENSG00000240038	AMY2B	153.2	162.3	168.2	973.4	759.5	560	99.6	218.9	298.6	54.6	76.6	84.5	69.7	138.7	84.9	276	169.7	64.3
ILMN_1785742	155185	ENSG00000174945	AMZ1	26.5	23.7	25.9	29.5	23.5	26.7	25.9	23.8	24.9	28.2	28	25.3	26.1	28	25.2	25	26.3	54.2
ILMN_2309549	51321	ENSG00000196704	AMZ2	39.7	70.4	36.8	29.6	29.3	58.7	60.6	72	90.5	74.2	45.4	62.1	75.3	51.6	61.7	66.5	55.6	63.5
ILMN_1801606	51321	ENSG00000196704	AMZ2	1388.9	1678.3	1356.8	2678.6	1784.2	1896.1	2408.4	2193.9	2492.5	2157.9	1623.9	2008.7	2232.2	1875.3	2140.7	2772.5	1632.8	1973.2
ILMN_1664435	64682	ENSG00000233673	ANAPC1	27.3	25.5	28.4	52.3	35.8	45.9	37.7	28.3	33.1	28.6	31.6	39.3	42.6	31.8	30.8	32.7	36.1	41.5
ILMN_1804812	64682	ENSG00000204745	ANAPC1	376.1	427.2	458.4	433	389.8	341.2	597.9	476.1	515.8	907.4	694.5	785.6	415.4	499.5	468.9	493.7	457.2	451
ILMN_1773797	64682	ENSG00000204745	ANAPC1	135.5	92.1	58.3	37.9	29.7	69.5	129.3	68.2	101.5	161.4	189.1	128	77.1	85.7	100.9	147.3	104.6	143
ILMN_3299447	64682	ENSG00000234231	ANAPC1	72.9	98.8	50.3	30.8	25	27	73.2	37.8	87.3	74.4	29.2	60.4	67.7	49.5	50.1	47.3	53.1	42.1
ILMN_1745028	64682	ENSG00000227270	ANAPC1	33.6	36	39	35.8	52.9	35.5	34.6	48.8	35.3	47.7	33	33.4	30	31.6	31.3	34.8	34.3	44
ILMN_1790971	64682	ENSG00000204745	ANAPC1	99.1	98.3	159.8	212.8	196.6	172.7	320	307.6	312.3	200.1	315.9	232.8	183.6	137.6	185	256.3	227.8	626.7
ILMN_3238945	64682	ENSG00000153107	ANAPC1	51	73.8	50.3	38	42.2	30.9	81.5	70.5	65.1	103.4	68.6	95.8	51.8	46.1	54	32.5	42.2	45.3
ILMN_1733783	64682	ENSG00000204745	ANAPC1	55.7	65.6	68.2	48.1	48.1	44.8	48.3	37.8	52.5	37.2	80.2	53.9	32.9	46.9	35.3	50.2	40.1	42.5
ILMN_1659553	64682	ENSG00000234231	ANAPC1	403.8	310.3	337.1	527.4	235.1	152.2	328.6	191.6	282.8	226.9	118.3	275.5	337.4	327.2	229.2	220.6	121.1	190.2
ILMN_3304086	10393	ENSG00000213735	ANAPC10	31	45.7	30.5	31.7	42.4	51.4	28.9	31.9	28.2	31.8	33.7	38.4	27.3	29.9	27.5	29.2	31	30.4
ILMN_3227485	10393	ENSG00000213735	ANAPC10	30.9	56.6	57.8	30.8	30.4	29.7	50.2	57.1	59.3	43.4	73	53.4	43.3	53.3	43.4	29.5	86.7	88.8
ILMN_1770378	10393	ENSG00000164162	ANAPC10	554.4	708.6	582.3	110	229	193	680.1	691.6	696.3	798.3	762.8	694.7	625.2	568.7	610.4	725.4	863.2	973.1
ILMN_2343563	51529	ENSG00000141552	ANAPC11	421.4	488.7	600.5	775	781.4	774.8	630	585.3	477.4	461.8	612.6	495.3	635.4	580.2	641.9	671.8	539.8	786.7
ILMN_1712715	51529	ENSG00000141552	ANAPC11	25.8	37.3	26.5	44.8	31.6	94.4	30	37.2	35.3	36.9	43.5	34.9	48.8	52.3	28.6	57.4	40.8	35.9
ILMN_1655819	51529	ENSG00000141552	ANAPC11	43.8	46	53.3	26.5	77.6	33.7	50.5	33.4	46.2	48	55.9	82.4	60.6	39.4	70.8	73.1	35.5	68.9
ILMN_1726281	51529	ENSG00000141552	ANAPC11	26.8	24.4	27.4	26.3	25.1	25.4	26.2	26.9	25.2	26.8	27.3	25.6	27.2	24.5	28	26.4	24.2	24.9
ILMN_1753773	51529	ENSG00000141552	ANAPC11	32.3	40.1	29.5	66.9	91.9	51.7	39	49.2	36.2	47.8	32.5	53.5	31.2	38.1	42.6	60.4	64.4	37
ILMN_1722102	51529	ENSG00000141552	ANAPC11	1691.6	1367.1	1479.2	985.1	1638.2	1542.7	2159	1913.2	1506.2	1848.2	2022.5	2146	2166	1998.8	2255.3	2300.6	1724.9	2382
ILMN_1774669	51529	NA	ANAPC11	36.7	34.4	41.6	39.9	29.1	30.7	31.2	27.5	29.1	34.1	30.2	25.1	33.1	28.6	28.6	33	33.3	32.3
ILMN_3236284	51529	ENSG00000141552	ANAPC11	26.9	31.4	37.1	27.3	42.7	26.9	29.6	28	32.8	29.4	30.3	30.7	30.3	26.4	28.9	28.9	36.1	27.7
ILMN_1793894	25847	ENSG00000129055	ANAPC13	3132.3	4131.2	4220.9	1253.8	2456.1	2692.4	4623.6	4932.5	3672	3683.6	3527.7	4095.5	3563.1	3807.3	3753.9	3891.1	4619.4	3545.1
ILMN_1738955	119504	ENSG00000166295	ANAPC16	514.8	821.4	604.1	99.1	64.3	50	361.1	298	532.9	274.4	198.2	181.2	310.1	306	300.9	443.9	300.1	268.4
ILMN_1733096	29882	ENSG00000176248	ANAPC2	26.1	27.5	29.5	27	29.5	34	40.2	29.8	25.9	29.7	34.4	29.1	31.7	28.6	27.8	33.2	28.8	32.9
ILMN_1813243	29882	ENSG00000176248	ANAPC2	44	39.7	57.7	158.4	70.2	88.7	40.3	40.5	42.9	31.2	38.6	33.3	33.2	37.2	39.9	28.4	34.9	47.4
ILMN_1802973	29945	ENSG00000053900	ANAPC4	1015.4	1034.2	898.4	2502.5	2366.5	2215.7	758.7	1259	1192.8	828.3	788.6	854	693.6	870.3	758.7	1465.2	879.1	851.9
ILMN_1723177	51433	ENSG00000089053	ANAPC5	2458.6	2147	2106.3	2608.2	2280.6	2321.8	1654.2	1725.6	1579.8	1895.4	1816.9	2072.7	1453.4	1529.8	1469	1826.5	1266.6	1644.6
ILMN_2199284	51434	ENSG00000196510	ANAPC7	139.8	146.6	102.3	27.6	24.6	30.7	258.8	266.8	369.3	193.8	223.6	199.2	93.9	81.1	69.6	236.3	106.5	151
ILMN_2294976	283	ENSG00000259171	ANG	503.4	786	476.7	66.8	217.2	70.3	372.3	304.8	173	105.5	137.2	102.9	1208.7	717.3	1307.5	459.3	355.7	117.3
ILMN_1696974	283	ENSG00000259171	ANG	564	731.4	493.6	125.4	266.2	182.7	411.8	367	219.7	110.6	122.3	106.7	1512.3	734.7	1281.8	545.2	381.4	136.6
ILMN_2239408	283	ENSG00000181784	ANG	29.8	30.2	26.5	30.2	25.7	31.7	27.6	31.5	29.5	28.9	26.6	26.6	26.4	27.9	26.9	26.8	26	29.1
ILMN_1760727	283	ENSG00000214274	ANG	1686.4	2352.6	1696.9	727.8	718.8	463.3	1289.2	1352.6	527.1	420	286.1	273.1	3807.3	2079.4	3290.9	1726.2	430.8	155.1
ILMN_2408572	283	ENSG00000259171	ANG	409.2	771.1	352.4	26.2	27.5	27.3	245.8	212.5	126.3	88.8	46.1	60.8	918.8	601.9	961.6	364.8	156.1	30.9
ILMN_1776602	283	ENSG00000259171	ANG	889.5	1872.9	878.9	152.2	130.2	104.1	498.7	377.5	255	167.6	111.5	108.5	1814.2	1326.5	1908.4	877.8	448.9	58.5
ILMN_2294978	283	ENSG00000259171	ANG	348.1	597.3	368.6	33.6	28.6	25.7	272.1	219.9	82.2	67.1	76.4	51.5	880.7	587.5	954.5	366.7	198.2	54.2
ILMN_1665871	23357	ENSG00000013523	ANGEL1	183.6	140.4	157.8	486	432.3	566.6	443.2	384	578.1	314.9	273.5	350.1	418.4	373.8	483.5	654.2	904.2	964.1
ILMN_1736340	90806	ENSG00000174606	ANGEL2	1132.3	1061.2	1240.5	2187.6	1097.4	1198.6	651.8	749.8	788.2	792.9	653.6	584.9	543.1	647.6	598.5	809.8	822.7	658.7
ILMN_1677723	284	ENSG00000154188	ANGPT1	165.3	219.1	110.1	42.7	28.9	29.6	35.2	26.1	34.5	39.5	51.1	50.4	32.5	43.9	34.3	29.9	73.3	37.1
ILMN_2086890	284	ENSG00000154188	ANGPT1	143.6	202.6	107.6	154.9	43.7	89.1	78.9	67.3	44	85.3	73.5	54.7	49.7	49.8	51.8	45.8	70.6	83.4
ILMN_3250067	285	ENSG00000091879	ANGPT2	29.4	27.8	26.5	50.8	37.7	30.3	26.6	30.6	27.9	26.4	23.9	27.6	26.7	38.9	25.6	26.5	28.3	28.5
ILMN_3250879	285	ENSG00000091879	ANGPT2	25	30.1	29.4	26.8	40.4	31.8	38.2	31.1	26.7	29.2	29.4	27.7	32.5	27.9	25	23.9	27.5	26.4
ILMN_1774207	285	ENSG00000091879	ANGPT2	25.7	28.8	27.2	26.1	27.8	25.2	25	25.9	29.7	24.3	26.7	25.2	25.4	29	23.6	25.5	29.1	23.7
ILMN_1758443	51378	ENSG00000101280	ANGPT4	28.8	24.6	25.1	26	25.2	25.2	32.9	26.3	27.5	26.6	23.9	26.1	25.2	26.7	24.7	23.9	26.8	25.9
ILMN_1669773	9068	ENSG00000116194	ANGPTL1	26.4	29.2	28	32.3	26.4	30	25.9	27.2	29.3	29.4	28.7	30.3	29.9	25.5	32.5	35.1	25.3	27.5
ILMN_2145501	9068	NA	ANGPTL1	27.2	24.9	25	26.2	28	25.4	24.9	25.7	24.9	23.5	25.4	25.3	23.9	25.8	23.5	27.2	26.9	27.3
ILMN_1772612	23452	ENSG00000136859	ANGPTL2	41	32.7	37.6	37.3	174.2	126.2	220.1	247	424.2	34.4	31.5	47	35.6	46.5	52.8	180.9	80.3	28.1
ILMN_1695193	27329	ENSG00000132855	ANGPTL3	32.4	29.2	45.4	32.7	46	32.6	37.1	40.2	34	49.8	41.1	37.4	34.6	31.8	46.2	42	41.6	53.5
ILMN_2143220	27329	ENSG00000132855	ANGPTL3	26.1	27.9	36.4	30.3	30.5	27.6	32.6	26.1	27.3	26.8	25.3	27.8	31.2	27.6	30	27.5	34.6	33.9
ILMN_1674376	51129	ENSG00000167772	ANGPTL4	37.4	62.2	43.1	39.5	32.9	29.5	35.3	67.8	42	48.9	59.4	44.2	48.2	50.5	41.9	69.6	35.1	44.3
ILMN_2386444	51129	ENSG00000167772	ANGPTL4	203.5	202.2	194.7	188.8	212.2	248.7	185.5	195.4	203.9	168.1	239.5	173.7	127.8	121.8	132.9	186.2	176.5	280.4
ILMN_1707727	51129	ENSG00000167772	ANGPTL4	30.4	34.3	31.4	40.3	29.8	32.7	31.4	30	29.8	43.1	30.4	36.9	123.9	37.6	74.2	28	159	118.2
ILMN_2166696	253935	ENSG00000187151	ANGPTL5	27.7	25.1	27.8	26.8	28.9	25.9	33.7	25.7	29.7	27.1	38.3	29.5	36.6	25.7	26.6	27.3	28.8	28.1
ILMN_1725518	83854	ENSG00000130812	ANGPTL6	29.4	28.2	28.7	170.4	31	42.4	52.2	36.6	35.4	43.4	30.8	35.3	143.7	33.9	38.8	32	51	27.8
ILMN_1813361	10218	ENSG00000171819	ANGPTL7	25.8	27.7	25.7	26.3	27	26.6	27.5	26.1	28.6	26.2	26.8	26.8	24.4	26.1	26.2	25.2	25.9	25.5
ILMN_2317186	286	ENSG00000029534	ANK1	27	27.8	24.4	27.8	27.4	25.1	23.7	25.6	28.4	27.4	37.6	28.8	27.8	26.4	27.8	33.3	28	26.1
ILMN_1684694	286	ENSG00000029534	ANK1	30.1	29.9	33.7	54.8	28.5	33.3	31.6	33.3	28.3	36.7	29.1	37.3	27.8	33.3	28.6	28.5	27.2	39
ILMN_1776363	287	ENSG00000145362	ANK2	28.4	25.4	25.6	30.2	47.7	38.6	57.8	41.7	46	35.3	71.3	59	27.4	71	48.7	44.7	92.5	51.2
ILMN_1652729	287	ENSG00000145362	ANK2	33.2	46.3	46.1	30	28.6	27.2	40.2	35.1	47.8	34.1	34.4	30.2	34.7	35.8	25.1	38.8	28.1	47.5
ILMN_1661875	288	ENSG00000151150	ANK3	64.5	42.5	61.9	90.2	92.9	47.9	31.2	40.2	43.5	36.1	35.2	31.8	36.3	39.4	42.7	47.6	51	58.8
ILMN_2390609	288	ENSG00000151150	ANK3	30.7	39	42.7	68.3	54.3	29.1	45.5	59.4	33.7	49.1	46.3	42.9	34.5	62.9	49.9	41.3	38.9	41.8
ILMN_1651943	288	ENSG00000151150	ANK3	54.2	72.4	67.7	56.3	33.1	49.5	48	52.3	70.5	42.8	69.5	59.2	58	44.9	42	53.8	39	73.5
ILMN_2112829	150709	ENSG00000151687	ANKAR	31.3	40.6	42.3	33.7	25.1	29.1	28.6	41.2	30.3	26.3	28.9	30.1	24.5	29.4	25.6	57.8	50.3	34.3
ILMN_2112834	150709	ENSG00000151687	ANKAR	31.5	25.3	63.6	39.5	77.2	37.9	26	30.9	32.1	29.3	29.3	30.8	32.9	25.8	28.1	29.6	30	40.6
ILMN_1813139	348094	ENSG00000166839	ANKDD1A	198.6	302.6	173.2	2181.2	1707.4	1320.2	269.4	418	316.1	339.8	247.1	512.8	458.3	646	523.8	121	175.6	120.8
ILMN_3226919	728780	NA	ANKDD1B	31.8	29.5	57.2	34.8	36.2	31.5	41.1	29.2	33.6	37.5	29.8	24.9	28	29.7	40.7	29.6	27.2	26.3
ILMN_1811239	162282	ENSG00000153930	ANKFN1	25.2	25.7	24.2	24.3	23.1	25.3	23.9	23.7	25.5	23.9	24.8	24.1	24.7	25.2	25	25	23	25.5
ILMN_1794470	51479	ENSG00000185722	ANKFY1	1414.9	1186	1454	1219.2	1583.6	1803.5	1258.1	1559.6	1259	1153.6	1264.8	1400.7	785	729.9	1054.9	1345.9	1168.4	1085.7
ILMN_1801464	51479	ENSG00000185722	ANKFY1	94.1	66.5	112.3	268	212.8	301.4	30.8	35	39.8	64.8	67.4	61.4	90	141.9	73.5	58.8	93.4	161.1
ILMN_1735364	51479	ENSG00000185722	ANKFY1	65.5	58.3	35.2	40.7	31	32.7	57.3	31.9	30.1	42.5	39.9	32.2	39.4	41.8	43.7	34.6	47.6	43.6
ILMN_1660778	56172	NA	ANKH	28.3	27.5	26.1	126.5	30.7	73.7	41.3	28.2	25.7	29.2	28.2	27.9	30.1	34.9	42	49.2	28	28.8
ILMN_1692080	56172	ENSG00000154122	ANKH	25.2	24.3	27.8	31.9	27.2	34.1	29.7	76.9	28.9	72.2	46.8	77.1	80.6	58.4	160.6	45.5	36	27.9
ILMN_1766560	54882	ENSG00000131503	ANKHD1	76.8	62.1	50	160	47.1	42.3	47.9	48.2	37.9	50.7	87.7	51.7	36	50.8	50.3	46.3	54	56
ILMN_1765091	54882	ENSG00000131503	ANKHD1	701	726.2	586	623.1	207.2	389.1	482.7	650.4	603.6	391.9	489.9	380.6	475.5	457.6	321	568.9	459.2	444.2
ILMN_2197225	54882	ENSG00000131503	ANKHD1	370.8	277.6	336.8	253.6	312	247.5	201.9	312.4	260.7	245	206.1	146.5	201.7	214.4	222.5	379.5	353	236.5
ILMN_2197222	54882	ENSG00000131503	ANKHD1	24.2	26.9	30.7	27.3	32.1	28.5	35.1	31.6	26.5	26.8	24.6	26.9	25.4	31.4	25	28.6	28.4	27.3
ILMN_2341382	54882	ENSG00000131503	ANKHD1	82.4	59.3	62.6	108.3	30.5	96.5	70.6	61.5	48.8	57.8	75.9	52.8	49.1	69.9	59.9	62	37.3	48.3
ILMN_1778304	54882	ENSG00000131503	ANKHD1	32.6	33.7	33.4	30.4	28.5	25.4	25.6	25.8	29.2	27.8	28.8	27	24.8	29.3	28.5	25.4	26	24.7
ILMN_3241218	54467	ENSG00000001629	ANKIB1	1073.1	1128.4	1121.8	1105.2	889.1	874.9	899.6	962	1021.9	723.9	780.3	690.9	871	1244.9	952.2	1149.6	1180.6	893.5
ILMN_1797873	255239	ENSG00000170209	ANKK1	27.5	26.2	29.4	26.7	29.1	29.6	27.4	26.1	29.4	29.1	26.2	27.6	29.1	29	26	29.1	29.5	30.5
ILMN_3243457	126549	ENSG00000160117	ANKLE1	91.8	87.7	101.3	29.1	55.3	57.4	41.3	42.7	41.5	39.8	53.3	67.9	33.1	56.8	42.8	32.6	61.7	57
ILMN_1751744	126549	ENSG00000160117	ANKLE1	39.9	50.9	71.2	47	26.5	32.8	30.9	27.4	29.4	50.5	53.1	40.3	57	45.7	38.2	35.7	38.8	32.9
ILMN_2091590	126549	ENSG00000160117	ANKLE1	122.5	217.5	69.7	36.9	26.3	25.1	29.4	26.8	28.2	133.8	149.3	53.7	88	102.2	39.5	26	75.1	55.1
ILMN_3249608	23141	ENSG00000176915	ANKLE2	480.8	306.7	399.3	579.4	721.8	694.2	269.6	336.1	346	410	475.6	381.7	220.4	306.9	293.7	434.2	702.3	934.5
ILMN_1772663	23141	NA	ANKLE2	31.1	97.3	71.2	91.2	45.1	46.6	42.3	42.9	68.1	37.5	52.3	39.3	30.8	51.5	31.8	26.6	41.5	69.1
ILMN_1675483	51281	ENSG00000144504	ANKMY1	366.6	354.9	473.7	1584.9	848.5	1012.9	353.6	236.7	371.7	288.3	152.6	223.8	305.5	178.2	207.9	385.2	211.9	221.6
ILMN_2251062	51281	ENSG00000144504	ANKMY1	30.2	38.9	29.9	36.9	28.7	29.2	27.3	29.3	35.8	26.4	33.9	29.5	29.5	28.3	29.8	39.4	29.4	42.2
ILMN_1799369	51281	ENSG00000144504	ANKMY1	27.5	26.3	24.7	29.2	25.5	27.2	25.2	24.8	25.7	24.2	24.3	25.8	25.3	25.9	25.6	26.3	27.3	26.6
ILMN_1784292	57037	ENSG00000106524	ANKMY2	242.8	350.9	301.3	339.4	200.9	257.8	402.5	408.8	580.7	471.3	307.1	428.9	505.5	514.6	542.7	523.9	349.2	290.6
ILMN_1687351	57763	ENSG00000164331	ANKRA2	407.1	478.7	402.8	501	146.4	320	320.5	518.1	470.6	329.3	389.5	354.8	511.1	640.9	621.8	498.1	439	419.9
ILMN_2185563	57763	ENSG00000164331	ANKRA2	871.5	962.8	892.5	799.3	450	543.4	617.6	884.8	925.8	534.2	544.1	612.5	1140.5	1313.2	1020.9	954.2	974.8	813.1
ILMN_1716264	27063	ENSG00000148677	ANKRD1	30.4	27.5	33.2	35.6	107.3	510.5	34.2	29.2	32.4	34.7	30.3	39.5	113.4	348.7	361.2	28.2	1595.8	678
ILMN_1711828	55608	ENSG00000088448	ANKRD10	267.5	395.6	334.2	996.7	406.8	456.4	518.9	558.1	980	321.1	354.2	366.7	358.4	313.7	371.5	1040.1	664.2	529.3
ILMN_2115218	55608	ENSG00000088448	ANKRD10	643	730.2	865.7	2146	741	1150.3	984.2	1331	1940.4	727.1	710.2	876.1	766.3	604.8	738.2	2044.6	1234.3	913.6
ILMN_1746706	29123	ENSG00000167522	ANKRD11	772.7	600.2	777.7	1158.9	714.5	546.4	443.1	378.7	448.1	608.2	344	362.2	533.3	452	497.8	574	587.6	778.1
ILMN_1733674	29123	ENSG00000231686	ANKRD11	27.5	29.6	34.7	26.4	24.2	26.4	27.6	26.4	27.6	31.7	26.3	26.4	27.3	31.2	24.6	27.5	26.7	30.9
ILMN_2108709	29123	ENSG00000167522	ANKRD11	1475.2	1298	1345	1884.3	958.2	1057.8	861.9	735.3	993.8	1220.4	711	731.2	855.5	903.9	929.8	1092.8	1074.5	1277
ILMN_1690465	29123	ENSG00000167522	ANKRD11	29.1	26.3	35	28.5	28.4	32.2	37.2	37.5	30.1	25.5	42.9	29.1	28.5	28.1	29.1	27.1	26.4	28.6
ILMN_1661833	23253	ENSG00000101745	ANKRD12	927.1	955.3	850.2	991.4	395.1	1013.2	716.2	913.8	1059.3	523.6	863.4	536.8	850.8	978.6	1060	1054.9	745.4	922.4
ILMN_1689908	88455	ENSG00000076513	ANKRD13A	2755	2557.5	2692.4	2074.8	1403.2	1252.1	1240.1	1551.8	1793.3	1315.4	1505.2	1363.6	1604.1	1462.8	1295.1	1957.1	1916.9	1197.9
ILMN_1794070	124930	ENSG00000198720	ANKRD13B	29.3	31.5	36.6	38.5	162.8	56	31.3	33.6	29.5	26.6	31.8	37.3	35.7	38.5	51.2	38.3	56.8	46.5
ILMN_2148507	81573	ENSG00000118454	ANKRD13C	205.5	259.4	222.7	144.9	51.8	46.9	204.5	223.5	262.9	218	354.3	304.8	185.7	178.9	212.4	305.4	285.5	363
ILMN_1667830	338692	ENSG00000172932	ANKRD13D	31.9	26.4	30.6	25.8	30.7	30.1	23.8	29	26.2	26	26.3	26.1	27.4	30.5	25.1	24.1	26.8	30.9
ILMN_1807112	338692	ENSG00000172932	ANKRD13D	62.7	53	42	55.3	49.3	33.9	32.6	44.9	32.6	43.2	32.2	51.2	44.1	31.6	49.3	53.6	40.4	29.7
ILMN_1662902	338692	ENSG00000172932	ANKRD13D	42.4	33.4	34	40.2	28.3	32.4	34.2	29.2	29.5	30.8	30.5	35.3	51.4	43.5	47.6	32	37.1	42
ILMN_1675435	54522	ENSG00000240180	ANKRD16	66.1	120.7	84.8	52	36.9	34.8	102.4	92	57.4	93.4	100.7	105.8	90.9	99.6	82.3	96.5	64.9	69.8
ILMN_1659156	54522	ENSG00000134461	ANKRD16	225.4	246	239.8	110.8	267.5	188.7	222.9	289	178.9	349.6	255.1	243.9	244.3	181.6	176	180.2	196.9	175.6
ILMN_2353431	54522	ENSG00000134461	ANKRD16	41.3	70.4	70	31.7	31.2	33.2	54.6	81.7	55.7	70.8	63.9	73.4	60.5	51.4	69.9	57	67.7	61.5
ILMN_1787064	26057	ENSG00000132466	ANKRD17	28.7	30	32.6	26.2	26.2	23.9	36	29.5	29.8	38.9	55.6	31.5	33.3	60.4	36.1	35.6	41.5	39.2
ILMN_2406335	26057	ENSG00000132466	ANKRD17	400.2	407.2	440.1	347.2	215.1	332.3	474.4	432.7	406.8	460.5	551.9	401.1	380.7	408.9	408.5	443.2	464.3	519.8
ILMN_1712019	26057	ENSG00000132466	ANKRD17	625.6	578.8	650.7	412.6	374.3	386.7	657.4	661.4	503	588.2	719.6	612.6	508.1	749	585.9	697.6	855	672.9
ILMN_3232414	253650	ENSG00000232274	ANKRD18A	26.1	26.9	26.5	29.5	28	25.8	24.6	25.3	25.3	29.1	31.8	26.6	29.7	25.2	25.6	29	27.4	26.3
ILMN_3190486	253650	ENSG00000180071	ANKRD18A	27.6	25.3	25.6	28.3	24.5	27	28	29.6	24.9	25.8	25.2	26.6	24.5	27.2	24.9	26.7	27.5	26.7
ILMN_1666221	138649	ENSG00000187984	ANKRD19	25.7	25.3	28.6	24.6	30.3	28.4	27.7	32.8	30	25.6	25.6	28.2	27.1	27.7	25.7	25.9	29.5	27.3
ILMN_1682547	26287	ENSG00000165887	ANKRD2	27.2	33.8	28.8	28.5	32.2	35.4	29.9	29.4	35.5	26.5	28	29.5	28.2	25.4	35.5	28.3	29.8	67.7
ILMN_1662667	84210	ENSG00000229089	ANKRD20A1	35.4	37.7	35.2	37.4	91.3	53.4	46.6	42.6	38.4	46.2	51.4	44.7	63.7	38.4	43.1	43.8	36.4	90.5
ILMN_3244353	441425	ENSG00000229089	ANKRD20A3	27.6	25.8	24.6	34.8	24.2	27.1	24.3	25.7	25.9	24.4	25.1	27.7	28.5	26.2	26.3	27.5	37.2	26.2
ILMN_2289424	441425	ENSG00000132498	ANKRD20A3	25.2	26.1	24.8	25.5	25.7	28.4	27.7	28.4	26.8	25.7	27.4	27.1	26.8	27.5	24.6	26.5	24.8	31.4
ILMN_1711499	441425	ENSG00000172014	ANKRD20A3	27.2	25.4	26.3	26	28.9	34	36.1	27.3	29.8	30	35.3	26.3	28.2	27.7	27.6	25.9	27	27
ILMN_1732760	728747	ENSG00000249493	ANKRD20A4	34.7	26.5	25.9	27.4	28.9	24.9	26.6	33.7	29.5	27.1	25	28	28.2	26.9	33.1	23.8	25.8	25.4
ILMN_1747839	728747	ENSG00000236816	ANKRD20A4	31.5	28.5	27.5	31.3	25.6	29.6	26.3	32.8	35.5	27.4	27.2	37	28.5	35.6	32.2	27.3	28.6	25.8
ILMN_1679184	728747	ENSG00000236816	ANKRD20A4	25.9	44.8	28.8	52.9	44.9	28.8	35.8	40	31.5	31.5	29.3	28.7	28.3	51.3	32.4	28.2	30.3	27.1
ILMN_2398211	728747	ENSG00000236816	ANKRD20A4	38.3	35.3	50.3	49.7	46.8	33.2	50.4	36.1	35.4	37.3	38.3	32.9	30.6	40.7	34.8	31	32.7	53.2
ILMN_3219905	728747	ENSG00000172014	ANKRD20A4	52.4	34.1	39.2	29.6	25.3	30	28.6	41.2	33	33.8	31.3	30.3	44.9	42.4	29.3	37.8	33.5	42
ILMN_3263501	728747	ENSG00000249493	ANKRD20A4	27.3	30.1	31.8	41.9	24.9	27.9	38.6	30.5	32.2	27.8	27.4	30.3	34.8	28.4	27.1	26.3	29	28.2
ILMN_3240529	728747	ENSG00000172014	ANKRD20A4	30.2	24.3	33.7	27.5	26	29.7	35.5	26.4	35.1	31.2	39.5	28	30.7	27	26.6	27	27.6	23.8
ILMN_2215824	728747	ENSG00000236816	ANKRD20A4	45.5	45.4	28.7	238.2	299	29.6	43	33.6	39.4	32.8	40.2	31.3	46.9	401.3	137.7	114.2	60.8	34.6
ILMN_1670452	728747	ENSG00000229089	ANKRD20A4	26.4	30.7	30.3	31.8	27.2	30.2	37	27.8	29.6	25.1	26.7	34	28.4	49.6	30	28	28.1	29.2
ILMN_1757147	728747	ENSG00000242569	ANKRD20A4	25	24.5	28.4	27.6	25.7	25.3	25.9	24.8	27.2	26.9	23.7	24.2	25.1	25.7	24.8	29.6	24	25.7
ILMN_1677852	441425	ENSG00000215559	ANKRD20A5P	31.2	34.5	33.4	35.9	67.2	33.7	69.5	68.9	28.7	39.1	51.6	37	41.3	28.2	33.2	36.4	30.2	26.4
ILMN_1799848	118932	ENSG00000152766	ANKRD22	219.3	118.8	365.9	38.9	67.3	30.6	27.3	28.5	30	455.4	1045.1	489.7	1121.5	1110	1142.3	31	256.3	36.8
ILMN_2132599	118932	ENSG00000152766	ANKRD22	397.8	281.4	571.6	182.9	242.8	107.3	174.5	127.1	139.1	654.4	1208.1	751	1471.1	1345.9	1211.4	145	363.8	171.3
ILMN_2227338	200539	ENSG00000213337	ANKRD23	71.8	43.5	47.2	214.7	180.3	231.9	52.6	55.2	59.2	41.5	48.2	73.8	165.2	88.1	102.7	62.9	48	64.5
ILMN_1747151	200539	ENSG00000163126	ANKRD23	28.9	32.6	30.7	38.3	34.8	29.3	27.3	27.5	30	25.9	26.4	32.1	30	27.9	31.3	29.9	34.6	34.2
ILMN_1768202	170961	ENSG00000089847	ANKRD24	32.2	37.4	33.3	598	433.6	290.2	60.4	92.1	77.5	43.5	64.9	44.4	70.9	78.2	32.9	59.3	79.2	43.7
ILMN_2101368	170961	ENSG00000089847	ANKRD24	24	25	31.1	29.8	25.4	25.3	25.1	27	32.2	27.8	26.3	26.8	25.1	26.6	27.8	26	28.4	24.2
ILMN_1740161	22852	ENSG00000107890	ANKRD26	67.2	71.3	52.4	137.6	169.5	147.8	58.9	93.8	83.4	76.9	55.2	59.6	104.8	83.6	69.4	75.1	57.2	58.2
ILMN_1794063	84079	ENSG00000105186	ANKRD27	208.4	224.4	232.5	121.6	80.8	121.4	118.3	187.1	153.2	91.2	143.1	102.6	134.9	142.5	158.9	165.8	238.4	157.5
ILMN_1697594	23243	ENSG00000206560	ANKRD28	41.3	57.4	48.3	49	34.9	44.4	101	76.6	83.9	137.6	75.6	63.8	72.4	88	60.7	32.1	51.1	67.1
ILMN_2232520	23243	ENSG00000206560	ANKRD28	37.3	36.5	36.8	47.1	76.2	49.6	193	166.6	187.6	242.9	104.3	97.4	103.7	140.9	130.5	54	82	135.8
ILMN_2075643	147463	ENSG00000154065	ANKRD29	29.1	26.2	26.3	24.8	32.1	24	64.8	28.2	111.9	99.9	45.6	116.8	23.9	27.5	26.7	169.5	202.8	25.7
ILMN_1749338	147463	ENSG00000154065	ANKRD29	58.1	32.1	26.9	35.1	29.1	24.2	31.6	44.6	44.7	61.9	27.2	51.7	27.4	31.1	28.2	70.7	73.5	31
ILMN_1813607	91074	ENSG00000148513	ANKRD30A	27.3	24	25.2	27.5	29	25.7	27.7	24.9	24.2	26.6	23.3	29.9	25.1	23.5	24.9	26	27.7	24.9
ILMN_1796059	91074	ENSG00000148513	ANKRD30A	25.3	24.5	24.4	25	25.2	23.7	25.6	23.9	25.3	23.7	25.9	24	25.3	25	25.1	24.9	24	26.2
ILMN_1672000	374860	ENSG00000180777	ANKRD30B	26.8	24.7	23.2	29	26.5	27.6	24.8	24.4	25.1	26.8	24.2	23.4	23.9	24.5	24.8	30.6	30.6	25.2
ILMN_3288840	256006	ENSG00000145700	ANKRD31	27.7	31.6	25.2	26.5	26.8	25.9	29.5	26.6	26.7	33.1	27.3	26.6	32.3	25.9	27.5	26.3	28.8	25.5
ILMN_3212340	256006	ENSG00000145700	ANKRD31	26	26.8	28.6	27.6	29.5	27	27.8	30.5	26	34.2	29.5	32.2	25.7	30.3	25.5	26.5	25.5	28.4
ILMN_1708056	256006	ENSG00000145700	ANKRD31	24.8	28.1	34.6	32.4	25.2	32	30.4	29.1	26.5	27.6	31.6	28.9	27.1	25.6	26.6	31.7	27.6	28.6
ILMN_2214278	84250	ENSG00000133302	ANKRD32	75.3	51.8	110.6	227.2	56.2	198.3	100.2	77.5	104.2	128.3	99	142.5	186.2	206.5	214.7	138.8	132.8	87.8
ILMN_1805985	84250	ENSG00000133302	ANKRD32	142.6	170.6	168.6	107.3	31.3	86.1	70.4	77.2	107.2	105.2	100.2	123.2	148.5	153.2	143.8	102.5	105.3	72.7
ILMN_1667748	341405	ENSG00000167612	ANKRD33	2340.7	1305.7	2034.3	7378.5	11214	12426.6	11138.6	9750.1	11714.1	4760.9	5598.7	7224.5	2131	1263.3	2030.8	11999.1	9676.9	11618.3
ILMN_3289793	651746	ENSG00000254487	ANKRD33B	81.8	63.3	75.7	33.7	58.1	34.1	43.3	33.5	60.8	45.3	56.7	46.2	52.6	51.2	43.2	41.5	28.4	39.6
ILMN_2119793	284615	ENSG00000181039	ANKRD34A	46.3	48.2	47.1	99.1	48.3	105.3	52	74.2	46	64.3	59.9	66.1	72.6	77	59	78.9	39.1	51.5
ILMN_1655766	340120	ENSG00000189127	ANKRD34B	47.6	28.6	35.9	24.6	28.3	26.8	24.2	24.5	25	25.8	23.8	25.6	26.4	24.1	33.5	25.2	26.2	26.3
ILMN_1758215	390616	ENSG00000235711	ANKRD34C	35.4	59.9	50.5	104.1	37.8	85.3	30	38.9	57.7	43.3	53	39.1	33.9	32.4	50.3	40.5	53	35.7
ILMN_2145153	148741	ENSG00000198483	ANKRD35	130.4	93.7	71.1	118.3	248.8	299.3	82.4	109	123.7	188.6	242.8	177.3	162.5	112.6	113.3	133	98.1	162.5
ILMN_1798006	148741	ENSG00000198483	ANKRD35	198.9	214.1	208.5	414.5	634.4	228.6	264	224.6	76.3	606.9	713.4	519.2	441.9	460.9	301	80.7	156.2	245.3
ILMN_2382431	375248	ENSG00000196912	ANKRD36	29.2	28.4	27.7	395.1	225.3	167	29.1	36.5	50.3	37.4	29.2	44.8	52.3	54.9	49	93.3	34.6	42
ILMN_1750459	375248	ENSG00000135976	ANKRD36	28	25.8	27.2	30.2	30.1	24.3	28.8	28.4	29.3	29.4	28.4	25.5	24.7	28.7	45.4	29.7	27.9	33.9
ILMN_3236021	400986	ENSG00000196912	ANKRD36	216.6	238.5	272.7	3137.8	2128.4	3157.9	175.1	365.8	453.8	147.8	214.3	311.3	333.8	642.2	511.2	905	555.4	425.5
ILMN_3237344	375248	ENSG00000196912	ANKRD36	31.6	31.6	31.4	184.3	137.9	121.3	27.7	34.2	28.8	26.6	31.4	49.6	46.7	41.1	39.7	27.7	34.8	35.3
ILMN_3239077	375248	ENSG00000135976	ANKRD36	39.9	29.3	33.6	45.9	32.4	38.3	27.9	29.3	26.7	34.5	26.3	29.2	27.3	28	27.3	28.7	25.6	29.7
ILMN_1696497	375248	ENSG00000196912	ANKRD36	25.4	25.3	27.7	26.4	32	30	28.3	24.4	30.5	24.4	25.6	26.2	29.2	27.2	24.7	26.8	26.6	26.7
ILMN_1738671	375248	ENSG00000135976	ANKRD36	23.9	22.9	23.9	29.3	28.1	28.2	25	28.2	24.2	25.4	26.1	24.7	25.3	24.5	26.6	28	26.4	25.3
ILMN_2280568	375248	ENSG00000135976	ANKRD36	55.5	43.4	33.1	2037.7	1249.3	1021.5	93.5	171.8	148.9	49.3	73	135	150.1	208	151.6	226.8	136.3	118.2
ILMN_3243782	375248	ENSG00000196912	ANKRD36	29.7	28.2	36	373.3	282.5	325.6	38.4	37.6	45.8	30.9	27.7	28.9	65.4	101.2	53.7	47.4	42.2	28.6
ILMN_1724017	375248	ENSG00000135976	ANKRD36	50.9	93.1	95	1858.9	2784.5	3834.9	106.4	170	189	42.9	80.1	183	148.7	342.4	234.7	288.5	170	117.5
ILMN_3220952	375248	ENSG00000196912	ANKRD36	31.3	27	31.1	25.7	33	38.5	31	30.4	26.2	27.2	32.2	25.7	26.8	25.1	26.8	27.1	26.9	26.4
ILMN_3292072	375248	ENSG00000196912	ANKRD36	27.2	26.8	28.5	27	28	25.8	32	26.6	43.5	34.9	30.8	26.4	27.2	27.4	27.7	28.9	29.6	28.7
ILMN_1667932	57730	ENSG00000196912	ANKRD36B	108.2	145.7	68.5	3919	3403.3	2419.8	250.1	271.1	345.6	173.1	155.2	215.1	357.6	460.4	339.4	452.9	237.7	265.8
ILMN_3240062	57730	ENSG00000196912	ANKRD36B	28.9	25.8	30.1	28.9	30.2	45	25.1	42.6	28.5	27.1	26.8	25.2	57.6	33.6	35.2	33.9	26.9	32
ILMN_1780806	57730	ENSG00000196912	ANKRD36B	145.8	138.1	170.7	4554.6	2827.4	2365.4	236.9	350.3	414.2	123	184.4	258.8	379.2	704	427.7	512.4	280.2	318
ILMN_2189614	57730	ENSG00000196912	ANKRD36B	50.2	43.6	39.3	307.8	150.9	102.6	34.1	35.8	47.7	35.7	37.6	57.6	64.8	81.5	63.2	47.6	50.7	47.8
ILMN_1697377	57730	ENSG00000196912	ANKRD36B	147.4	274.6	240.6	7193.6	6678.1	8245.3	182.5	424.3	456.2	187.6	164.3	359.1	540.9	944.3	531.7	540.2	486.3	290.1
ILMN_3304802	84832	ENSG00000214262	ANKRD36BL1	315.4	206.8	200.8	25.9	27.8	32.8	53.3	172	50.6	282.5	74.8	132.3	116.1	44.3	47.9	109.7	31.1	72.7
ILMN_1756417	353322	ENSG00000186352	ANKRD37	197.4	168.5	173	48.3	29.6	45.8	64.4	104.3	117.4	105.8	118.8	80.7	498.6	500.3	751	225.5	350.3	188.7
ILMN_1710979	51239	ENSG00000213337	ANKRD39	158.2	199.7	204.5	369.6	433.4	591.7	290.6	197	187.3	274.7	345	435.3	496.1	375.2	494	196.9	175.2	328.9
ILMN_1758846	91369	ENSG00000154945	ANKRD40	298.7	354.8	387.8	263.7	309.4	379.1	350.1	302.7	339	391.1	465.8	414.9	270.3	236.5	308.1	332.2	496.2	543.2
ILMN_1676605	338699	ENSG00000137494	ANKRD42	27.3	26.7	27.9	25.4	31.1	26.3	25.7	27.6	25.5	25.8	33	26.2	29	26.4	26.1	29.6	28.5	27.8
ILMN_1779882	134548	ENSG00000198944	ANKRD43	26.7	27.6	29.2	26.4	45.7	30	34.7	35.9	26.8	30.8	28.9	28.1	31.9	26.6	27.2	29.1	31.5	29.1
ILMN_1755049	91526	ENSG00000065413	ANKRD44	52.9	66.7	46.4	47.7	28.9	27.5	30.4	36	52.4	27.3	28	28.3	30	38.3	31.1	40.9	27.8	34.6
ILMN_2059844	91526	ENSG00000065413	ANKRD44	42.4	128.2	110.2	1980.7	1657.7	1341.9	36.4	69.3	63.1	44.7	61.3	52	126.5	274.6	146.9	87.4	75.6	133.9
ILMN_1733716	339416	NA	ANKRD45	26.7	26.6	38.2	67.1	33.6	74.6	28.3	34	32.9	29.1	33.1	30.9	32.2	31.3	49.1	37.8	35.5	34.8
ILMN_1712298	157567	ENSG00000186106	ANKRD46	292.2	278.9	315	156	365.7	524.8	960.4	885.8	865	722.3	524.3	551.7	681.3	679.4	563	486.1	525.6	204.9
ILMN_1669259	54851	ENSG00000168876	ANKRD49	562.1	751.5	593.9	398.9	315.2	363.5	430.1	563.8	500	348.4	409.1	406.9	555.7	535.8	484.3	521.3	466	441.9
ILMN_3199772	54851	ENSG00000168876	ANKRD49	105.2	126.6	106.1	260.8	73.6	103.4	30.5	54.7	66.3	57.8	40.5	46.7	60.7	91	46.9	101.7	74	103.6
ILMN_1728957	63926	ENSG00000132623	ANKRD5	28.9	33.5	25.4	36.7	28.7	37.5	29.5	26.3	26.3	32.2	27.4	29.2	27.4	26.8	26.5	26.6	29.1	29
ILMN_1793466	63926	ENSG00000132623	ANKRD5	27	28.1	29.8	30.7	36	31.1	43.4	25.7	26.3	35.3	28.3	31.7	29.8	36.9	28.3	31.7	29.6	30.4
ILMN_2367300	63926	ENSG00000132623	ANKRD5	33.5	51.6	34.3	51.1	39.5	30.6	42.7	27.2	32.7	45.7	32.6	35.9	61.5	28.3	33.1	31.2	37.8	30.2
ILMN_2226304	57182	ENSG00000151458	ANKRD50	399.4	351.2	297.5	34.5	43	35.6	239.5	158.7	218.1	138.5	130.5	112.7	157.7	180.7	174.2	299.2	216.9	236.1
ILMN_3244029	283373	ENSG00000139645	ANKRD52	46.2	43.2	36	235.4	113.6	90.2	53.1	66.9	43.6	54.7	63.8	67.1	31.3	39.5	59.6	57.8	53.8	41.8
ILMN_1772660	79998	ENSG00000144031	ANKRD53	88.9	69	84.5	80.8	114.2	55.8	40.6	39	46.8	42.7	31.7	34.3	45.9	38	48.2	33	31.7	33.2
ILMN_1766309	129138	ENSG00000100124	ANKRD54	267.1	245.3	179.3	263.3	348.3	449.3	258.7	224.8	233.4	213.1	204	234.3	214.5	186.6	193.1	203.9	163.4	309.7
ILMN_2341724	79722	ENSG00000164512	ANKRD55	33.2	57.9	38.8	38.7	29.9	25.9	26.9	27.6	27.5	34.8	28.7	25.4	294.3	60.2	122.9	26.5	24.1	26
ILMN_1798947	79722	ENSG00000164512	ANKRD55	28	38.3	34.5	39.5	28	24.6	26.3	27.8	25.9	46.9	30.2	31.7	208.2	66.4	100.5	25.9	25.9	27.8
ILMN_2072045	345079	ENSG00000186212	ANKRD56	25	28.7	26.6	29.5	28.1	25.8	24.6	31.9	39.9	26.8	27.2	28.7	28.6	25.4	25.5	27.2	33.4	25.6
ILMN_1724040	65124	ENSG00000198142	ANKRD57	597.7	827.6	694.4	845.4	1164.3	1186.4	1756.5	1550.7	2672.8	2280.6	1402.2	1348	1889.9	1733	2469.5	1034.9	1149.9	1288.3
ILMN_1692849	347454	ENSG00000187808	ANKRD58	48.6	37.4	44.6	90	30.6	44.5	48.1	27.6	44	31.2	34.7	43.5	30.2	35.9	60.7	44.8	40.7	31.5
ILMN_1698159	22881	ENSG00000135299	ANKRD6	35	27.6	28.6	36.7	31.1	52.3	48	33.5	49.2	31.3	36.5	34.2	32.6	37.4	31.5	55.9	40.4	31.5
ILMN_2178587	22881	ENSG00000135299	ANKRD6	91	92.1	78.3	393	518.6	344.6	197.9	219.4	336.3	75.9	119.6	141.1	81.5	162.9	88.6	343.6	237.8	202
ILMN_2354930	56311	ENSG00000106013	ANKRD7	55.6	42.7	49.9	67.2	78.3	96.8	48.3	57.4	57.9	54.5	62.9	42.6	42.7	46.6	53.8	46.5	35.7	54.4
ILMN_1779951	56311	ENSG00000106013	ANKRD7	27.3	27	26.5	32.9	56.3	27.7	26.6	26.7	28	27	25.1	25.7	25.9	25.7	24.9	28.3	32.1	31.6
ILMN_1675937	122416	ENSG00000156381	ANKRD9	36.1	29.3	30.4	620.6	360.8	181.4	45	105.3	69	47.8	47.2	42.6	116.6	117.1	100.3	50.2	61.4	39.5
ILMN_2048607	122416	ENSG00000156381	ANKRD9	128.1	137	271.2	11297.4	7498.5	6465.4	2117.5	3751.2	1598.1	1385.2	1969.8	2324.3	3629.6	2972.9	4331.8	1807.9	2164	1923.1
ILMN_1813669	23294	ENSG00000064999	ANKS1A	882	668.6	852.7	1231	727.6	871.5	825.4	1169.5	888.8	625.5	984.8	1046	914.5	1039.1	1020	1099.8	1040.9	591.1
ILMN_1758392	56899	ENSG00000185046	ANKS1B	24.7	29	47.1	30.3	38.5	27.4	29.6	28.9	31.9	30.2	30.7	32.3	37.5	88.6	64.4	32.8	105	28.5
ILMN_1696131	56899	ENSG00000185046	ANKS1B	27.9	27.6	34	31.5	31.2	29.8	27.1	25.9	28.2	27.5	27.2	26.9	28.2	27.8	27.2	26.7	26.6	43.6
ILMN_2340974	56899	ENSG00000185046	ANKS1B	32.7	42.8	27.1	29	24.7	45.2	28.1	46.6	36.7	39.2	37.8	31.2	32.5	33.8	39.9	32.5	40.5	28.1
ILMN_1751636	124401	ENSG00000168096	ANKS3	43.9	35	29.4	245.6	300.4	288.8	32.9	35.1	52.1	28.8	37.6	29.5	48.2	45.3	50.7	38.3	39.6	54.1
ILMN_2199658	257629	ENSG00000175311	ANKS4B	36.7	28.8	29.8	28.2	28.5	27.3	34.5	30.7	30	35.5	38.2	40.1	26.4	39.7	37	32.6	30.7	27
ILMN_1735108	203286	ENSG00000165138	ANKS6	29.2	27.9	27.2	30.4	30	31	30.8	30.6	28.1	28.2	34.2	29.2	29.5	27.5	28.3	32.3	28.1	24.9
ILMN_1691716	203286	NA	ANKS6	83.1	59.3	108.8	47.4	84.3	124.9	110.5	116.6	61.9	45.7	84.5	75.9	52.3	40.1	60.1	89	74	93.3
ILMN_1802231	203286	NA	ANKS6	33.6	40.1	28.4	38	39.1	31.3	56.7	37.4	32.1	55.7	43.4	41	38.8	33.5	27.6	75.3	48.3	97.3
ILMN_1677487	55139	ENSG00000163516	ANKZF1	288	304	276.1	580.1	519.8	407.9	141.4	228	193.2	146.9	158.2	149.9	248.1	257.2	281.4	182.4	115.4	117.4
ILMN_2273796	55139	ENSG00000163516	ANKZF1	42.8	33	49	48.5	27.5	41.9	32.3	40.3	53.4	53.8	39.8	39.3	40.7	47.9	43.7	64.5	30.7	58.6
ILMN_2370692	55139	ENSG00000163516	ANKZF1	57.7	41	69.2	131.9	41.2	29.1	39	54.2	59.7	40.8	30	31	120.4	80	94.5	43.1	34.2	47.5
ILMN_1739645	54443	ENSG00000011426	ANLN	29.4	32.4	33.6	213.6	46.1	190.1	89.7	120.3	32.7	457.2	187.4	250.3	313.5	356	182.7	32.5	37.3	28.1
ILMN_3237961	55107	ENSG00000131620	ANO1	39.9	50.8	41.9	71.1	46.9	46.9	47	51.5	42.8	59.1	35	33.9	50.9	41.5	32.1	60.7	30.6	53.8
ILMN_1717909	55107	ENSG00000131620	ANO1	30.6	29.9	32.7	34.4	49.8	82.2	27	30.9	28.4	36.3	29.9	40.2	28.3	31.7	30.3	31	48.5	33.9
ILMN_2091310	55107	ENSG00000131620	ANO1	25.5	25.1	28.7	24.1	24.5	24.7	27.2	24.8	24.9	26	26.4	25.6	26.2	26.9	24.7	25.4	25.3	23.9
ILMN_1767111	55129	ENSG00000160746	ANO10	275.4	147.4	137.2	30.8	48.4	70.8	222.7	164.9	134.5	160.2	182	185.8	129.3	105.5	170.5	198.9	187.1	192.4
ILMN_1699121	57101	ENSG00000047617	ANO2	33.8	32.1	44	55.1	34.2	34.3	54.5	45.6	38.4	41	46.9	45.2	38.8	40.3	36.3	37.8	53.7	88.2
ILMN_3248094	57101	ENSG00000047617	ANO2	39.8	61.8	53.8	25.8	26.6	43.3	36.8	40.9	46.7	39.1	44.8	49.3	49.9	51.1	30.8	74.9	33.5	37.1
ILMN_2049672	63982	ENSG00000134343	ANO3	24.6	24.8	23.3	25.4	23.2	27	24.2	23.6	23.1	23.9	24.9	27.3	26	24.5	24.3	23.5	30.2	27.9
ILMN_3240765	63982	ENSG00000134343	ANO3	24.9	28.1	26.7	27.7	25.4	27.1	25	26.9	27.4	26.8	26.4	29.2	26.1	26.2	25.8	26.3	25.1	26.7
ILMN_1745134	121601	ENSG00000151572	ANO4	28.1	26	25.5	28.2	28.8	29.7	28.7	28	24.4	31.4	25.5	36.4	27.8	30.2	26	27.3	26.3	32.2
ILMN_2228215	121601	ENSG00000151572	ANO4	29.5	26.1	26.1	23.6	23	25.3	30.8	25	25.7	24.4	26.7	26.1	24.3	32.4	28.1	24.5	26	25
ILMN_1690154	203859	ENSG00000171714	ANO5	54.7	24	26.1	25.1	73	27.7	26.9	24.5	27.1	24.2	26.1	24.9	23.7	28.6	25.1	25.1	34.3	25
ILMN_1674941	196527	ENSG00000177119	ANO6	1306.6	990.4	980.8	158.2	183.5	226.6	911.3	901.9	1025.6	924.4	669.8	781.6	847.3	966.5	992.4	1394.6	1104.1	1129.7
ILMN_1675423	50636	ENSG00000146205	ANO7	27.3	28.6	50.7	29.7	24.4	26.7	27.3	31	25.8	28.2	26.7	28.3	29.9	32.5	27.6	25.9	27.8	28.2
ILMN_1683824	50636	ENSG00000146205	ANO7	41.4	54.9	47.6	45.4	102.5	117.1	36.5	55	31.4	48.2	71.4	58.2	59.8	48.3	37.4	72.3	37.8	76.9
ILMN_1732948	50636	ENSG00000146205	ANO7	26.7	26.7	27.7	25.5	25.5	23.1	24.3	29.4	24.7	24.1	25.2	26.7	27.5	24.7	26.9	23.7	25.1	25.2
ILMN_1709124	57719	ENSG00000074855	ANO8	136.1	127	68.7	242.4	150.3	141.1	51.7	79.7	66	90.1	73.9	68.1	196.9	168.3	163.2	86	58.4	61
ILMN_1762629	338440	ENSG00000185101	ANO9	75.8	76.6	90	39.1	64.8	29.1	83.7	107.6	71	133.2	94.5	95.5	97.3	75.5	80.9	81.5	89.2	101.5
ILMN_1769259	338440	ENSG00000185101	ANO9	56.6	42.2	53.8	28.1	26.4	27.8	51.6	57.7	45.6	30.3	63	33.7	32	36.6	31.5	55.7	33.5	39.1
ILMN_1798679	338440	ENSG00000185101	ANO9	24	24	23.6	25.3	28.7	25.3	25.1	23.3	25.4	24.9	24.1	25.2	24.7	23.8	26.5	24.6	24.4	24.9
ILMN_1807945	8125	ENSG00000140350	ANP32A	347.6	358.3	541.5	362.3	288	248.3	344.5	262	413.3	293.4	276.9	312	267.4	233	256.5	360.1	357.8	272.7
ILMN_3207233	10541	ENSG00000136938	ANP32B	120.9	106.3	99.5	28.3	28.5	37.2	103.6	167.7	120.4	172.7	136.1	112.2	118.9	120.1	83.9	90.4	69.6	85.4
ILMN_1684293	10541	ENSG00000136938	ANP32B	7981.2	9288.6	8313.4	7720.6	7107	6860.5	8619.3	8743	9004	11138.6	7592.9	7887.2	8841.7	8420.7	8020.1	6514.9	6492.8	8109.4
ILMN_3283742	10541	ENSG00000136938	ANP32B	644.7	600.6	586.2	210.7	290.7	274.1	761.2	739.3	693.8	880.9	591.7	626.3	749.4	631.3	490.5	548	323.1	569.8
ILMN_2151412	23520	ENSG00000248546	ANP32C	24.9	24.3	26.3	24.1	27.7	27.4	24.3	24.6	25	24.8	24.7	24.9	24.3	25	24.5	24.5	25.9	24.5
ILMN_1655868	23520	ENSG00000248546	ANP32C	308.1	394.8	377.8	174.9	185.2	105	370.3	260.8	269.2	362.2	391.3	247	381.4	300.8	305.4	287.1	249.7	224.5
ILMN_1728191	23519	ENSG00000139223	ANP32D	30.3	29	28.4	27.8	28.8	26.7	27.3	24.7	25.8	39.4	33.7	28.1	31.4	35	30.9	30.1	28.2	32.8
ILMN_1684923	81611	ENSG00000143401	ANP32E	35.2	41.1	37.6	108.8	69.8	67.1	42.2	47.1	42.7	35.2	56.7	50.9	40.1	52.9	59.5	66	61.8	76.6
ILMN_1763837	290	ENSG00000166825	ANPEP	670.7	886.8	649.7	275.6	1114.3	31.5	158.5	138	27.4	1311.5	1163.9	503.8	320.9	517.7	448.6	32.3	553.6	422.9
ILMN_1670379	84168	ENSG00000169604	ANTXR1	25.2	29.4	29.6	35.1	119	230.5	316	724.8	302.7	175.9	222.2	155.5	741.5	1218.8	720.7	527.5	605.5	96.4
ILMN_1811877	84168	ENSG00000169604	ANTXR1	43.5	40.1	45.3	56	78.7	169.2	70.2	69.7	59	65	60.1	50.2	59.4	68	59.3	76.1	85.7	81.9
ILMN_2387995	84168	ENSG00000169604	ANTXR1	28.9	35	32.4	35.9	33	41	40.2	53.5	30.9	43	45.5	32.4	31.6	46.4	45	32.4	42.3	50.5
ILMN_1780894	84168	ENSG00000169604	ANTXR1	41.3	32.4	25.7	33.5	51	31.7	33.2	42.9	39	44.1	54.8	30.4	30.1	46.7	36.9	57.5	28.4	30.2
ILMN_1812926	118429	ENSG00000163297	ANTXR2	1711.9	1673.6	1466.5	1484.2	2169.5	1203.7	2068.1	2189.2	2017.1	1240.1	1531.6	1451.4	3114.9	2674.3	3046.7	147.3	192.1	43.1
ILMN_1668044	195977	NA	ANTXRL	26.6	29.6	28.8	26.6	24.5	31.2	28.9	27	26.6	39.8	38.5	36.1	34.5	24.3	32.5	28.6	27.8	27
ILMN_1668566	93550	ENSG00000172671	ANUBL1	29.2	31.2	38.1	24.5	27.6	26.9	26	30.1	28.9	34	27.1	30.5	28.1	27.7	24.8	31.3	36.5	26.2
ILMN_1698100	303	ENSG00000182718	ANX2P2	1400.2	1392.6	1814.9	333.3	1165.7	1163.5	1484.2	1532.3	2553.9	1822.1	2476.5	2365.4	880.9	1305.7	1417.7	4660	3474.3	3728.8
ILMN_1798372	305	NA	ANX2P2	350.4	284.8	431.3	31.8	201.7	95.1	399.6	522.1	606.2	455.6	681.3	639.2	196.5	222.1	249.8	1168.7	886.3	998.9
ILMN_2041101	303	ENSG00000182718	ANX2P2	4019.8	6148.7	6244.3	2819.6	6177.3	5323.7	5516.7	5980.6	8827.2	5270.3	7991.2	7545.1	3651.7	4469.1	4619.4	13518.7	14932.6	12250.6
ILMN_2184184	301	ENSG00000135046	ANXA1	10892.4	10198.3	10095.3	1622.6	2179.9	2267.5	4544.6	2595.6	2614.1	7732	5220.8	5993.2	5075.8	4760.9	5680.5	5094.9	5650.4	9543.5
ILMN_1699421	11199	ENSG00000109511	ANXA10	98.1	62.5	77.3	26.1	37.7	30.2	40.3	28.9	39.3	29.6	33.9	40.5	26.7	33.2	34.2	32.4	27.5	30.2
ILMN_2380494	311	ENSG00000122359	ANXA11	595.9	564.1	529.7	900.8	733.3	492.3	523.8	557.9	705.6	416.7	400.4	444.1	236.5	266.8	272.6	458.3	539.2	540.2
ILMN_1685170	311	ENSG00000122359	ANXA11	1510.7	1167.1	1203.7	3927.7	2236.8	1771.5	1179.5	1393.1	1594	1057.1	846	1179.8	654.2	757.6	788.4	1315	792.6	1297.6
ILMN_1807003	311	ENSG00000122359	ANXA11	61.3	34.7	45.7	922	137.1	180.9	35.1	48.1	32	34.5	48.1	38.4	52.4	82.4	41.9	68.3	57.6	85.2
ILMN_2412490	312	ENSG00000104537	ANXA13	27.9	26.1	31.3	33.7	32.6	26.6	29.9	26.8	28.7	30.3	26.9	26.7	32.1	28.8	26.8	32.5	27.6	37.6
ILMN_1737612	312	ENSG00000104537	ANXA13	41.7	27	24.6	28.8	33.8	28.2	36.4	26.7	30.5	27.7	28.8	31.3	25.6	30.2	26.2	25.3	32.5	29
ILMN_1799243	312	ENSG00000104537	ANXA13	24.3	24.8	24.9	25.1	31.9	26.1	29.6	25.7	26.4	28.6	27.6	31.7	29.9	28.1	26.7	29.2	28.2	35.2
ILMN_1711899	302	ENSG00000182718	ANXA2	2063.7	2398.9	2509.4	90.9	978	871.3	3598.4	2996.2	4006.5	4376	6277.5	5622	1840.5	2131	2304.1	6421.7	5811.1	9083.2
ILMN_1755937	302	ENSG00000182718	ANXA2	392.7	458.1	529.6	167.7	402.7	245.6	520.5	514.3	763.8	582.3	844.4	642.9	202.8	231.2	278.1	1316.9	1047.3	1477.6
ILMN_2409167	302	ENSG00000182718	ANXA2	13452.4	15887.2	13976.7	3349.8	11863.1	11018.9	15376.8	15313.3	16661.4	16778.5	18386.2	17860.5	10305.9	12614.7	14322.1	20365.9	20151.8	19375.8
ILMN_3235632	304	ENSG00000231991	ANXA2	17778.5	17800.9	17627.2	16990.5	16948.1	17294.1	17439.3	16817.3	18441.7	17294.1	18152.9	17371.5	14932.6	14305.4	18091.2	15724.6	16089.5	16925.6
ILMN_1694548	306	ENSG00000138772	ANXA3	30.3	32.7	33.3	165.2	398.7	77.9	89.7	116.6	61.8	111.2	66.9	27.8	26.2	35.5	31.3	105.5	495.9	33.5
ILMN_1711408	307	ENSG00000196975	ANXA4	196.2	323.5	319	33	326.2	333.3	522.5	708.3	751.5	261.2	318.7	313.8	167.3	176.9	189.8	768.1	742.2	382
ILMN_1741003	308	ENSG00000164111	ANXA5	6629.2	4919.8	5615.4	1772.8	5569.6	5349	6529.2	8619.3	8895.5	7054.2	10261.9	9426	4827.8	5714.8	7186.4	8705.8	9331.7	13787.7
ILMN_2326591	309	NA	ANXA6	147.3	114.1	102.4	29.9	90.3	37.2	145.6	227.3	102.8	34.3	145.9	96	85.3	99.1	103.8	89.4	93.8	44.6
ILMN_1678612	309	ENSG00000197043	ANXA6	261	238.2	288.2	53.3	289.2	304.6	319.7	490	236.7	86.7	290.9	218	234.2	191.6	183.3	184.8	150.3	59
ILMN_1662322	310	ENSG00000138279	ANXA7	31.3	33.7	40	27.7	26.3	38.5	28.5	25.4	25.4	40.2	31.3	26.4	27.5	45.8	27.5	26.6	29.9	35.1
ILMN_1703791	310	ENSG00000138279	ANXA7	2652.3	2680.1	2654.7	1041.9	1698.1	1461.7	2343.7	2665.6	2834.6	1852.2	1902.4	2016	1562.7	1609.3	1619.5	3418.4	4051	3183.2
ILMN_1778087	653145	ENSG00000150165	ANXA8	34	25.4	28.7	60.5	392.5	124.9	28.4	32.2	27.6	25.4	28.9	28.4	27.4	24.6	29.5	26.3	29.4	28
ILMN_3242004	653145	ENSG00000150165	ANXA8	35.6	35.7	31.6	27.3	26.9	26	26	25.8	31.2	31.4	33.6	30.8	24.5	37	27	26	27.9	37.6
ILMN_2095610	653145	ENSG00000150165	ANXA8	26	25.4	27.6	29.4	28.6	28.6	27	25.3	25.6	25.9	29.1	26.2	23.7	26.3	26.3	24.6	28.1	25.4
ILMN_3241919	244	ENSG00000179251	ANXA8	27.6	25.8	27.8	27.3	24.1	31	25.9	26.9	26.2	24.5	27	27.6	26.2	28.5	24.9	26.7	28.7	25.7
ILMN_1707208	653145	ENSG00000179251	ANXA8	29.2	27	28	29.8	27.7	29.7	27.5	23.9	27.4	31.4	34	27.7	30.2	26.6	25.5	27.8	27.9	31.6
ILMN_1661628	244	ENSG00000215020	ANXA8	26.3	27.3	28.6	30.2	34	33.3	25.8	26.9	25.1	28.6	25.2	30.9	27.3	30.8	27.2	24.8	26	25.9
ILMN_1759493	244	ENSG00000150165	ANXA8	37.6	39.8	41.4	37	29.5	42.5	35.3	37.8	35	40.5	37.2	34.6	64	52.3	36.8	44.5	29.6	70
ILMN_1799098	653145	ENSG00000150165	ANXA8	26	29.7	27.7	35.1	32	32.5	26.6	27.6	28.3	28.5	29.7	24.7	26.4	35.3	33.4	27.7	34.3	28.7
ILMN_2186983	244	ENSG00000244599	ANXA8L2	28.5	38	29.4	33.9	37.2	40	29.9	33.8	31.1	30.3	29.4	29.3	28.3	32.2	28.2	29.2	35.3	37.2
ILMN_2217601	8416	ENSG00000143412	ANXA9	29.6	27.9	29.8	29.5	27.2	28.1	30.7	28.4	36.8	27.6	26.6	31.9	30.1	26.2	24.1	36.4	31.4	31.2
ILMN_1755721	8416	ENSG00000143412	ANXA9	70.3	52.2	81.2	70	38.5	96.3	73.9	58.5	125.1	61.3	60.2	55.4	56.2	39.6	39.1	55.5	54.1	48.6
ILMN_1709820	313	ENSG00000136250	AOAH	2719.8	1659.8	1084.3	692.7	420	724.8	764	544.8	785.8	472.8	546.8	717.5	1254.3	1141.2	1270.3	456.2	216.5	74
ILMN_1799863	314	ENSG00000131480	AOC2	42.1	41.1	36.4	65.2	59.9	69.7	40.2	40.2	38	38.9	36.3	45.7	33.3	39.8	46	50	35	38.3
ILMN_1741431	314	ENSG00000131480	AOC2	39.8	26.2	25.6	35.7	34.1	38.2	33.2	32.3	42.7	31.5	41.1	29.6	41.8	35	32.5	36.6	39.9	42.3
ILMN_2405185	314	ENSG00000131480	AOC2	33.4	28.5	32.7	26.8	27	30.4	27.5	30.2	26.8	27.9	24.7	31.2	30.6	28.9	29.1	28.9	26.4	39.1
ILMN_1661052	8639	ENSG00000131471	AOC3	42.9	69.7	69.6	86.4	30.2	29.5	44.2	60	36.8	57	42.9	41	32.7	50.7	37.9	42.6	36.5	41.7
ILMN_1782086	8639	ENSG00000131471	AOC3	58.3	44.6	48	58.2	53.1	72.9	37.6	43.3	49.7	60	47.3	54	36	36.3	41.2	42.8	47.5	61.4
ILMN_1767113	316	ENSG00000138356	AOX1	26.4	24.3	23.7	28.6	27.4	25.4	24.1	24.9	25.4	25.6	27.4	23.8	29.2	27.6	57.3	24.5	25.1	24.2
ILMN_2207562	55435	ENSG00000138660	AP1AR	50.5	142.1	106.9	33	55.6	48.9	124.5	144.3	254	106.4	97.6	85.5	53.2	85.5	50.2	155	178.9	133.2
ILMN_2207561	55435	ENSG00000138660	AP1AR	95.1	134.1	147.8	50.1	34.2	35.9	150.1	165.7	205.7	119.4	158	97.9	87.9	56.1	79.9	129.8	157.7	134.9
ILMN_2387505	162	ENSG00000100280	AP1B1	63.7	61.5	45.5	331	351.3	270.8	164.6	235.4	170.4	91.2	140	141.3	173.7	168.7	214.8	315.8	237.5	51.9
ILMN_1781983	162	ENSG00000100280	AP1B1	1625.6	1762.6	1689.5	5167.5	4019.8	4507.5	4924.5	5965.9	5427.9	3834.9	4687	5344.3	4951.2	4403.1	5848.5	6478.5	4832.5	2220.3
ILMN_2399627	164	ENSG00000166747	AP1G1	312.7	258.8	167.2	266.8	124.1	137.3	386.9	304.4	371.2	283	453	332.1	309.5	357.6	336.4	447.9	358.4	518.2
ILMN_2399622	164	ENSG00000166747	AP1G1	301.4	289.4	323	554.6	255.4	456	329.1	307	343.4	286.8	429	369.6	323.6	412.1	364.6	640.4	509.8	750.8
ILMN_2276598	8906	ENSG00000213983	AP1G2	29.6	25.6	25.6	27.2	27.4	25.2	24.4	25.9	24.7	27.9	26.6	29.7	24.9	26.2	25.3	23.8	25.4	24.9
ILMN_1754179	8906	ENSG00000213983	AP1G2	553.6	558.1	553.6	1253.4	1023.9	877.2	301.2	219.7	344	225.5	363	274.6	466.5	488.3	397	315	294.6	295.4
ILMN_1754738	8907	ENSG00000072958	AP1M1	3512.5	3046.7	3033.8	2798.2	3801.2	2210.9	2033.6	2049.3	1811.3	2116.6	2147.7	2279.2	2311.3	1871.5	2428.3	1969	2368.6	2637.7
ILMN_1705861	10053	ENSG00000129354	AP1M2	37.5	33.8	29.4	27.7	25.5	32.5	36.4	34.3	48.1	33.7	43.5	31.5	26.9	36.8	34.4	40.1	29	51.3
ILMN_1751345	1174	ENSG00000106367	AP1S1	329.3	248.6	320.9	59	201.4	116.9	1054	774.3	520.4	1098.1	1136.8	1144.4	801.6	646.7	1010.2	425.8	462	658.6
ILMN_1712806	1174	ENSG00000106367	AP1S1	258.6	319.1	260.7	191	393.1	552	516.9	465.1	413.5	588.7	754.8	560	493.1	512.1	601.2	464.2	433.1	633.1
ILMN_2316173	1174	ENSG00000106367	AP1S1	303.1	281	256.9	73.5	405.6	202.6	1061.8	500.7	484.8	1225.3	1071.1	1230.7	883.5	683.5	837.4	596.9	585.4	818.8
ILMN_1766411	8905	ENSG00000182287	AP1S2	13318.7	14065.3	10305.9	1931.6	1926.4	2792.9	8558.8	7311.6	9340.9	5258.8	6773.2	6565.9	4601	3095.1	3669.6	8716.3	3450.2	3282.8
ILMN_2120273	8905	ENSG00000182287	AP1S2	12596.7	13347.5	12479.7	4387.5	3765.2	3651.7	9450	6642	10021.2	6678.1	7275	6215.9	4847.8	3525.1	3581.5	8509.4	3748.2	3413.3
ILMN_1735165	8905	ENSG00000182287	AP1S2	27.2	28.2	39.8	29.1	24.1	40.7	29.3	28.3	27.7	39.2	23.5	31.8	28.3	26.3	30.6	25.7	28.6	38.8
ILMN_1725294	8905	ENSG00000182287	AP1S2	46.2	29.7	33.6	65.5	34.7	28.5	36.6	27.8	28.3	30.1	36.7	46.6	29.6	30.1	28.6	43	57	36.8
ILMN_1768610	130340	ENSG00000152056	AP1S3	26.2	28	29.8	45.2	25.6	28.1	26.6	27	33.2	26.1	26	28.4	27.4	26.4	28.8	34.9	29.1	27.8
ILMN_1815306	160	ENSG00000196961	AP2A1	229	173.7	199.4	181.7	224.7	112.9	112	88.9	80.2	123.9	161.2	151.7	120.3	95.6	132.2	128.6	153.3	193.9
ILMN_2359211	160	ENSG00000196961	AP2A1	72.7	71.1	32.8	52.4	39.3	28.5	26.3	30.1	35.6	47	41.9	39.3	50.2	32.9	47.3	52.3	38.9	81.6
ILMN_1673108	160	ENSG00000196961	AP2A1	26.3	27.3	26.3	27.5	29.1	31.7	25.8	25.6	28.7	28	25.9	28	29.1	28.2	37.4	29.3	42.7	24.9
ILMN_1803779	161	ENSG00000183020	AP2A2	129.3	77.2	63.4	719.9	720.1	676.2	197.2	295	221.8	122.2	150.6	132.6	289.5	274	376.7	314.6	358.5	96.5
ILMN_1681998	163	ENSG00000006125	AP2B1	180.1	149.3	163.1	62.9	68.9	55.6	230.4	175.2	134.6	133	119.2	72.7	94.1	108.5	107	204.3	133.2	106.4
ILMN_2331735	163	ENSG00000006125	AP2B1	187.6	215.5	317.8	128.7	73	143.6	276.9	226.1	237.4	199	176.2	153.8	164	175.7	182	316.6	299.6	213.2
ILMN_3289074	163	ENSG00000234130	AP2B1	26	31.2	29.9	29.6	31	34.7	28	30.8	52.3	32.1	30.6	27.5	43.1	25.7	26.2	28	29.2	28.1
ILMN_1699598	1173	ENSG00000161203	AP2M1	1240.9	1039.1	979.7	1281.5	1918.6	1575.9	2049.3	1921.7	1851.3	1983.9	2347.5	2221.2	1808.7	1425.4	1560.3	1780.9	1516.9	1883.4
ILMN_2402798	1173	ENSG00000161203	AP2M1	1343.2	1102.6	1074.5	1543.7	2147	2368.6	1983.9	1854.6	1711.9	2078.5	2116.6	2255.3	1923.7	1557.8	1954.5	1808.7	1834.4	2039.5
ILMN_1662426	1175	ENSG00000042753	AP2S1	4540.8	3888.4	3547.2	1526.8	5016.7	4491.2	8972.7	7802.9	6792.1	8223.7	9847.1	8959.6	7529.9	6263.7	8313.4	7640.1	6034.9	7629.7
ILMN_1809957	1175	ENSG00000042753	AP2S1	11714.1	10360.4	11185.6	14446.9	15601.1	15276	15133.5	15075.9	14018.4	17260.1	17232.2	17487.3	14243.5	14091.5	14817.8	14625.2	14585.7	15654.2
ILMN_1768867	8546	ENSG00000132842	AP3B1	2498.3	2133	1807.9	825.4	1658.2	1789.3	3933.2	3886.2	3840.6	3393.5	4440.4	4318.6	2482.1	2936.5	3096.7	5645.4	3898.3	4554.6
ILMN_1679256	8120	ENSG00000103723	AP3B2	32.8	28.6	38.5	27	33	29.3	25.3	29.1	31.9	25.4	26.5	31.4	27.7	37.5	28.7	34.1	26.1	101.8
ILMN_2284667	8943	ENSG00000065000	AP3D1	30.5	27.2	28.2	42.8	42.6	38.3	27.8	24.8	24.8	29.5	27.4	33.8	26.4	25.3	29.3	28.1	33.5	28.9
ILMN_1764945	8943	ENSG00000065000	AP3D1	707.1	582	603.1	990.9	1034.5	953.3	813.5	721.1	780.5	767.8	929.5	825.2	536.7	494	607.3	734.1	779	846.3
ILMN_2390114	8943	ENSG00000065000	AP3D1	679.4	570.3	586.9	1059.6	1108.1	803.2	839.9	857.7	771.5	782.2	907.1	747.8	516.2	444.4	559.3	795.2	843.5	890.8
ILMN_2362122	26985	ENSG00000185009	AP3M1	634.4	714.9	570.5	172.7	163.1	373.3	845.4	851.4	932.7	774.8	800	857.6	600.9	747.4	740.4	947.3	1016.1	1068.4
ILMN_1667086	26985	ENSG00000185009	AP3M1	1078	1041.9	931.5	372.6	600.6	750.2	1367.5	1408.2	1556.6	1211	1469	1331	1216.4	1239.8	1118.1	1598.7	1447.7	1585.5
ILMN_1701774	26985	ENSG00000185009	AP3M1	26.8	28.1	32.1	30.4	30.3	26.7	32	34.5	31.2	32.7	36.1	42.2	39.1	27.6	31.7	38.1	37.4	28.1
ILMN_1676946	10947	ENSG00000070718	AP3M2	119.2	180.9	87.1	408.3	374	457.3	587.6	550	611.3	549.7	326.2	325.2	405.4	425	347.6	499.1	497.4	490.6
ILMN_1658911	1176	ENSG00000177879	AP3S1	1280.1	1303.9	1387.9	209.6	717.2	628.9	1478	1625.6	1641.7	1244.1	1722.1	1635.9	1665.3	1362.6	1660.5	1977.8	1494.1	1381.6
ILMN_1747946	1176	ENSG00000213036	AP3S1	59.1	46.8	32.4	29.5	58.6	28.9	30.7	40.2	37.2	30.6	56.7	34.9	51	45.1	47.9	35.1	36	27.8
ILMN_2311761	1176	ENSG00000177879	AP3S1	1220.8	1428.3	1470	234	1080.5	693.4	1385.8	1653.5	1699.4	1111.4	1716	1533.5	1510.2	1542	2112.3	1763.9	1381.6	1181.9
ILMN_1669377	10717	ENSG00000134262	AP4B1	1287.5	1161.5	1063.7	2675.6	1451.4	1262.1	686	552.9	536.1	785.6	748.4	833.3	656.2	744.9	713.2	642.9	486.4	871
ILMN_1754531	23431	ENSG00000081014	AP4E1	533.8	418.2	442.1	156.1	94.2	139.5	305	215.1	250.6	501.5	401.8	396.2	255.2	341.5	261.4	382.2	431.4	651.6
ILMN_1779512	9179	ENSG00000221838	AP4M1	62.3	47.1	45.2	98.5	62.3	37.2	43.9	58.4	55.1	53.3	50.6	61.2	86.3	77.2	63	60.3	73.3	35.4
ILMN_1760466	11154	ENSG00000100478	AP4S1	33.6	55.1	41.4	50.9	65.3	61.5	52.7	35.2	33.6	43.6	49.6	47.7	43.7	50.9	39.5	32.1	39.7	55.2
ILMN_3202062	11154	ENSG00000100478	AP4S1	25.3	24.3	27.6	24.4	27.5	28	24.2	27.3	27.7	24.6	29.2	25.3	24.8	26.5	24.6	27.5	26	23.9
ILMN_3278538	11154	ENSG00000220960	AP4S1	30.9	27.9	26.9	30.8	32.6	42.7	32.2	29.5	31.8	43	29.3	28.6	28.9	27.1	42.5	31.6	29.3	29.6
ILMN_1659463	317	ENSG00000120868	APAF1	1710.4	2306.4	2008.7	647.6	493.1	549.6	836.1	640.8	571.5	487.1	631.2	504.9	1404.2	1434.1	1377.2	534.8	749.2	419.1
ILMN_2344798	317	ENSG00000120868	APAF1	180.4	158.2	86.4	43.5	84.2	98.9	68.4	67.5	61	46.5	52.3	37.8	100.9	67.6	89.8	32.1	31.3	56.4
ILMN_2182656	320	ENSG00000107282	APBA1	25.8	24.5	25.8	24.5	24.6	27.2	28.6	24.9	23.8	29.7	25.3	25.6	24	26.2	25.7	25.9	25.9	26.2
ILMN_1668285	320	ENSG00000107282	APBA1	34.9	29.6	25.8	24.5	33.4	34.8	26.9	28.6	27.7	27.2	35	31.6	25.4	29.2	38.8	44.2	29.1	32.5
ILMN_1723626	321	ENSG00000034053	APBA2	31	25.5	26.6	24.8	27.4	30.8	26.9	24.3	25.1	25.3	30	25.3	27.1	45.1	41	42.8	28.3	27.7
ILMN_1686610	9546	ENSG00000011132	APBA3	645.2	573.3	754.9	635.2	783.5	661.6	714.2	690.4	665.8	624.2	595.2	606	530.8	412.9	569.8	602.3	559.5	981
ILMN_1769918	322	ENSG00000166313	APBB1	26.8	32.2	39.1	26.9	44.7	49.1	32.9	30.9	38.4	30.6	25	41	27.6	33.2	26.2	33.8	37.6	29.6
ILMN_1796271	322	ENSG00000166313	APBB1	27.3	29.1	25.2	26.8	22.8	24.3	27.8	26.9	36.1	27.4	28.7	35.9	27.6	26.5	25.5	24	24	26.8
ILMN_1699646	322	ENSG00000166313	APBB1	30.4	25.8	27.7	40.6	28.8	29	30.1	27.1	29.4	27.2	27.6	28.4	26.6	27.6	26.4	31.8	29	28.5
ILMN_1801710	54518	ENSG00000077420	APBB1IP	2037.7	1770.7	1940.4	642.5	557.8	434	1387.5	850.7	1065.9	1572	1186	1727.5	1281.8	1009.1	926.1	1442.9	1190.1	771.5
ILMN_3251699	323	ENSG00000163697	APBB2	55.3	28.6	29.7	33	61.2	33.2	27.5	34.5	35.2	58.9	29	34.6	44.4	26.2	30.8	27.7	28.6	33.1
ILMN_1716790	323	ENSG00000163697	APBB2	24.7	23.6	26.4	27.2	29.3	39.3	27.2	31.8	29	27	30.6	30.2	25	30.7	29.4	31.6	45.9	32.2
ILMN_1740772	10307	ENSG00000113108	APBB3	1548.2	1298.9	1243.8	5837.8	11757.6	7866.9	561.2	4067.2	1029.1	673.3	1417.2	1854.6	1359.1	2713.4	2870.5	966	1037.6	714
ILMN_2320513	10307	ENSG00000113108	APBB3	651.8	631.6	546.4	2543.2	5999	3966.8	236.7	1709.5	439.7	276	682.6	762	466.6	1420.7	1161.5	355.3	374.4	277.1
ILMN_1662668	324	ENSG00000134982	APC	39.3	43.1	36.9	36.6	38.9	49.9	53.9	61.3	53.7	50	32.9	31.4	46.2	42.6	44.4	44.4	39.5	36.4
ILMN_1659950	10297	ENSG00000115266	APC2	28.6	24.4	26.8	26.8	28.6	27.9	23.9	26.6	26.1	27.1	30.6	28.3	26	39.6	30.8	32.8	28.7	28.1
ILMN_1656951	147495	ENSG00000154856	APCDD1	123.8	183.7	100.3	42.6	130.7	31.4	39.8	31.8	29.5	35	30	34	32.3	54.8	57	49.7	33.2	37.7
ILMN_1689431	164284	ENSG00000198768	APCDD1L	27.6	30.1	26.2	32.6	30.5	32.1	27.4	27.6	28.5	158.9	28.8	35.7	26.8	28.1	26.9	31.9	66.9	26
ILMN_1708833	325	ENSG00000132703	APCS	41.8	31.1	35.4	40	27.6	31.5	30.4	28.8	30.7	37.8	27.3	36.4	29.7	32.2	40.5	28.7	25.7	29.5
ILMN_1718023	327	ENSG00000164062	APEH	1609.3	1693.7	1507.3	1254.3	1830.3	1848.8	1835.6	1672.4	1359.5	2082.3	1899.8	2055.4	2073.6	2181.2	1955.4	1612.4	1257.6	1376.8
ILMN_2319344	328	ENSG00000100823	APEX1	1807.9	2054.5	1473.1	756.8	1452.8	1720.8	1955.4	2764.1	2413.5	2608.2	4974.7	4053.6	2934.7	3533.5	3172	1923.1	1264.4	1346.2
ILMN_1661886	328	ENSG00000100823	APEX1	2337	2821.4	2188.4	1015.4	1937.4	2362.8	2941.7	3049.3	2996.2	3443.5	5363	5174.9	3610.3	4315.4	3937.1	2622.1	1800.4	1640.4
ILMN_1652505	27301	ENSG00000169188	APEX2	759.9	712.1	747.1	336.1	409.7	504	800.9	751.7	584.6	1082.1	1401.3	1487.1	1362.6	1013.7	1127.6	676	670.7	922
ILMN_1658472	51107	ENSG00000117362	APH1A	1589	1270.3	1397.4	839.1	1518.8	1648.7	2470.6	2236.8	2144.8	1595.8	2006.1	1923.1	1938.4	1940.4	1891.9	2218.8	1709	2024
ILMN_2398388	51107	ENSG00000117362	APH1A	470.5	473.5	614.9	391.1	699.8	701.7	799.1	841	856.5	573.4	706.9	737.6	651.8	749.8	609.1	921.8	807.5	743
ILMN_1862217	83464	ENSG00000138613	APH1B	1029.1	858.7	979.2	583.1	344.3	478	1311	1716	1563.8	676.2	945.7	687.4	1278.3	1237	1194.9	1546.6	1228.5	886.1
ILMN_1767816	83464	ENSG00000138613	APH1B	1243.2	1202.6	1186.4	979.5	887.3	759.5	1373.1	1587.2	1493.5	758	1532.3	1401.8	1689	1398	1649.8	2465.4	2077.7	2747.1
ILMN_3304175	8539	ENSG00000166181	API5	53.2	62.6	51.9	40.2	58.8	47.2	61.2	48	50.8	63.8	57.1	81.7	60.8	53.4	55.6	45.3	53.4	83.4
ILMN_3284296	8539	ENSG00000166181	API5	57.3	42	34	36.5	32.8	45.8	62.1	34.8	36.5	38.6	42.2	37.4	35.2	37.8	35.9	53.7	45.2	45.4
ILMN_3217262	8539	ENSG00000234558	API5	101.7	71.4	79.7	84.6	102.3	96.5	78.2	83.2	53.4	99.5	141.1	90.4	61.6	54.6	58.1	72.9	85	68.5
ILMN_1815051	8539	ENSG00000166181	API5	1160.1	1229.9	1091.9	154.7	292.7	446.1	1221.9	1024.2	1256.1	980	1224.3	1153.9	958.6	952.2	894.6	1296.5	1267.4	1174.3
ILMN_3260618	51074	ENSG00000225531	APIP	1012.1	1061.5	958.6	935.4	1425.9	1766.7	1455.6	2029.2	1676.1	1437.8	2524.8	2220.3	2085.6	1895.4	1900.6	2147	1607.9	1575.9
ILMN_3180196	51074	ENSG00000225531	APIP	584.9	573.1	525.3	315	502.8	315.6	1071.5	969.5	710.6	1077.7	1135	1213.7	1733	917.6	958.9	1102.6	757.6	1040.4
ILMN_1793598	51074	ENSG00000149089	APIP	1132.8	1083	773.5	1354.3	1188.5	1945.8	3128.1	1670.4	1865.8	1829.5	1731.6	2546.3	3645.6	1892.8	2387.7	1972.5	2303	2019
ILMN_2128293	51074	ENSG00000149089	APIP	469.2	487.5	348.3	287.9	423.8	482.2	829.5	818	733.5	733.1	898.4	889.1	1207.4	720.4	938.4	903.2	877.5	660.9
ILMN_1788135	1325	ENSG00000175279	APITD1	43.1	29.5	26.9	27	36.5	38.4	38.5	44.4	52.6	101.3	73.5	64.1	46.3	47.7	58.4	118.8	86.1	100.8
ILMN_3243695	200558	ENSG00000169621	APLF	49.7	37.1	61	33.3	26.9	41.5	51.2	48.4	58.5	89.4	41.5	61.5	105.4	38.4	55.5	52	58.9	48.7
ILMN_1808597	200558	ENSG00000169621	APLF	27.8	29.2	28.6	30.9	38.3	27.5	28.8	28.6	33.1	29.1	31.1	32.3	28.3	33.2	33.6	37.1	32.3	28.8
ILMN_1689353	8862	ENSG00000171388	APLN	80	38.1	34.3	39.7	40.9	26.6	34.3	36.8	44	46.6	62.9	37.7	35.7	62.7	38.1	31.8	46.3	44.1
ILMN_1700183	187	ENSG00000134817	APLNR	26.5	28.4	28	25.3	27.4	24.6	24.7	26.9	26.6	27.2	29.5	28	27.7	25.2	28.2	27.1	25.4	26
ILMN_2396198	333	ENSG00000105290	APLP1	32.5	53.7	38.1	51.6	44.4	41.2	36.9	31.9	31	33.2	33	34.4	37.6	54.2	47.7	41.3	37.9	42.1
ILMN_1763834	333	ENSG00000105290	APLP1	36.2	35.6	28.6	39.5	38.3	37.8	33.9	31.3	31.1	32.7	41.8	26.4	37.8	107.5	59.8	33	45	32.3
ILMN_2081465	334	ENSG00000084234	APLP2	306.6	216.2	289.3	257.3	153.8	60.9	258.2	174.7	201.4	220	181.1	219	206.5	134.3	208.4	317.9	299.6	380.8
ILMN_1710482	334	ENSG00000084234	APLP2	1941.8	1560.8	1404.7	944.9	1005.8	1140.5	1597.5	1238.1	1085.7	1656.3	1003.3	1526.2	1160.8	914.1	1373.1	1804.8	1196.3	2108.6
ILMN_1690884	335	ENSG00000118137	APOA1	31.4	27.6	35.6	28.6	29.6	27	25.7	29.8	26.4	29.1	25.7	27.6	25.9	31.9	30.7	28.6	30.2	29.5
ILMN_1729533	128240	ENSG00000163382	APOA1BP	933	625.8	998.6	731	1315	1111.4	2312.5	1635.9	1588.5	1359.5	2253	1941.1	1912.5	2310.2	2286.9	1547.8	1352	1219.2
ILMN_1688543	336	ENSG00000158874	APOA2	28.8	27.5	29.9	37.6	35.1	51.8	27.1	24.6	26.2	28.4	33.8	30.4	27.9	30.9	32.3	27.7	33.4	30
ILMN_1675706	337	ENSG00000110244	APOA4	27	29.4	30	30.5	28.6	26.2	25.8	31.4	31.1	27.8	33.8	25.1	28.6	27.3	25.6	30.2	27	38.6
ILMN_1754055	116519	ENSG00000110243	APOA5	40	42.7	33.6	38	24.8	54.2	53.9	34.5	52.1	41	33.9	50.4	40	34.1	30.6	33.9	38	53.8
ILMN_1664024	338	ENSG00000084674	APOB	26.5	25.5	28.3	24.9	28.1	29	24.6	27	25.3	25.2	25.7	25.2	24.4	25.8	26.7	28.7	27.6	29.1
ILMN_1813881	339	ENSG00000111701	APOBEC1	29.1	25.7	29.9	29	37.3	36	29.5	33.1	30.9	26.8	28.4	27.1	32.3	31.7	29.4	32.5	29.1	33.6
ILMN_1719143	10930	ENSG00000124701	APOBEC2	25.2	26.3	22.8	26.7	25	24.2	25.7	25	26.8	25	24.6	27.7	26.5	26.5	26.3	23.6	26.4	25
ILMN_2219466	200315	ENSG00000179750	APOBEC3A	26.7	28.8	24.4	55.8	67.6	57.4	59.6	55.4	26.4	613.4	53.6	172.3	160.1	81.7	60.7	26.5	28.1	27.3
ILMN_1680192	200315	ENSG00000128383	APOBEC3A	169.8	534.7	613.2	26.2	24.7	25.9	27.8	26.3	25.6	26.2	31.2	28.4	24	33.1	26.3	31.8	223	26.1
ILMN_1675684	27350	ENSG00000244509	APOBEC3C	206.8	188.3	205	539.3	463	263.7	356	272.3	176.6	212.9	184.8	228.6	221.1	172.5	185.4	346.1	167.2	163.7
ILMN_3307651	140564	ENSG00000243811	APOBEC3D	119.2	213.6	164.8	348	197.4	65.1	146.5	76.5	146.6	114.7	106.7	84.3	85.5	53.1	74.3	87.5	84.4	77.2
ILMN_1661572	140564	NA	APOBEC3D	30.5	30	36.9	29.6	27.3	26	32.8	28.8	33.1	41.7	26.3	27.9	28.2	33.6	31.6	30.1	34.4	27.5
ILMN_2412172	200316	ENSG00000128394	APOBEC3F	521	510.5	626.3	177.4	313.7	366.5	279.2	352.1	312.5	308.3	262.4	331.1	488.5	254.7	419.4	250	409.2	168.1
ILMN_2296950	200316	ENSG00000128394	APOBEC3F	281	272.7	321.9	135.9	153	285.2	268.8	275.1	230.9	267	213.9	393.7	218.1	160.7	271.1	256.4	544.4	196.5
ILMN_3297311	200316	ENSG00000257684	APOBEC3F	42.2	26.4	35.8	27.1	28.3	24.5	39.6	34.9	27.1	39.4	32.8	35.8	30.1	29.4	34.2	29.7	30.8	30.7
ILMN_1710726	200316	ENSG00000128394	APOBEC3F	159.1	206.7	181	302.7	239.4	107.8	125.8	133	150.7	83	69.3	91	190.2	101	133.6	98.3	225.9	68.1
ILMN_1802106	60489	ENSG00000239713	APOBEC3G	950.7	972.8	1108.5	105.1	188.1	118.6	349.7	348.5	341.9	281.8	276.8	398.1	706.9	351.4	448.7	346	648	150.1
ILMN_2232478	60489	ENSG00000239713	APOBEC3G	872.7	966.5	1091.1	152.6	131.2	276.1	477.8	377.9	326.6	317.1	292.8	363.5	754.1	265.9	405.1	271.2	598.9	196.8
ILMN_1702706	60489	ENSG00000239713	APOBEC3G	295.2	214.9	240.9	37.8	45.7	68	100.8	65.5	137.1	94.4	72.5	74.8	180.9	110.6	161.8	42.8	81.6	43.1
ILMN_1664828	164668	ENSG00000100298	APOBEC3H	24.6	34.4	29.2	41.6	30.6	31.6	62.5	76.7	30.8	33.6	27	31.3	156.6	53.4	53.2	30.3	47	27.2
ILMN_1815425	403314	ENSG00000173627	APOBEC4	29.9	28.9	29.4	26	29.7	26.4	29.6	25.2	26.1	27	28.7	25.9	28	25	29.2	24.7	27.7	25.8
ILMN_1697925	55911	ENSG00000184730	APOBR	663.6	508	524.8	404.7	575.6	312.6	374.9	305.1	412.1	398.9	398.1	313.9	255.6	249.8	306.3	233.7	203.9	363.1
ILMN_1789007	341	ENSG00000130208	APOC1	51	36.6	39.8	2446.4	926.4	1058.9	12133.9	1809.6	9248.2	13998.4	3712.8	8313.4	4794	2642.3	3702.1	7498.5	5699	6445.2
ILMN_1722070	345	ENSG00000110245	APOC3	33	36.2	31.5	26.3	33	32.1	28.7	29.5	31.5	29.4	29.6	25.6	28.4	27.9	29.2	28.1	31.5	28.7
ILMN_1765605	344	ENSG00000224916	APOC4-APOC2	27.6	28.3	29.5	83	33.4	38.9	67.7	38.5	39.4	105.3	50.7	32.4	36.1	34.5	33.1	28.3	44.4	44.8
ILMN_1802923	344	ENSG00000234906	APOC4-APOC2	36.3	42	32.5	221.5	246.8	111.1	680.9	318.6	93.1	2384.2	1448.3	715.9	706.5	654.6	296.5	911.6	1029.4	1520.3
ILMN_1780170	347	ENSG00000189058	APOD	25.5	24.2	24.1	27.8	24.4	24.1	34.3	26.7	178.2	26.2	25.1	27.1	26.6	24.8	22.9	23.7	185.5	23.7
ILMN_1740938	348	ENSG00000130203	APOE	25.3	24.2	22.9	5714.8	4559.3	7035.5	15395.2	11450.6	15075.9	15410.2	12785.2	15410.2	7629.7	8959.6	10640	14932.6	12969.4	15425.2
ILMN_1809311	319	ENSG00000175336	APOF	28.3	27.4	27	147.5	116.7	45.3	27	24.9	29.6	24.8	25.5	24.7	25	29.8	27	25.3	26.6	23.9
ILMN_1761511	350	ENSG00000091583	APOH	25.6	25.2	24	23.2	27.8	24.4	23.6	25	24.6	23.4	26.1	25.6	27.8	27.2	24.9	23.9	24.2	23.5
ILMN_1761793	8542	ENSG00000100342	APOL1	30.6	35.4	36.3	27.1	26.2	26.5	25.7	31.3	26.9	57.5	28.4	28.1	25.1	25.4	27.1	30	29.9	28.7
ILMN_1688631	8542	ENSG00000100342	APOL1	52	36.1	29.4	87.6	26.4	29.9	34.5	29.7	48.4	44.4	30.5	27	25.4	32.1	26.4	50.7	39	31.1
ILMN_2325338	23780	ENSG00000128335	APOL2	122.8	75.8	118.7	29.7	58.6	37.6	41.1	37	42.5	32.8	39	36	41.6	33.8	34.5	30.1	114.7	50.9
ILMN_2325337	23780	ENSG00000128335	APOL2	98	69.3	75.6	43.5	35.5	88.9	60.7	56.3	73.1	83.2	58.2	39.6	84	55.2	54.4	59.2	115	95.9
ILMN_1706582	23780	ENSG00000128335	APOL2	25.9	26.9	23.4	24.5	25.4	24.5	24.6	26.4	25.5	26.2	28.7	26.8	23.8	24.2	25	25.1	24.2	27.2
ILMN_2248822	23780	ENSG00000128335	APOL2	29.6	28.9	24.7	26.2	25.2	29.7	26.5	28	29.2	29.7	30.8	29.5	29.3	25.9	26.9	29.8	28.1	31.1
ILMN_2283195	80833	ENSG00000128284	APOL3	26.7	29.6	27.4	24.6	24.3	24.3	24	26.2	25	25.6	24.7	25.9	24.7	24.2	24.2	24.4	25.3	23.9
ILMN_1756862	80833	ENSG00000128284	APOL3	1701.9	1516.5	1934.7	176.4	95.3	159.8	74.1	64	87	134	60.3	76.6	103.6	91.8	112.5	82.3	1019.4	139.1
ILMN_2369144	80833	ENSG00000128284	APOL3	29.4	39	48.4	31.6	50.2	50.2	33	28.5	30.3	32.3	60.3	47.4	41	28.7	27.1	35.5	32.3	32.6
ILMN_1704682	80832	ENSG00000100336	APOL4	26.6	27.1	27.8	43.5	28.7	27	29.7	31	39.8	26.2	33.6	25.1	27.6	28	26.9	24	27	29.4
ILMN_1676177	80831	ENSG00000128313	APOL5	28	26.3	25.8	26.4	27.4	25.3	26.1	36.3	28.6	25.4	25.4	25.9	27.3	27.2	24.7	26.6	27.9	28
ILMN_1687201	80830	NA	APOL6	60.1	105.3	146.8	35.5	32	45	44.3	66.4	51.9	84.4	41	64.3	37.4	33.7	35.8	51.6	98.8	72.9
ILMN_3240773	80830	ENSG00000257684	APOL6	124.5	37.3	50	60.8	39.2	42	96.6	50	51.7	89.2	49.7	91.6	57.6	36.4	48.2	58.8	40.5	87.5
ILMN_1723522	81575	ENSG00000178878	APOLD1	24.2	25.7	29.7	38.5	27.2	26.5	27.7	27.2	29.1	24.6	30.5	27.9	30.5	36.9	28.6	28.6	26.7	25.7
ILMN_1779070	80832	ENSG00000100336	APOLIV	34.9	35	32.3	42.9	39.9	59.2	41.1	48.3	42.2	54.3	40.7	82.2	322.3	111.2	161.4	29.5	36.5	50.3
ILMN_1731941	55937	ENSG00000206409	APOM	134.3	163.4	122.3	26.7	29.8	44.4	123.9	80.7	85.1	86	42.2	36.2	55	58.9	45.1	71.6	39.5	62.4
ILMN_1721623	79135	ENSG00000184831	APOO	306.1	301.8	299.6	384.2	380.1	431.6	1718.5	467.9	872.1	1913.2	913.3	1158.9	1436.2	834.5	905	958.9	1298.9	1905.7
ILMN_1777483	139322	ENSG00000155008	APOOL	109.5	151.3	162.2	78.5	84.1	45.3	218.2	138.5	113.4	356.4	253.2	255.4	249.4	180	124.3	219.6	199.4	386
ILMN_1700466	139322	NA	APOOL	34.1	59.9	59	487.9	470.5	298.7	32.5	38.7	48.8	42.2	29.1	33.9	35.7	79.4	42.9	70.5	36.4	63.3
ILMN_2404065	351	ENSG00000142192	APP	861.9	669.4	637.9	198.7	869.1	601.6	983.9	713.5	839.4	1364.5	1071.5	1302.6	887.9	924.8	1019.4	764.5	1627	1012.7
ILMN_1653283	351	ENSG00000142192	APP	46.7	39.7	44.6	28.3	31.8	28.6	104	93.9	48.8	135.6	74.6	78.7	54.8	63.4	59.3	31.6	101.7	49
ILMN_2404063	351	ENSG00000142192	APP	845.7	575.6	743.4	80.8	758.8	556.1	1115.1	859.4	708.5	1248	1094.3	1197.9	624.4	703.9	1080.9	732.9	1340.1	1040.7
ILMN_1694875	10513	ENSG00000062725	APPBP2	56.9	69.8	50.2	33.4	30.9	32.4	37.2	65.8	53.7	56.6	48.5	43.7	60.4	56.7	69.3	71.4	38.3	44.2
ILMN_2149766	10513	ENSG00000062725	APPBP2	806.7	851.9	781.1	662.4	333.3	657.8	679.2	710	835.6	424.3	437.8	497.4	781.4	911.6	895.7	733.7	646.4	498.8
ILMN_1763730	26060	ENSG00000157500	APPL1	449.2	552.4	578.1	479.9	460.3	536.1	402.7	607.8	606	462.4	469.8	430.8	402.5	483.5	497.3	733.3	642.1	506.2
ILMN_1765076	55198	ENSG00000136044	APPL2	309.2	324.2	346.2	2656.3	1602.1	2249.2	1613.2	2029.9	2029.2	454.6	620.4	935.6	1217.3	1627	1740.5	2558.7	1218.8	481.7
ILMN_3194613	23591	NA	APR2	27.2	30	29.3	28	49.3	26.6	25.4	29.4	27.6	29.2	28.1	25.6	29.2	28.3	30.4	32.6	26.5	29.1
ILMN_1772538	644297	ENSG00000257436	APR2	24.8	32	28	38.3	27.3	32.7	26.3	27.5	29.7	29.9	26.8	27.9	29.9	25.9	27.3	29	28.2	27
ILMN_3263062	23591	ENSG00000232300	APR2	206.7	201.8	232.7	153.7	114.3	102.1	229.1	182.9	193.2	116.1	185.7	219.7	141.2	94.7	120.5	227	165.5	227.7
ILMN_1722491	353	ENSG00000198931	APRT	1865.8	1472.6	1755	1000.2	1299.4	1501.8	1500.7	1182.3	978.3	1403.2	1642.6	1453.4	1775.1	1685	1882.5	1228	919.6	1076.3
ILMN_1726410	353	ENSG00000198931	APRT	1228.5	1083.3	1101.3	120.3	453.8	662.8	997.2	685.7	683.4	1184	1261.5	1043.5	1029.8	963.1	1046.7	468.9	423	475.6
ILMN_2317348	54840	ENSG00000137074	APTX	651	783.5	701.9	901.3	820.5	810.2	704.6	731.8	903.2	760.2	846.3	793.6	622.8	668.4	626.1	989.5	987.8	1077.4
ILMN_2260058	54840	ENSG00000137074	APTX	27.1	25.5	27.1	35.5	28	26.1	26	25.6	25	27.7	24	30.1	23.5	26.1	24.7	27.8	29.1	27.2
ILMN_1726752	54840	ENSG00000137074	APTX	444.5	485.4	429.2	585.3	540.1	486.1	442.5	424.7	531.7	376.7	434.8	439.9	350.3	346	333.4	634.4	672.2	679.1
ILMN_1776857	358	ENSG00000240583	AQP1	52.2	50.1	48.7	36.1	90.8	48.8	50.2	42	45.8	40.5	68.6	40.6	37.2	44.7	60	62.5	44	48.1
ILMN_1681103	358	ENSG00000240583	AQP1	34.1	38.6	35	31.8	29.3	28.6	27.9	32	28.1	28	31.4	34	28	31.3	35.2	67.2	31	28.2
ILMN_2090004	89872	ENSG00000143595	AQP10	30.2	26.4	35.9	25.1	32.1	32	26.5	25.7	24.1	26.5	29.6	26.6	22.7	24.9	25.3	25.4	25.3	28.5
ILMN_1762606	282679	ENSG00000178301	AQP11	29.8	32.6	26.3	29.3	27.2	27.4	49.4	60.9	60	30.7	64.7	37	35.5	68.3	32.2	65.3	79.9	53
ILMN_3246595	653437	ENSG00000185176	AQP12B	269	246.4	310.5	47.1	47.8	30.7	133.2	173.7	111.2	172.7	131.6	93.1	176.1	87.4	100.6	192.4	63.6	93
ILMN_1755714	653437	ENSG00000185176	AQP12B	28.8	34.8	28.3	27.5	31.3	55	28.1	32.7	32	34.8	34.4	26.5	26.2	25.3	26.6	30.7	27.5	35
ILMN_1757036	653437	ENSG00000184945	AQP12B	134.1	121.8	157.5	39.8	42.5	75.8	26.5	36.1	41.9	31.9	44.1	42.5	37.9	29.1	30.8	37.1	76	33.6
ILMN_1732149	359	ENSG00000167580	AQP2	37.2	34.8	41.1	30.1	39.7	26.3	34	28.8	31.3	30.8	26.2	40.5	28.3	35.3	28.2	39.7	38.5	29.8
ILMN_1651574	360	ENSG00000165272	AQP3	60.2	34.9	26.5	26.8	70.2	39.2	32.2	26.9	37.2	34.6	32.3	32.6	32.2	31.7	45.4	32.5	27.7	30.3
ILMN_1676649	361	ENSG00000171885	AQP4	28.6	25.6	26.9	38.8	25.9	43.7	26.2	28.5	26.7	34.2	29.6	27.7	29.7	24.2	28	30.4	27.6	34.1
ILMN_1747683	361	ENSG00000171885	AQP4	25.4	24.3	26	23.4	23.7	24.4	24.2	24.5	25.4	25.3	26.1	25.1	24.4	24.3	25.5	26	24.7	26.1
ILMN_1807036	362	ENSG00000161798	AQP5	25.5	25.5	27.1	26.9	24.8	27.4	27.2	27.3	23.5	25.2	25.1	25.8	24.3	25.1	24.9	24.4	25.5	26.8
ILMN_1786381	363	ENSG00000086159	AQP6	23.6	25.8	27	26	25.1	30.1	25.3	28.2	30.8	29.3	25.6	25.7	24.9	25.4	28.2	26.1	30	26.6
ILMN_1765610	364	ENSG00000181997	AQP7	35.3	38.2	32.7	30	25	27	38.5	43.2	36.5	31.1	29	31.3	31.9	28.9	32.9	28.3	37.9	29.7
ILMN_1738494	364	ENSG00000165269	AQP7	26.6	29.4	26.4	25.9	35	25.4	27.9	28.5	26.2	26.3	26.6	23.7	27.9	25.8	34.1	32.6	25.7	31.2
ILMN_3245038	364	ENSG00000165269	AQP7	35.6	53.4	42.2	43.9	36.2	63.1	30.4	30.5	35.6	41.2	32.5	30.6	32	30	25.4	49.4	32.9	40
ILMN_1672057	364	ENSG00000181997	AQP7	31.7	29.4	30.2	26.2	24.1	54.9	28.4	26.3	25	33.2	31.3	29.2	25.2	34.7	38	30.6	24.9	28.6
ILMN_3306852	364	ENSG00000165269	AQP7L	27.2	28.4	26.1	30.1	29	26.5	29.2	26.8	26.1	29.4	28.8	26.2	47.9	26.1	24.5	33.2	25.3	25
ILMN_3251648	375719	ENSG00000156750	AQP7P1	52.1	71.5	63.4	120.1	96.6	63.4	61.7	56.1	60.4	61.9	78	55	69.3	61.3	35.9	46.7	41.9	40.3
ILMN_3235606	375719	ENSG00000181997	AQP7P1	25.9	24	29.5	26	29.1	26.9	27.5	27.4	27.7	27	24.6	26.2	29.5	27.6	24.9	24.4	28.8	25.7
ILMN_2053902	375719	ENSG00000181997	AQP7P1	28.3	31.6	41.5	25.3	51.2	28.4	28.4	28.3	26.6	42	34	29.9	29.6	31.3	26.9	33.3	25.9	28.6
ILMN_1751586	375719	NA	AQP7P1	39.1	29.3	32.7	25.6	26.9	25.5	38.4	38.1	31.7	35.9	27.1	28.7	58.3	29.2	39.3	31.5	30.7	27.9
ILMN_3245829	375719	NA	AQP7P1	35.6	43.9	70.2	84.2	102.2	104.2	59.8	43	89.7	46	50.4	53.9	71.2	38.6	41.9	41.8	41.8	82.2
ILMN_1684922	375719	NA	AQP7P3	26	28.7	27	34.4	43.4	26.3	26.2	28.5	29.3	34.5	45.1	25	25.7	45	28.6	26.7	36.2	27.5
ILMN_3235803	375719	NA	AQP7P3	28.7	33.9	30.6	28.6	34.3	33.5	29.5	29.3	40.3	27.9	29.7	30.3	34	42.3	31.5	28.2	27.7	29.9
ILMN_1713462	343	ENSG00000103375	AQP8	29.7	29.9	32.5	32.6	30.4	31.4	36.2	30.5	28.3	35.1	27.4	27.7	30.4	26.2	27.6	27.5	26	26.2
ILMN_1715068	366	ENSG00000103569	AQP9	5453.3	3748.2	3699.1	56.8	56.1	50	1776.5	146.4	686.2	6565.9	4648.6	5903.5	816.8	954.2	383.2	305.8	9491.4	10830.7
ILMN_3246826	206338	ENSG00000172901	AQPEP	39	34	26.6	33.2	41.5	28.7	26.7	27.5	27.9	31	31.2	29.6	26.3	33.7	25.8	30.1	29.6	28.2
ILMN_1810159	206338	ENSG00000172901	AQPEP	41.8	32.4	30.6	44.1	28.3	29.1	29.2	41.3	26.9	39.7	28.4	28.1	29.4	28.4	28.7	26.3	32.3	35
ILMN_2177460	9716	ENSG00000021776	AQR	97.3	100.5	70.7	32.9	30.7	30.7	63.2	54.5	62.8	41.2	79.2	35.5	30.2	62.4	49.6	86	76.9	47.1
ILMN_1717154	9716	ENSG00000021776	AQR	641.7	460.7	550.2	485.2	299.6	383.3	435.8	401.5	370.6	486	557.9	512.5	330.8	369.3	391.2	519.3	386.1	504.1
ILMN_1767351	367	ENSG00000169083	AR	49.9	39	35.3	30.2	53.5	30.1	39.7	30.8	36	66.5	38	47.9	60.3	54.5	43.9	40.1	44.9	43.9
ILMN_1659572	367	ENSG00000169083	AR	26.4	24.8	24	26.5	24.4	26.1	24.6	25.1	27.5	25.9	25.3	28.5	25.9	27.2	28.4	26.4	28.2	26.4
ILMN_1792540	367	ENSG00000169083	AR	26.5	24.6	24.2	25.9	26.8	26.4	25.3	23.8	25.1	24.6	25.4	25.4	23.9	24.2	29.2	23.8	27.5	26.9
ILMN_1658883	369	ENSG00000078061	ARAF	1826.5	1709	1816.9	3059.9	2702.9	2338.4	1346.2	1521.4	1195.3	1396.4	1330.1	1264	1094.7	951.6	1028.4	1092.1	1155	1226.1
ILMN_3236258	369	ENSG00000224368	ARAF	33.9	35.8	62.7	28.9	145.6	30.8	32.9	76.8	36.8	33.3	31.9	30	30.6	29.7	31.2	33.2	39.7	66.9
ILMN_1786357	116985	ENSG00000186635	ARAP1	488.7	479.4	598.6	65.3	41.4	36.3	161.2	226.7	235	279.4	164.1	159.5	171.5	141.6	93.8	285.5	210.6	66.6
ILMN_1772233	116985	ENSG00000186635	ARAP1	579.9	466.2	546.3	1498.7	1169.5	891	371.2	354	452.3	415.4	443.5	468.5	338	307.2	364.3	559.1	607.1	498.7
ILMN_3269719	116985	ENSG00000186635	ARAP1	686.6	618.5	644.9	1655	1156.6	1152.3	516.6	412.3	614.7	442	513.8	549.9	398.2	394.8	398.9	798.2	641.1	777
ILMN_1709360	116984	ENSG00000047365	ARAP2	30.8	39.3	46	32.2	29.4	28.8	28.4	30.9	28.2	34	36.6	32.5	32.6	28.4	25.5	34.4	50.5	28.6
ILMN_3244434	116984	ENSG00000047365	ARAP2	157.3	212	214.8	120.4	39.3	56.7	158	125.8	126.2	138.6	128.1	77.2	151.9	74.1	48.7	57.8	115.5	129.1
ILMN_1767541	116984	ENSG00000047365	ARAP2	68.6	135.5	112.1	947.3	589	259.8	70.5	56	53.5	78.8	57.8	43.4	44.6	46.7	26.6	35.5	81	66.5
ILMN_3240997	64411	ENSG00000120318	ARAP3	429.4	645.6	506.1	628.7	633.2	205.7	208.4	129.9	216.4	578	297.6	299.6	438.5	383.8	407.4	32.5	102.5	70.6
ILMN_1812618	64411	ENSG00000120318	ARAP3	1623.3	1617.5	1436.8	2352.6	3001.5	1644.6	781.6	483.4	538.4	1733.8	1184.4	1060	1365.9	1225.3	1438.9	118.2	317	319.9
ILMN_1711120	23237	ENSG00000198576	ARC	30.8	39.9	41	29.4	26.9	27.4	31.1	34.4	37.2	32.4	35.9	58.5	38.4	39.6	32.1	27.1	35.1	32.9
ILMN_1699703	372	ENSG00000095139	ARCN1	1848.2	1524.2	1527.7	378.5	848.2	931.9	2143.9	1564.4	1777.8	1994.4	2214.9	2034.3	1533.5	1622.6	1801.3	1872.9	2186.8	2415.7
ILMN_3236613	374	ENSG00000205595	AREG	26.1	26.2	25.6	25.4	24.4	25.4	36.3	26.1	25.5	27.2	25.4	28.3	27.6	27.3	26.9	26.1	27.5	23.9
ILMN_1804421	374	ENSG00000205595	AREG	24.3	23.3	28.1	26.7	26.2	27.6	23.9	25.4	25.2	26.1	25.2	25.9	24.8	24.7	23.7	25.1	25	25
ILMN_2330948	375	ENSG00000143761	ARF1	640.8	569.8	526.2	260.9	632.9	455.6	753.1	569.7	557	611.4	694.7	656	495.2	322.2	469.1	617.6	535.7	745.7
ILMN_1802203	375	ENSG00000143761	ARF1	6715.2	4623.6	5193.8	3035.6	4138.6	4210.4	5909.6	5949.2	5464.1	7035.5	5993.2	7063.2	4924.5	4174.7	4607.7	5650.4	6015.9	6736.9
ILMN_1861896	375	NA	ARF1	62.7	61.9	40.5	135.8	31.7	76.3	34.8	31.7	33.3	28.3	38.9	51.5	42.7	57.6	45.9	39.9	38	37.5
ILMN_1661458	375	ENSG00000143761	ARF1	69	61.7	40.1	38	107.8	32.1	71.9	47.2	89.9	48.8	76.2	62.2	53.3	56	42.3	45.1	45.7	46.2
ILMN_1682938	377	ENSG00000134287	ARF3	1040.7	1019.7	925.8	332.7	750.8	554.1	1330.1	983	998.6	1153.2	1588.5	1424.2	1110.8	1281.8	1266.1	1104.1	870	1061.5
ILMN_1723884	378	ENSG00000168374	ARF4	1005.5	819.6	727.6	93	240.7	214.6	1070.8	859.6	765.4	1078.3	1395.2	1390.9	646.2	415.8	668.9	1039.4	1203.7	1590.7
ILMN_1719518	378	ENSG00000168374	ARF4	4210.4	4687	4142	1682.3	2730.3	3076	4757.3	4230.3	4111.1	4773.4	6028.7	6010.4	3956.9	4254.7	4214.3	4583.3	5898.4	5134.5
ILMN_1752340	381	ENSG00000106328	ARF5	2301.8	1702.6	1771.5	1019	1314.6	1102.2	1474.3	1188.5	1025.3	803.4	1287.9	1103.9	1375.8	1343.2	1205.3	1046	721.4	882.9
ILMN_2406873	55738	ENSG00000101199	ARFGAP1	78.2	62.9	48	412.1	489	455.1	34.2	34.4	33.7	37.8	43.2	41	50	55.9	59.3	32	55.2	40.8
ILMN_1675709	55738	ENSG00000101199	ARFGAP1	383.2	264.2	299.4	3134.5	3236.5	2478.5	263.3	290	229.9	214.7	273.4	257.2	265.9	245.2	242.1	245.2	241.4	272.3
ILMN_1769250	84364	ENSG00000149182	ARFGAP2	871.3	530.4	661.7	909	859.6	1072	614.4	765.9	530.4	628.7	666.8	681.9	496.7	431.4	583.5	648.9	599.9	610.1
ILMN_2227800	26286	ENSG00000242247	ARFGAP3	28	40.3	28.6	30.1	24.9	25.5	29.3	25.1	27.7	26.5	27.8	32.8	29.2	30.2	33.8	27.1	30.2	25.9
ILMN_1731287	26286	ENSG00000242247	ARFGAP3	1394	1048.6	1064.7	366.3	358.5	644.4	937.5	838.9	781.1	730.2	1120.4	1154.6	888.8	768.9	950.5	882.2	1209	1285.1
ILMN_2221408	10565	ENSG00000066777	ARFGEF1	205.1	403.8	421.4	105.9	34.2	28.8	125	100.5	153.9	134.2	169.7	144.7	91.9	131.3	86.2	206.8	221.7	281.6
ILMN_1728471	10565	ENSG00000066777	ARFGEF1	1180.6	1101.9	975.1	768.7	877.5	695.8	614.3	793.6	796.4	783.3	883.7	743.4	500.8	563.8	552.7	856.5	793.1	822
ILMN_1789990	10564	ENSG00000124198	ARFGEF2	99.6	120.8	94.3	238.1	98.7	91.6	103.9	114.8	98.1	190.5	133.7	124.1	104.1	113.2	79.8	184.4	188.9	306.6
ILMN_2403906	27236	ENSG00000164144	ARFIP1	1097.4	1016.6	871	317	310.4	442.9	877	982.7	1071.1	860.4	842.6	1040.4	776.1	685.1	783.8	1099.1	1227	936.9
ILMN_2403911	27236	ENSG00000164144	ARFIP1	38.3	55.3	60.5	48.9	35.7	59.4	55.9	65.7	63.1	33.9	33.3	61.7	56.7	73.2	49.3	60.5	36	36.2
ILMN_1768399	27236	ENSG00000164144	ARFIP1	209	129	179.7	30.8	63.4	70.2	156.8	188.2	152.3	115	114.8	140.4	124.3	78.6	88.4	120.4	102.5	108.2
ILMN_1750690	23647	ENSG00000132254	ARFIP2	49.3	64.3	58.5	109.3	59.4	59.1	71.4	71.8	67.7	44	60.8	52.1	65.6	60.9	48.1	58.7	51.2	63.2
ILMN_1703989	10139	ENSG00000101246	ARFRP1	38.6	34.9	31.4	37.1	58.9	43.7	41.6	36.6	31.3	34.5	40	40.8	39.3	55.8	26.1	30.9	42.8	29.2
ILMN_1812281	383	ENSG00000118520	ARG1	24.9	28.8	26.9	106.1	30	31.5	25.2	26.8	28.4	33	27.2	26.7	27.2	27.3	30.7	28.4	25.1	26.8
ILMN_1800898	384	ENSG00000081181	ARG2	37.6	36.8	37.2	46.6	205.5	91.3	135.4	119.7	336.7	407.5	1144.4	756.4	103.5	104.5	97.5	620.8	465.2	497
ILMN_1735274	503582	ENSG00000196400	ARGFX	27.6	31.5	29.8	29.4	57.2	33.3	35	32	26.4	27.1	26.3	35.2	36.1	27.3	27.7	28.4	29.9	40.9
ILMN_1716068	503582	NA	ARGFX	25	23.8	25.7	28.3	29.5	30.4	26.5	25.4	24.9	24.5	23.5	23.4	25	24.9	25.7	27.2	27.2	30.2
ILMN_1788468	55082	ENSG00000134884	ARGLU1	3157.9	3341	3275.9	9094.8	4325.8	5949.2	1829.5	2318.9	3164.9	1909	1813.5	1756.5	2268.3	2354.4	2284.5	3112.5	2564.9	2156.5
ILMN_1732060	392	ENSG00000175220	ARHGAP1	2626	2293.9	2340.7	803.4	1416.1	1848.2	1824.8	2092	1607.1	1456.1	1598.7	1947.8	1456.8	870.7	1478	1467.8	1449.8	1191.2
ILMN_1736112	79658	ENSG00000071205	ARHGAP10	179.8	127.6	100.5	390.1	694.2	423.3	324.2	354.8	499.4	486.4	561.8	530.8	202.5	172.9	228.6	466.6	269.9	440.3
ILMN_1744830	9824	ENSG00000198826	ARHGAP11A	31.5	39.6	25.6	28	31.9	29.5	31.4	26.1	36.6	82.8	37.4	36.5	50.9	37.8	29.2	35	27.2	31.6
ILMN_1660819	9824	ENSG00000198826	ARHGAP11A	26.5	28	29.9	42.6	26.4	38.7	27.3	29.3	29.4	34.9	28	33.4	29.1	27.4	29.1	25.7	28.4	27.8
ILMN_2395913	9824	ENSG00000198826	ARHGAP11A	95.9	90.6	70.4	184	128.9	47	87.1	63	78.6	107	105.3	96.7	50.4	73.9	74.4	68.6	77	64
ILMN_1673815	9824	NA	ARHGAP11A	25.7	25.9	24.3	24.9	25.1	25.9	28.3	27	27.3	25	26.1	25.2	24.7	29.3	33.4	26.1	27.3	25
ILMN_1661387	89839	NA	ARHGAP11B	27.2	29.7	32.9	28.2	32.3	33.1	66.6	56.6	95.3	32.9	35.5	37.6	30.9	29.1	37.4	101.9	62.1	32.4
ILMN_2215881	89839	ENSG00000187951	ARHGAP11B	38.9	44.4	30.7	253.3	114.7	94.6	34.9	39.3	30.4	50.6	44.5	45.3	41.5	67.7	40	40.3	38.6	36
ILMN_2101810	94134	ENSG00000165322	ARHGAP12	41.9	122.4	82.6	207.5	167.3	166	146.4	144.2	113.3	103.6	59.6	126	194	146.8	107.1	158	240.9	150.4
ILMN_1753500	94134	ENSG00000165322	ARHGAP12	210.8	338.6	269.1	484.9	252.2	467.4	510.3	507.1	475.1	384.1	482.7	491.9	767	530.9	453.4	716.7	783.5	594.6
ILMN_2208413	55843	ENSG00000075884	ARHGAP15	1385.8	2231	2048.5	382.2	282.2	356.6	974.4	399.9	864.4	605.3	222.1	456.4	645.1	292.8	443.5	1536.6	785	277.6
ILMN_1718610	55114	ENSG00000256439	ARHGAP17	2501	2404.2	2880.9	4832.5	3056.2	2456.1	3062	3873.9	3662.4	2488.6	2369.6	2603.6	2707.1	2090.2	2087.5	3798.1	2542	1934.7
ILMN_2398847	55114	ENSG00000256439	ARHGAP17	272.5	234.9	258.4	1777.2	972.8	851.9	206.6	320.4	275	167.1	194.7	187	210.1	184.9	170.6	417.6	329.9	260.2
ILMN_1756693	55114	ENSG00000140750	ARHGAP17	29.2	28.4	28.9	31.3	31	68	24.7	32.5	26.7	28.7	32.8	29.2	30.2	37.4	43.8	33.6	55.5	39.2
ILMN_1791186	93663	ENSG00000146376	ARHGAP18	65.2	136.4	133.9	629.5	506.6	468.3	362.9	554.4	626.7	558.7	665.5	614.1	616.6	510.8	761.7	471.1	525.8	413.6
ILMN_1688953	84986	ENSG00000213390	ARHGAP19	580.1	424.6	466.6	458.9	254.6	153.2	329.2	286.9	204	394.2	370.7	301.7	687.1	810	714.9	225.9	217	251.5
ILMN_1782761	57569	ENSG00000137727	ARHGAP20	29.8	25.3	32.8	100.4	46.4	44	85.4	49.4	81.9	78	143.2	169.2	70.4	65.5	83.9	34.8	34.9	41.3
ILMN_1811592	57584	ENSG00000107863	ARHGAP21	1088	1286	1032.8	4814.6	2982.6	3416.1	1537.3	1521.9	1974.1	1584.9	1166.8	1363.1	1850.4	2705.8	2077.7	1570.7	2767.4	1815.7
ILMN_1676361	58504	ENSG00000128805	ARHGAP22	299.2	118.2	196.1	268.8	1941.8	1502.4	503	948.8	992.7	528.8	619.9	957	312.2	413.6	857.3	1033.4	685.3	764.5
ILMN_3235750	57636	ENSG00000225485	ARHGAP23	39.2	61.6	58.2	38.9	27.5	36.3	31.9	47.3	72.5	39.2	42.1	36.1	37.3	44.6	34.9	33.4	34.1	32.4
ILMN_3236279	57636	ENSG00000225485	ARHGAP23	34	27.4	31.1	31.5	71.2	30.7	31.5	35.4	30.4	31.1	29.2	29.2	26.3	32.1	33.2	26.7	26.1	27.2
ILMN_1764571	57636	ENSG00000225485	ARHGAP23	27.9	42.6	46.9	34.3	307	298.9	172	432.3	513.3	127.1	48.5	87.9	32.7	93.3	91.4	39.9	172.1	31.4
ILMN_1672742	57636	ENSG00000225485	ARHGAP23	32.8	26	37.2	30.8	25.2	38	30.5	27	30.8	33.8	27.2	27	27.5	27.5	28.6	28.4	29.3	40.2
ILMN_1775441	83478	ENSG00000138639	ARHGAP24	174.3	229.8	148.9	25.6	27.5	29.4	29	42.9	61.7	25.7	24.1	29.6	28.3	24.3	25.4	112.3	174.3	33.6
ILMN_2352633	83478	ENSG00000138639	ARHGAP24	203.8	260.4	174.1	26.3	28.8	25.3	41.5	65.1	54.8	45.2	30.3	27.4	27.9	31.5	29.2	137	168.4	30.4
ILMN_1765876	83478	ENSG00000138639	ARHGAP24	188.4	86.9	156.9	34.3	26	26.8	32.3	52.8	54.9	25.7	29.3	26.9	26	25.7	27.6	67.5	85.6	36.1
ILMN_1801833	83478	ENSG00000138639	ARHGAP24	732.5	787	578.3	32.4	51.8	37.4	75.1	308.5	284.6	70.6	43.2	41.3	29.6	34	45.4	536.8	764	96.8
ILMN_1777998	9938	ENSG00000163219	ARHGAP25	1914.3	1767.4	1971.8	1551.4	906.7	933	2108.6	2316.5	3021	1440.7	1080.5	1701.9	948.8	775.9	827.1	2698.1	1960.5	1488.6
ILMN_1658853	9938	ENSG00000163219	ARHGAP25	129.7	129.1	174.6	118.2	32.7	31.1	112.9	170.1	141.6	89.8	65.3	97.5	57.6	52.8	63.4	224.1	101.5	79.7
ILMN_1661971	9938	ENSG00000163219	ARHGAP25	48.7	44	46.8	46	75.4	42.2	47.3	56.8	33.3	36.3	49.7	36.8	34.2	48.9	32.7	55.6	43.3	53.7
ILMN_1711490	23092	ENSG00000145819	ARHGAP26	140.4	140.4	157.1	99	63	72.6	83.6	108	128.4	62.3	144.1	84	77.6	65.3	90.9	57.4	50	41.8
ILMN_1684987	201176	ENSG00000159314	ARHGAP27	76.5	42.4	39	40.6	27.9	59.4	38	46.6	40.1	37.7	37.7	45.1	30.7	32.7	36.1	29.5	39.9	46.3
ILMN_2103362	201176	ENSG00000257961	ARHGAP27	585.1	528.5	580.1	465.4	401.1	430.9	84.3	183.7	147.5	98.2	143.1	144.3	187	151.3	176.9	141	158.4	54.3
ILMN_1656361	201176	ENSG00000257961	ARHGAP27	355.2	302.1	405.8	125.8	219.7	132.8	164	153.1	104.5	424	565.4	531.3	392.6	321.8	388.7	61.2	117.8	217.1
ILMN_2290204	79822	ENSG00000088756	ARHGAP28	27.9	24.3	26.4	22.8	23.9	25.2	24	26.6	23.6	23.6	23.8	23.4	24.6	28.6	27.1	28.1	24.2	24.9
ILMN_1731178	79822	ENSG00000088756	ARHGAP28	27.7	29.5	28.4	33.6	26.5	42.4	31.9	26.6	30	30.3	26.9	30.5	40.9	35.6	30.2	34.1	29	28.6
ILMN_1797753	79822	ENSG00000088756	ARHGAP28	26.3	25.8	26.3	27.8	23.2	29.4	27.6	29.5	26	26.8	27.7	27.1	26.1	33.1	26.7	26.8	27.2	25.6
ILMN_1796772	79822	ENSG00000088756	ARHGAP28	28.1	25	27.6	27.9	33.9	30.8	32.7	29.6	27	25.8	27.6	30.4	33.8	32.7	28.9	29.7	30	27.2
ILMN_1751474	9411	ENSG00000137962	ARHGAP29	26.4	25.9	27.2	24.4	24.7	25.5	26.9	25.8	23.5	23.5	24.6	25.1	24.5	25.7	30.6	23.8	25.3	25.9
ILMN_1750805	257106	ENSG00000186517	ARHGAP30	5693.1	4965.8	4893.6	906.5	1505.2	1314.6	2004.2	2442.1	1983.9	1907.5	2502.5	2426.5	1978.8	1499.6	2301.8	1722.1	1637.3	2307.5
ILMN_2408851	257106	ENSG00000186517	ARHGAP30	2758.5	2432.1	2342.5	475.1	566.6	608.2	848	910.3	980.8	823.9	1349.4	1135	1181.9	987.6	1171.9	835.2	981.4	1303.4
ILMN_1751164	257106	ENSG00000186517	ARHGAP30	602.9	592.5	511.9	72.7	73.7	54.2	236	206.1	242.8	170.5	296.8	278.4	239.3	164.6	257.4	164.5	153.8	234.9
ILMN_3251486	57514	ENSG00000031081	ARHGAP31	26.8	32.6	28.1	33.5	29.4	27.7	34.6	29.4	46.8	39	50.3	39.6	43.5	28.8	42.6	29.2	30.9	61.7
ILMN_1752914	57514	ENSG00000031081	ARHGAP31	153	156.5	179.5	29.3	74.5	40.5	121.6	150.9	133.4	155.3	271.5	103.1	179	145.8	188	117.9	153.8	242
ILMN_1722726	9743	ENSG00000134909	ARHGAP32	155.4	150.7	138.7	454.5	79.9	89.9	79	36.6	43	211.6	73.7	57.7	136.5	157.2	94.1	77.7	138.3	101.7
ILMN_1678781	115703	ENSG00000004777	ARHGAP33	150.9	186.6	137.2	1435	744	943.6	74.5	117.5	73.4	89.5	118.9	137.9	327.6	756.6	514.9	114.9	77.8	96.2
ILMN_1705466	158763	ENSG00000147256	ARHGAP36	26.9	26.7	29.1	26.5	26.8	27.8	31.5	29.9	28.3	26.5	28.1	31.4	28.5	27.7	25.6	25.4	27.9	27.7
ILMN_1784436	80728	ENSG00000147799	ARHGAP39	25.7	24.8	24.8	92.3	32.5	48.9	54	40.5	58.5	66.3	38.8	49.8	32.1	78.1	70.7	54.7	59.8	29
ILMN_1770824	393	ENSG00000089820	ARHGAP4	2639.5	2359.9	2456.1	11231	9555.8	11863.1	2075.8	1989.3	1387.5	1450.3	1593	2122.4	2839.1	1750.4	2740.3	957.6	539.9	390.3
ILMN_1666220	143872	ENSG00000235759	ARHGAP42	30.2	28	30.2	44	28.9	29.1	28	36.2	30.6	30.1	33	29	31.5	27.9	29.3	26.9	26	31.2
ILMN_3257145	143872	ENSG00000165895	ARHGAP42	26.9	25.4	35.7	32.6	33.8	29.2	41.3	39.5	27.2	45.1	31.7	26.7	26.3	27.4	30.9	28.7	30.3	34.8
ILMN_1776826	143872	ENSG00000165895	ARHGAP42	34	31.6	55.1	40.5	96.3	40.6	43.3	32.7	27.9	47.2	33.9	32.9	29	27.8	27.3	26.4	32.6	36.7
ILMN_1705264	143872	ENSG00000227817	ARHGAP42	31.5	28.2	28.7	25.5	26.2	28.8	25.2	28	28.1	27.6	28.1	24	27.7	28.5	31.4	26.2	30.4	31.7
ILMN_1716991	143872	ENSG00000165895	ARHGAP42	32.2	46.4	31.4	40.7	61	40.1	68.6	56.1	34.5	38.5	50.3	51.1	34	31.3	34.9	55.8	55.2	45.1
ILMN_2065022	9912	ENSG00000006740	ARHGAP44	27.3	26.5	34.2	39.9	31.1	32.1	29.2	33.4	27.8	27.9	30	40.3	38.9	42	34.6	29.3	28.9	30.7
ILMN_3245564	9912	ENSG00000006740	ARHGAP44	28.4	38.2	27.6	25.7	40.2	25.2	27.1	41	46.1	35.2	33.5	39.7	28.8	53.1	33.2	29.1	29.3	28.9
ILMN_2322747	394	ENSG00000100852	ARHGAP5	113.1	98.5	64.5	48.5	86.3	83.2	77.2	66.8	44.6	52	54.8	41.3	59.5	59.9	47.4	63.6	37.2	70.1
ILMN_3243476	394	ENSG00000218586	ARHGAP5	43.8	32.5	30.5	30.7	49.6	32.5	25.6	44.5	29.4	42.7	28.4	34.4	27.5	26.1	39.4	31.2	27.5	35.3
ILMN_2388746	395	ENSG00000047648	ARHGAP6	26.5	29.8	27.6	27.7	35.8	27.5	46	38.9	32.8	28.2	33.3	31	40.1	31.6	30	29.4	31.3	32.3
ILMN_1673358	395	ENSG00000047648	ARHGAP6	31.2	27.6	37.3	27.9	30.1	27.6	30	35.9	30.4	35.6	28.1	33	33.4	30	30.4	27	28.8	31.3
ILMN_1732641	395	ENSG00000047648	ARHGAP6	43	46.9	30.3	45.1	30.5	33.4	30.1	44.9	33	49.7	37.6	28.9	30.9	43.6	31.7	31.3	30.6	25.6
ILMN_1806655	395	ENSG00000047648	ARHGAP6	26.3	29.7	26.9	30.3	26.1	37.1	27.1	33	34.8	29.7	27.1	30.1	24.7	27.4	36.1	34.4	29	33.6
ILMN_1663916	64333	ENSG00000123329	ARHGAP9	4343.8	4203.8	3879.7	4741.2	5433.5	5205.2	1773.5	2259.8	2067.4	1654.2	2748.4	2283	3861.1	3376.5	3704.4	2054.5	1308.8	1471.7
ILMN_2382657	64333	ENSG00000123329	ARHGAP9	1928	1142.3	1103.3	1812.9	1678.3	1068	530.2	560.3	435.1	490.1	887.3	520.2	1186	1020.6	1040.9	498.6	347.5	444.9
ILMN_3236935	396	ENSG00000141522	ARHGDIA	283.3	199.5	278.9	385.9	585.6	645.3	296.8	315.7	212.1	241.4	350.2	301.4	186.1	153.1	214.4	289.2	458.2	431
ILMN_1734742	396	ENSG00000141522	ARHGDIA	1888.3	1475.9	1770.1	2964.7	3322.8	2994.6	1886.5	1842.1	1640.9	1702.6	2364.1	2317.8	1249.8	1262.1	1703.2	1643.8	2256.6	1988.5
ILMN_1678143	397	ENSG00000111348	ARHGDIB	16322.9	13061.9	16758.3	13469.3	12546.2	12250.6	13956.1	14038.3	11915.1	16258	15741.3	17415.4	14625.2	15333.8	15579.5	14243.5	11339.7	14211.1
ILMN_2049274	398	ENSG00000242173	ARHGDIG	26.5	26	26.7	25.6	62.3	41.3	26.8	25.9	23.4	26.1	25.1	24.3	24.6	26.4	26.8	27.2	27.3	27.6
ILMN_1772370	9138	ENSG00000076928	ARHGEF1	337.5	220.9	239.4	669.6	887.5	553.9	102.3	111.3	101.4	115.2	87.1	72	117	77.6	131.2	144.3	126.4	158
ILMN_2293131	9138	ENSG00000076928	ARHGEF1	30.7	33.1	45.7	31.9	30.2	26.7	42.2	29.6	33.9	27.9	53.5	27.3	32.4	30.7	30.6	30.1	28.8	43.6
ILMN_2405129	9138	ENSG00000076928	ARHGEF1	407.8	304.3	458.9	535.2	614.7	430.8	331.4	231.2	300.3	227.1	255.6	273.8	167.2	143.9	230.2	275.8	263.9	475.7
ILMN_2132809	9639	ENSG00000104728	ARHGEF10	36.6	35.1	26.4	207	88.1	57	41.3	30.3	35.4	47.6	40.1	52	49.7	115.7	91.5	28.6	142	66.2
ILMN_1727205	55160	ENSG00000074964	ARHGEF10L	110.5	105	132.3	294.1	403.8	316.3	60.2	148.3	180.8	100.1	139.8	121.2	47.8	44.3	59.5	137.7	157.5	102.3
ILMN_1689770	55160	ENSG00000074964	ARHGEF10L	108.7	112	121.1	147.9	88.7	89.2	59.8	82.1	70.7	101.9	78.9	75.3	69	72	66.2	116.7	80.6	134.3
ILMN_2389445	55160	ENSG00000074964	ARHGEF10L	41.5	53.5	67.9	177.1	262.3	140.6	29.1	128.7	75.2	57.1	81	79.1	46.6	39.8	48.6	45.7	127.9	64.9
ILMN_1656546	9826	ENSG00000132694	ARHGEF11	30.4	27.8	26.8	27.3	41	27.1	27.2	28.3	24.8	34.5	32.7	25.7	26	27.1	26.7	30.9	30.1	31.4
ILMN_2347380	9826	ENSG00000132694	ARHGEF11	191.2	142.2	185.7	120.2	91.5	56.6	97.1	141.1	103.4	107.4	131.8	101.4	71.3	71.4	96.3	205.8	252.1	244
ILMN_1733861	9826	ENSG00000132694	ARHGEF11	232.5	212.7	254.1	149.4	201.8	116.7	135.3	213.3	185.4	107.8	146.6	154.6	84.1	83.9	117	298.2	269.5	276.4
ILMN_1810712	23365	ENSG00000196914	ARHGEF12	33.2	33.1	29.1	30.7	78.3	31.7	36.9	52.9	69.5	37.1	31	26.7	34.7	68.2	37.4	127.3	83.8	33.8
ILMN_1792571	22899	ENSG00000198844	ARHGEF15	24.8	27.8	26.9	26.7	26.4	28.9	27.7	27	28.9	29	38	26.3	25.2	26.8	26.7	30.5	25.8	25
ILMN_1669928	27237	ENSG00000130762	ARHGEF16	27.8	27.4	30.1	57.8	124.6	130.3	38.3	45.1	34.1	166.2	107	86.7	176	192.2	200.4	26.6	27	29.2
ILMN_1754562	9828	ENSG00000110237	ARHGEF17	28.7	48.6	26.9	123.6	104.7	83.1	46.2	37.2	53.2	51.1	28.9	36.3	44.8	41.6	71.8	36.5	29	28.4
ILMN_1913407	9828	ENSG00000257038	ARHGEF17	27.8	33	25.8	34.8	40.3	29.4	29.3	28.5	33.5	26.9	29.1	34.6	31	34.9	34.8	28.1	28	27.5
ILMN_1664016	23370	ENSG00000104880	ARHGEF18	3530.7	3082.9	3587.5	2007	1691.6	1573.9	2286.9	1988.5	2326.5	1820.4	1762.6	1845.5	1715.1	1779.4	1956.3	2568.5	2030.8	1916.9
ILMN_1808999	128272	ENSG00000142632	ARHGEF19	158.4	107.6	156.1	109.2	68.9	46.4	68.9	43.7	33.3	74.7	87.7	75.7	125.3	72.8	93.9	98.9	67.5	38.9
ILMN_1703477	9181	ENSG00000116584	ARHGEF2	6148.7	4760.9	5593	8056.1	6860.5	6177.3	4120.7	3505	3401.1	6127.8	3858.6	5253.9	3702.1	3395.9	3656.5	2779.7	4366	5274.6
ILMN_2388965	115557	ENSG00000240771	ARHGEF25	25.7	24.9	30.1	27.8	28.9	27.9	26.8	28.6	27.5	27.4	28.9	28.1	28.7	27.7	26.1	31.6	27	28.2
ILMN_1741027	115557	ENSG00000240771	ARHGEF25	44.8	44.7	30	37.5	43.4	49.7	77.9	45.8	46.1	55.1	47.6	36.3	39.3	40.7	36.4	50.3	39.7	49.6
ILMN_1773042	26084	ENSG00000114790	ARHGEF26	31.6	33.6	60.8	35	28.7	34.1	30.3	27.7	57.6	24.9	27.4	26	63.3	45.1	44.5	32.7	29.3	35.7
ILMN_1781010	50650	ENSG00000163947	ARHGEF3	3522.5	2885.3	3096.7	820.2	769.9	899.1	2167.1	2001.4	2513.6	2476.5	1229.9	2830.7	1010.8	495.4	469.8	811.7	380.9	90.9
ILMN_1868265	100271715	ENSG00000214694	ARHGEF33	28.5	26.4	34.1	39.3	35.6	31.5	25.9	33.1	44	27.7	29.4	29.3	31.4	29.2	26	28.1	26.9	27
ILMN_2214473	445328	ENSG00000213214	ARHGEF35	57.7	28.4	28.8	52.6	58.4	32.5	45.6	46.5	37.1	77.5	41.9	72.6	27.2	47.3	78.6	70.1	38.2	32.2
ILMN_1663884	445328	ENSG00000204959	ARHGEF35	28.3	27.6	31.2	29.7	28.3	30	39.2	31.3	58.9	25.5	26.3	26	37.2	31.1	26.8	27	27	38.2
ILMN_1795300	389337	ENSG00000183111	ARHGEF37	37.3	30.8	33.3	162.8	36.3	52.2	143.1	119.9	41.1	51.7	43.6	47.2	44.7	89.2	55.5	237.7	172.6	41.6
ILMN_2179915	54848	ENSG00000236699	ARHGEF38	43.8	52.7	46.3	38	30.6	36.4	32	37.5	43.1	31	38	42.5	35.9	42.3	31.9	30.3	29.9	40
ILMN_1666076	50649	ENSG00000136002	ARHGEF4	24.8	25.1	24.7	23.6	24.5	30.7	24.3	25.4	23.2	25.9	24.3	24.2	23.5	28.9	26	23.6	24.2	23.8
ILMN_2342282	50649	ENSG00000136002	ARHGEF4	24	23.9	23.7	25	24.6	27.4	24.4	26	24.6	24	25.8	25.1	27.2	27.2	24.8	28.2	24.2	24.7
ILMN_1705743	55701	ENSG00000165801	ARHGEF40	194	101.5	123.7	169.3	142.5	39.2	115.1	149.7	162.6	62.4	100	98.7	98.2	91.7	86.2	209.1	122.5	96.3
ILMN_1703840	7984	ENSG00000204959	ARHGEF5	30	67.3	32.9	26.7	26	27.1	29.2	31.3	40.2	36.5	28.6	27.2	30.8	30.7	28.3	32.9	44	38.7
ILMN_1708093	7984	ENSG00000050327	ARHGEF5	26.8	26	23.9	26.8	23.9	26.6	34.5	28	28.2	28.4	27.3	29	25.5	31.7	40.1	29.4	27.6	29.5
ILMN_1729060	7984	ENSG00000204959	ARHGEF5	24.7	27.2	28.2	27.3	26.3	25.7	25.7	28.6	26.5	26	28.9	28.6	27.2	27.7	26.8	29	26.4	27
[truncated: 35,420 more rows]

## Sheet: 2. all vs bloodMono
probe_id	entrez_id	ensembl_id	symbol	logFC	AveExpr	t	P.Value	adj.P.Val
ILMN_1740938	348	ENSG00000130203	APOE	8.81	11.9	57.3	6.5e-20	1.62e-15
ILMN_1724422	6402	ENSG00000188404	SELL	-6.9	5.88	-47.6	1.24e-18	1.54e-14
ILMN_2374449	6696	ENSG00000118785	SPP1	8.83	12.6	45.9	2.18e-18	1.82e-14
ILMN_2087656	11309	ENSG00000137491	SLCO2B1	8.11	11.8	42	8.79e-18	5.48e-14
ILMN_1698019	5641	ENSG00000100600	LGMN	7.82	12.1	41.3	1.16e-17	5.77e-14
ILMN_1651354	6696	ENSG00000118785	SPP1	8.24	12.8	39.9	1.99e-17	8.27e-14
ILMN_1745607	2	ENSG00000175899	A2M	7.88	11.3	38.2	3.96e-17	1.41e-13
ILMN_1799106	64757	ENSG00000186205	MOSC1	-5.58	5.92	-32.4	5.31e-16	1.66e-12
ILMN_1741632	5866	ENSG00000167994	RAB3IL1	7.67	11.1	32.1	6.3e-16	1.75e-12
ILMN_1796146	317649	ENSG00000163412	EIF4E3	-4.8	6.06	-31.5	8.15e-16	2.03e-12
ILMN_1668374	3693	ENSG00000082781	ITGB5	5.04	11.5	30.6	1.32e-15	2.99e-12
ILMN_1679838	51186	ENSG00000185222	WBP5	4.67	11	29.7	2.12e-15	4.41e-12
ILMN_1761199	11309	ENSG00000137491	SLCO2B1	6.48	10.8	29.3	2.62e-15	5.02e-12
ILMN_1733259	140	ENSG00000121933	ADORA3	5.91	12.4	29	3.05e-15	5.44e-12
ILMN_1690320	64927	ENSG00000103852	TTC23	4.24	8.79	28.5	3.94e-15	6.55e-12
ILMN_1796177	10755	ENSG00000123159	GIPC1	3.73	9.98	28.1	4.91e-15	7.33e-12
ILMN_3243466	643418	ENSG00000204020	LIPN	-3.19	5.32	-28.1	5e-15	7.33e-12
ILMN_1797744	51673	ENSG00000159713	TPPP3	-4.07	5.57	-27.5	6.88e-15	9.54e-12
ILMN_1678961	55691	ENSG00000151474	FRMD4A	5	8.97	26.9	1.01e-14	1.22e-11
ILMN_1721774	143098	ENSG00000150054	MPP7	-3.35	5.3	-26.8	1.03e-14	1.22e-11
ILMN_1727045	25780	ENSG00000152689	RASGRP3	6.17	10.3	26.9	9.9e-15	1.22e-11
ILMN_1671928	5627	ENSG00000184500	PROS1	4.58	9.45	26.5	1.29e-14	1.4e-11
ILMN_2089329	10253	ENSG00000136158	SPRY2	5.29	9.58	26.5	1.29e-14	1.4e-11
ILMN_1786326	79047	ENSG00000153885	KCTD15	-3.56	5.6	-25.9	1.77e-14	1.84e-11
ILMN_1707585	57864	ENSG00000119457	SLC46A2	-5.12	6.51	-25.7	2.06e-14	2.05e-11
ILMN_2311166	3693	ENSG00000082781	ITGB5	5.38	11.5	25.4	2.42e-14	2.32e-11
ILMN_1805643	353116	ENSG00000188026	RILPL1	4.49	9.42	24.9	3.23e-14	2.99e-11
ILMN_2369221	3600	ENSG00000164136	IL15	-3.28	5.29	-24.8	3.62e-14	3.23e-11
ILMN_1699574	8829	ENSG00000099250	NRP1	6.46	11	24.2	5.12e-14	4.31e-11
ILMN_1785902	714	ENSG00000159189	C1QC	7.06	12.2	24.2	5.19e-14	4.31e-11
ILMN_1784737	8698	ENSG00000125910	S1PR4	-4.36	5.94	-23.9	6.37e-14	5.05e-11
ILMN_1807423	10643	ENSG00000136231	IGF2BP3	3.66	9.55	23.9	6.48e-14	5.05e-11
ILMN_2103919	79414	ENSG00000126243	LRFN3	4.36	8.83	23.5	8.23e-14	6.22e-11
ILMN_2332964	5641	ENSG00000100600	LGMN	7.59	11.5	23.4	8.95e-14	6.57e-11
ILMN_1709233	2153	ENSG00000198734	F5	-4.53	5.81	-23.1	1.08e-13	7.69e-11
ILMN_1663640	4128	ENSG00000189221	MAOA	4.6	8.56	22.9	1.24e-13	8.6e-11
ILMN_1721046	5763	ENSG00000159335	PTMS	3.89	8.78	22.7	1.37e-13	9.25e-11
ILMN_3232894	25927	ENSG00000119865	CNRIP1	5.56	10.4	22.5	1.6e-13	1.05e-10
ILMN_2276996	729230	ENSG00000121807	CCR2	-3.34	5.83	-22.4	1.7e-13	1.09e-10
ILMN_1726809	79365	ENSG00000123095	BHLHE41	5.24	9.04	22.1	2.16e-13	1.35e-10
ILMN_1726981	7423	ENSG00000173511	VEGFB	3.42	12.5	21.9	2.4e-13	1.44e-10
ILMN_2290118	1955	ENSG00000106780	MEGF9	-4.07	7.81	-21.9	2.42e-13	1.44e-10
ILMN_1764228	1601	ENSG00000153071	DAB2	5.05	12.2	21.8	2.69e-13	1.53e-10
ILMN_1777461	729230	ENSG00000121807	CCR2	-4.16	6.02	-21.7	2.87e-13	1.53e-10
ILMN_1799030	146225	ENSG00000140932	CMTM2	-3.54	5.29	-21.7	2.73e-13	1.53e-10
ILMN_1802888	7739	ENSG00000147394	ZNF185	-5.17	6.57	-21.7	2.89e-13	1.53e-10
ILMN_1806293	8825	ENSG00000111052	LIN7A	-2.9	5.31	-21.7	2.8e-13	1.53e-10
ILMN_2074748	3034	ENSG00000084110	HAL	-4.05	5.74	-21.6	3.01e-13	1.56e-10
ILMN_2133316	168537	ENSG00000179144	GIMAP7	-4.85	6.04	-21.6	3.12e-13	1.59e-10
ILMN_2365111	11184	ENSG00000104814	MAP4K1	-2.75	5.2	-21.5	3.33e-13	1.66e-10
ILMN_2376263	6594	ENSG00000102038	SMARCA1	4.7	8.68	21.4	3.61e-13	1.77e-10
ILMN_1705066	121551	ENSG00000151136	BTBD11	-4	5.71	-21.2	4.13e-13	1.98e-10
ILMN_2094313	29800	ENSG00000159714	ZDHHC1	-4.02	6.62	-21	4.76e-13	2.24e-10
ILMN_1714592	978	ENSG00000158825	CDA	-5.39	6.12	-20.9	5.06e-13	2.32e-10
ILMN_2044453	57121	ENSG00000184574	LPAR5	5.53	10.3	20.9	5.12e-13	2.32e-10
ILMN_3225471	389634	ENSG00000226091	BC044942	-4.39	5.86	-20.7	5.68e-13	2.53e-10
ILMN_1809483	51171	ENSG00000087076	HSD17B14	5.13	8.92	20.7	6e-13	2.63e-10
ILMN_1669062	729230		CCR2	-4.58	6.82	-20.6	6.25e-13	2.67e-10
ILMN_2225537	22949	ENSG00000106853	PTGR1	4.72	9.73	20.6	6.31e-13	2.67e-10
ILMN_1738552	6507	ENSG00000079215	SLC1A3	4.72	9.86	20.5	6.56e-13	2.73e-10
ILMN_2128428	1601	ENSG00000153071	DAB2	4.78	11.8	20.5	6.91e-13	2.83e-10
ILMN_1700690	10493	ENSG00000108828	VAT1	3.22	10.8	20.4	7.38e-13	2.97e-10
ILMN_1704531	22949	ENSG00000106853	PTGR1	4.46	8.96	20.3	7.73e-13	3.06e-10
ILMN_1703531	286223	ENSG00000213694	C9orf47	-4.51	5.71	-20.1	9.36e-13	3.65e-10
ILMN_1783996	64789	ENSG00000164002	DEM1	-3.17	8.58	-20	9.57e-13	3.67e-10
ILMN_1790689	83716	ENSG00000103196	CRISPLD2	-5.84	6.66	-20	9.78e-13	3.7e-10
ILMN_1756131	284837	ENSG00000215458	LOC284837	-3.58	5.45	-19.9	1.04e-12	3.75e-10
ILMN_1769013	432	ENSG00000141505	ASGR1	-4.48	9.08	-20	1.01e-12	3.75e-10
ILMN_2232157	10650	ENSG00000141391	SLMO1	4.02	8.29	19.9	1.03e-12	3.75e-10
ILMN_1704753	2034	ENSG00000116016	EPAS1	5.59	9.74	19.7	1.23e-12	4.38e-10
ILMN_1801205	10457	ENSG00000136235	GPNMB	7.67	12.1	19.7	1.27e-12	4.48e-10
ILMN_1722855	7423	ENSG00000173511	VEGFB	3.26	8.83	19.6	1.35e-12	4.67e-10
ILMN_2340935	51186	ENSG00000185222	WBP5	3.25	10	19.4	1.57e-12	5.35e-10
ILMN_1658121	5199	ENSG00000126759	CFP	-5.02	6.48	-19.4	1.6e-12	5.41e-10
ILMN_2115752	4210	ENSG00000103313	MEFV	-3.93	6	-19.3	1.71e-12	5.7e-10
ILMN_1769895	729230	ENSG00000121807	CCR2	-5.49	7.29	-19.3	1.76e-12	5.78e-10
ILMN_1687301	1462	ENSG00000038427	VCAN	-6.73	7.94	-19.2	1.84e-12	5.95e-10
ILMN_1680591	6242	ENSG00000114993	RTKN	4.5	8.6	19.1	1.98e-12	6.25e-10
ILMN_1785646	5376	ENSG00000109099	PMP22	6.22	12.1	19.1	1.96e-12	6.25e-10
ILMN_1796755	3693	ENSG00000082781	ITGB5	4.52	8.71	18.8	2.52e-12	7.85e-10
ILMN_1685176	166929	ENSG00000164023	SGMS2	-2.65	5.31	-18.8	2.6e-12	7.87e-10
ILMN_1689329	6319	ENSG00000099194	SCD	5.1	12	18.8	2.62e-12	7.87e-10
ILMN_2374036	1514	ENSG00000135047	CTSL1	2.53	13.3	18.8	2.6e-12	7.87e-10
ILMN_1765459	6284	ENSG00000189171	S100A13	4.23	9.07	18.7	2.68e-12	7.91e-10
ILMN_1812995	1514	ENSG00000135047	CTSL1	2.66	13.2	18.7	2.69e-12	7.91e-10
ILMN_2407389	10457	ENSG00000136235	GPNMB	7.01	11.6	18.7	2.84e-12	8.24e-10
ILMN_1689560	400223	ENSG00000185650	C14orf181	-2.41	5.55	-18.6	3.14e-12	8.81e-10
ILMN_1756657	81786	ENSG00000146054	TRIM7	-3.01	5.47	-18.6	3.07e-12	8.81e-10
ILMN_2365307	80381	ENSG00000103855	CD276	4.78	9.28	18.6	3.14e-12	8.81e-10
ILMN_1696537	115265	ENSG00000145358	DDIT4L	7.07	10.9	18.5	3.23e-12	8.96e-10
ILMN_1749327	5603	ENSG00000156711	MAPK13	4.19	10.9	18.4	3.65e-12	1e-09
ILMN_1670145	1687	ENSG00000105928	DFNA5	3.81	10.7	18.3	3.77e-12	1.02e-09
ILMN_1676480	389634	ENSG00000226091	LOC389634	-4.99	6	-18.3	3.86e-12	1.03e-09
ILMN_2370738	123041	ENSG00000140090	SLC24A4	-3.53	5.72	-18.3	3.86e-12	1.03e-09
ILMN_1657302	6817	ENSG00000196502	SULT1A1	-2.2	5.18	-18.3	3.91e-12	1.03e-09
ILMN_3309453	79838	ENSG00000103534	TMC5	-3.35	6.09	-18.2	4.18e-12	1.09e-09
ILMN_1727248	64423	ENSG00000203485	INF2	2.96	7.89	18.1	4.39e-12	1.13e-09
ILMN_3280998	100131831		LOC100131831	-3.47	5.78	-18.1	4.56e-12	1.16e-09
ILMN_2407824	481	ENSG00000143153	ATP1B1	4.13	11.8	18.1	4.7e-12	1.18e-09
ILMN_1705116	63027	ENSG00000137266	SLC22A23	3.51	7.81	18	5.14e-12	1.27e-09
ILMN_2104696	157697	ENSG00000104714	ERICH1	-2.5	9.66	-18	5.14e-12	1.27e-09
ILMN_1768139	267010		RNU12	-2.74	5.38	-17.9	5.49e-12	1.33e-09
ILMN_1810864	5376	ENSG00000109099	PMP22	5.1	8.95	17.9	5.47e-12	1.33e-09
ILMN_1658071	481	ENSG00000143153	ATP1B1	5.05	11.2	17.9	5.55e-12	1.33e-09
ILMN_1701248	54209	ENSG00000095970	TREM2	4.97	9.85	17.8	5.78e-12	1.37e-09
ILMN_1815908	2994	ENSG00000197465	GYPB	-2.35	5.22	-17.7	6.23e-12	1.47e-09
ILMN_1726597	9750	ENSG00000111913	FAM65B	-6.05	6.8	-17.7	6.3e-12	1.47e-09
ILMN_2225144	317649	ENSG00000163412	EIF4E3	-5.74	6.71	-17.7	6.38e-12	1.47e-09
ILMN_1711453	160364	ENSG00000172322	CLEC12A	-3.14	5.61	-17.7	6.45e-12	1.48e-09
ILMN_1815527	3045	ENSG00000223609	HBD	-3.11	5.44	-17.7	6.69e-12	1.52e-09
ILMN_1690040	7108	ENSG00000149809	TM7SF2	3.58	8.23	17.6	6.8e-12	1.53e-09
ILMN_1766363	2322	ENSG00000122025	FLT3	-2.43	5.2	-17.5	7.43e-12	1.65e-09
ILMN_1689318	9891	ENSG00000074590	NUAK1	4.64	9.71	17.5	7.51e-12	1.66e-09
ILMN_3242271	202309	ENSG00000175857	GAPT	-5.45	6.74	-17.5	7.75e-12	1.7e-09
ILMN_3187324	25927	ENSG00000119865	CNRIP1	4.3	8.48	17.5	7.83e-12	1.7e-09
ILMN_1687508	501	ENSG00000164904	ALDH7A1	5.27	9.26	17.4	8.08e-12	1.72e-09
ILMN_1733443	27284	ENSG00000173597	SULT1B1	-2.22	5.23	-17.4	8.02e-12	1.72e-09
ILMN_1659800	53335	ENSG00000119866	BCL11A	-2.4	5.16	-17.3	9.01e-12	1.9e-09
ILMN_1781207	2534	ENSG00000010810	FYN	-3.74	6.04	-17.2	9.61e-12	2e-09
ILMN_2354478	26999	ENSG00000055163	CYFIP2	-3.2	5.35	-17.2	9.56e-12	2e-09
ILMN_2182148	25927	ENSG00000119865	CNRIP1	4.61	8.64	17.2	1.01e-11	2.07e-09
ILMN_1725510	1718	ENSG00000116133	DHCR24	4.31	8.66	17.2	1.04e-11	2.12e-09
ILMN_1804277	161742	ENSG00000166068	SPRED1	3.27	11.8	17	1.15e-11	2.33e-09
ILMN_1754600	54874	ENSG00000137942	FNBP1L	3.77	8.31	17	1.2e-11	2.41e-09
ILMN_1675191	202309	ENSG00000175857	GAPT	-5.95	6.97	-17	1.23e-11	2.43e-09
ILMN_2395375	2550	ENSG00000232569	GABBR1	-2.59	5.23	-17	1.22e-11	2.43e-09
ILMN_2311796	26136	ENSG00000135269	TES	-2.83	5.27	-16.9	1.32e-11	2.59e-09
ILMN_1716105	91662	ENSG00000142405	NLRP12	-5.52	6.19	-16.9	1.34e-11	2.6e-09
ILMN_1748915	6283	ENSG00000163221	S100A12	-6.74	6.99	-16.9	1.36e-11	2.62e-09
ILMN_1734748	11024	ENSG00000104974	LILRA1	-2.03	5.09	-16.8	1.41e-11	2.68e-09
ILMN_1790692	10578	ENSG00000115523	GNLY	-3.34	5.26	-16.8	1.4e-11	2.68e-09
ILMN_1673899	79850	ENSG00000167695	FAM57A	3.18	7.65	16.8	1.46e-11	2.74e-09
ILMN_2345142	55959	ENSG00000196562	SULF2	-5.37	6.41	-16.8	1.45e-11	2.74e-09
ILMN_1731001	157697	ENSG00000104714	ERICH1	-2.43	9.2	-16.7	1.53e-11	2.84e-09
ILMN_1668910	56413	ENSG00000136305	LTB4R2	-5.54	6.01	-16.6	1.65e-11	3.05e-09
ILMN_3182069	100129697	ENSG00000205018	LOC100129697	-3.32	5.63	-16.6	1.7e-11	3.13e-09
ILMN_1754538	84293	ENSG00000122378	C10orf58	3.71	9.86	16.5	1.83e-11	3.34e-09
ILMN_1742547	8829	ENSG00000099250	NRP1	3.94	8.89	16.5	1.92e-11	3.47e-09
ILMN_1744949	22836	ENSG00000164292	RHOBTB3	4.35	8.67	16.4	2.02e-11	3.63e-09
ILMN_1901419	26824		RNU11	-3.87	6.97	-16.3	2.18e-11	3.88e-09
ILMN_2128770	30850	ENSG00000109089	CDR2L	4.55	8.71	16.2	2.4e-11	4.25e-09
ILMN_1759023	7466	ENSG00000109501	WFS1	4.64	9.1	16.2	2.52e-11	4.43e-09
ILMN_1774761	729230	ENSG00000121807	CCR2	-4.6	8.06	-16.1	2.68e-11	4.67e-09
ILMN_1719988	3034	ENSG00000084110	HAL	-2.61	5.38	-16	2.86e-11	4.92e-09
ILMN_1773389	5360	ENSG00000100979	PLTP	5.65	10.6	16	2.85e-11	4.92e-09
ILMN_1666179	333932	ENSG00000203852	HIST2H3A	-2.02	5.04	-16	3.08e-11	5.24e-09
ILMN_1702534	51744	ENSG00000122223	CD244	-2.96	5.53	-16	3.08e-11	5.24e-09
ILMN_1780368	2841	ENSG00000125245	GPR18	-2.33	5.21	-15.9	3.23e-11	5.44e-09
ILMN_2048607	122416	ENSG00000156381	ANKRD9	4.16	10.9	15.9	3.39e-11	5.67e-09
ILMN_1675391	123041	ENSG00000140090	SLC24A4	-4.22	6.4	-15.8	3.49e-11	5.81e-09
ILMN_1699071	56911	ENSG00000156265	C21orf7	-3.77	7.15	-15.8	3.59e-11	5.93e-09
ILMN_1653001	91768	ENSG00000134508	CABLES1	4.66	8.85	15.8	3.75e-11	6.16e-09
ILMN_1711157	4855	ENSG00000238196	NOTCH4	-1.94	5.46	-15.7	3.81e-11	6.21e-09
ILMN_1736327	10602	ENSG00000163171	CDC42EP3	-3.13	5.72	-15.7	3.86e-11	6.25e-09
ILMN_1743103	9644	ENSG00000107957	SH3PXD2A	4.51	9.76	15.7	3.88e-11	6.25e-09
ILMN_1715384	11041	ENSG00000174684	B3GNT1	2.79	7.41	15.7	4.02e-11	6.42e-09
ILMN_1763461	501	ENSG00000164904	ALDH7A1	4.61	9.44	15.6	4.33e-11	6.88e-09
ILMN_1654398	23179	ENSG00000143344	RGL1	3.9	12.1	15.6	4.46e-11	7e-09
ILMN_1692546	8875	ENSG00000112303	VNN2	-2.51	5.21	-15.6	4.45e-11	7e-09
ILMN_2224444	83891	ENSG00000109762	SNX25	2.36	6.72	15.4	5.35e-11	8.34e-09
ILMN_2379560	8555	ENSG00000081377	CDC14B	2.9	7.88	15.4	5.39e-11	8.36e-09
ILMN_1763638	8412	ENSG00000137936	BCAR3	4.12	8.17	15.4	5.45e-11	8.39e-09
ILMN_1654915	4301	ENSG00000130396	MLLT4	3.63	9.81	15.3	5.75e-11	8.79e-09
ILMN_1678629	85440	ENSG00000116641	DOCK7	1.91	9.55	15.3	5.81e-11	8.83e-09
ILMN_1704063	23416	ENSG00000135519	KCNH3	-2.57	5.41	-15.2	6.18e-11	9.29e-09
ILMN_1712914	10501	ENSG00000167680	SEMA6B	3.13	8.76	15.2	6.18e-11	9.29e-09
ILMN_1750785	84958	ENSG00000142765	SYTL1	-3.14	5.36	-15.2	6.36e-11	9.51e-09
ILMN_1707286	79887	ENSG00000121316	PLBD1	-3.11	10.7	-15.2	6.62e-11	9.76e-09
ILMN_1791226	64359	ENSG00000167693	NXN	2.62	7.34	15.2	6.58e-11	9.76e-09
ILMN_1808979	338339	ENSG00000166527	CLEC4D	-3.62	6.42	-15.2	6.65e-11	9.76e-09
ILMN_1830462	64131		XYLT1	-3.41	5.7	-15.1	6.9e-11	9.99e-09
ILMN_3239937	152195	ENSG00000246082	NUDT16P	-3.08	5.53	-15.1	6.93e-11	9.99e-09
ILMN_3245103	26824		RNU11	-3.79	7.08	-15.1	6.85e-11	9.99e-09
ILMN_1666364	93058	ENSG00000135469	COQ10A	-3.52	8.82	-15.1	7.13e-11	1.02e-08
ILMN_1678353	10160	ENSG00000152767	FARP1	5.39	9.34	15.1	7.11e-11	1.02e-08
ILMN_1666819	23187	ENSG00000019144	PHLDB1	3	7.73	15	7.69e-11	1.09e-08
ILMN_1664706	653604	ENSG00000213244	HIST2H3D	-2.72	6.51	-15	8.13e-11	1.15e-08
ILMN_1752988	56672	ENSG00000166452	AKIP1	2	11	14.9	8.27e-11	1.16e-08
ILMN_1682567	29903	ENSG00000173581	CCDC106	2.06	10.8	14.9	8.35e-11	1.16e-08
ILMN_1745130	23543	ENSG00000100320	RBFOX2	3.47	7.71	14.9	9.04e-11	1.25e-08
ILMN_1808707	6624	ENSG00000075618	FSCN1	3.37	12.7	14.8	9.49e-11	1.31e-08
ILMN_1671568	55268	ENSG00000121310	ECHDC2	2.67	10.5	14.8	9.98e-11	1.35e-08
ILMN_1756469	2593	ENSG00000130005	GAMT	4.96	9.3	14.8	9.98e-11	1.35e-08
ILMN_2393450	64423	ENSG00000203485	INF2	2.13	11.8	14.8	9.98e-11	1.35e-08
ILMN_3246560	133418	ENSG00000170571	EMB	-2.3	5.28	-14.7	1.03e-10	1.38e-08
ILMN_1716909	27299	ENSG00000134028	ADAMDEC1	4.54	9.3	14.7	1.04e-10	1.39e-08
ILMN_1713753	27306	ENSG00000163106	HPGDS	3.74	8.03	14.7	1.05e-10	1.4e-08
ILMN_1739815	91662	ENSG00000142405	NLRP12	-2.57	5.83	-14.7	1.07e-10	1.42e-08
ILMN_1809894	84216	ENSG00000139173	TMEM117	2.85	7.21	14.6	1.18e-10	1.56e-08
ILMN_1700268	23475	ENSG00000103485	QPRT	4.39	10.9	14.6	1.2e-10	1.57e-08
ILMN_1656057	5328	ENSG00000122861	PLAU	5.94	10.9	14.6	1.21e-10	1.58e-08
ILMN_1715024	4047	ENSG00000160285	LSS	2.47	9.25	14.5	1.28e-10	1.66e-08
ILMN_1789007	341	ENSG00000130208	APOC1	6.66	10.9	14.5	1.3e-10	1.68e-08
ILMN_1804738	4210	ENSG00000103313	MEFV	-2.96	6.05	-14.4	1.38e-10	1.78e-08
ILMN_2366192	2267	ENSG00000104760	FGL1	5.66	9.98	14.4	1.41e-10	1.8e-08
ILMN_2113126	6037	ENSG00000169397	RNASE3	-3.42	5.55	-14.4	1.47e-10	1.87e-08
ILMN_1681601	56670	ENSG00000198829	SUCNR1	4.31	8.5	14.3	1.67e-10	2.11e-08
ILMN_1669523	2353	ENSG00000170345	FOS	-4.06	10.3	-14.2	1.69e-10	2.13e-08
ILMN_1770963	10004	ENSG00000168060	NAALADL1	-3.29	5.54	-14.2	1.77e-10	2.21e-08
ILMN_2150258	678	ENSG00000152518	ZFP36L2	-2.25	9.61	-14.2	1.84e-10	2.3e-08
ILMN_1691466	7525	ENSG00000176105	YES1	3.79	8.42	14.1	1.91e-10	2.38e-08
ILMN_1719972	55558	ENSG00000130827	PLXNA3	2.68	7.18	14.1	2.01e-10	2.45e-08
ILMN_1724941	64866	ENSG00000163814	CDCP1	2.61	7.37	14.1	2e-10	2.45e-08
ILMN_1785439	974	ENSG00000007312	CD79B	-3.72	6.08	-14.1	2.02e-10	2.45e-08
ILMN_2079655	3820	ENSG00000111796	KLRB1	-2.54	5.36	-14.1	2e-10	2.45e-08
ILMN_1706957	657	ENSG00000107779	BMPR1A	2.8	7.58	14	2.13e-10	2.57e-08
ILMN_1701998	60312	ENSG00000196526	AFAP1	3.62	7.95	14	2.22e-10	2.67e-08
ILMN_1658494	28984	ENSG00000102760	C13orf15	3.57	11.9	13.9	2.4e-10	2.87e-08
ILMN_1678678	2542	ENSG00000137700	SLC37A4	2.68	11.2	13.9	2.53e-10	3.02e-08
ILMN_1666976	23646	ENSG00000105223	PLD3	1.72	13.3	13.9	2.56e-10	3.04e-08
ILMN_1686981	55959	ENSG00000196562	SULF2	-4.6	6.12	-13.9	2.57e-10	3.04e-08
ILMN_1807894	23428	ENSG00000092068	SLC7A8	4	9.37	13.8	2.65e-10	3.12e-08
ILMN_1775486	8082	ENSG00000123096	SSPN	2.77	6.95	13.8	2.66e-10	3.12e-08
ILMN_1667224	56833		SLAMF8	3.95	10.6	13.8	2.8e-10	3.26e-08
ILMN_1768732	79582	ENSG00000144451	SPAG16	2.64	7.3	13.7	2.97e-10	3.45e-08
ILMN_2413650	6491	ENSG00000123473	STIL	3.14	7.8	13.7	3.02e-10	3.48e-08
ILMN_1693233	9764	ENSG00000135709	KIAA0513	-2.9	7.88	-13.6	3.31e-10	3.8e-08
ILMN_1689274	123606	ENSG00000170113	NIPA1	2.22	8.76	13.6	3.46e-10	3.96e-08
ILMN_2041190	2150	ENSG00000164251	F2RL1	-3.26	6.36	-13.6	3.5e-10	3.99e-08
ILMN_1654566	3305	ENSG00000226704	HSPA1L	-2.18	7.3	-13.6	3.54e-10	3.99e-08
ILMN_1732841	100129726		MGC40574	-2.37	5.27	-13.6	3.53e-10	3.99e-08
ILMN_1751028	871	ENSG00000149257	SERPINH1	2.77	8.03	13.5	3.62e-10	4.06e-08
ILMN_1737398	51495	ENSG00000074696	PTPLAD1	2.07	11.3	13.5	3.69e-10	4.13e-08
ILMN_2079786	9891	ENSG00000074590	NUAK1	4.07	8.67	13.5	3.71e-10	4.14e-08
ILMN_1693826	84868	ENSG00000135077	HAVCR2	1.64	13.1	13.5	3.84e-10	4.26e-08
ILMN_1757845	56907	ENSG00000134278	SPIRE1	2.65	10.8	13.5	3.87e-10	4.27e-08
ILMN_3243527	333932	ENSG00000213244	HIST2H3A	-2.02	5.12	-13.5	3.95e-10	4.34e-08
ILMN_1683494	201799	ENSG00000170006	TMEM154	-4.69	6.66	-13.4	3.98e-10	4.36e-08
ILMN_1760778	2022	ENSG00000106991	ENG	2.52	10.1	13.4	4.02e-10	4.38e-08
ILMN_1751227	401321	ENSG00000131781	LOC401321	3	7.92	13.4	4.18e-10	4.53e-08
ILMN_2162972	4069	ENSG00000090382	LYZ	-4.36	9.58	-13.4	4.24e-10	4.58e-08
ILMN_1707979	440068	ENSG00000255221	CARD17	-2.01	5.46	-13.4	4.38e-10	4.71e-08
ILMN_1651557	143888	ENSG00000178202	KDELC2	2.95	8	13.3	4.52e-10	4.84e-08
ILMN_1669409	11326	ENSG00000155659	VSIG4	4.87	10.6	13.3	4.65e-10	4.96e-08
ILMN_1763609	85413	ENSG00000004809	SLC22A16	-4.37	5.61	-13.3	4.75e-10	5.04e-08
ILMN_1731568	9545	ENSG00000105514	RAB3D	-1.63	5.13	-13.3	4.85e-10	5.13e-08
ILMN_1755873	84658	ENSG00000131355	EMR3	-2.53	5.59	-13.3	4.93e-10	5.19e-08
ILMN_1793287	28955	ENSG00000182108	DEXI	2.5	11.5	13.2	4.98e-10	5.22e-08
ILMN_2096784	7022	ENSG00000087510	TFAP2C	4.37	8.27	13.2	5.07e-10	5.29e-08
ILMN_2365091	2204	ENSG00000186431	FCAR	-4.9	6.11	-13.2	5.12e-10	5.32e-08
ILMN_1679949	79085	ENSG00000125648	SLC25A23	4.33	9.75	13.2	5.15e-10	5.33e-08
ILMN_1723971	2030	ENSG00000112759	SLC29A1	3.33	8.96	13.2	5.23e-10	5.38e-08
ILMN_3237956	85463	ENSG00000149289	ZC3H12C	2.25	9.12	13.2	5.24e-10	5.38e-08
ILMN_1681503	4171	ENSG00000073111	MCM2	2.71	7.12	13.2	5.33e-10	5.4e-08
ILMN_2276397	10235	ENSG00000068831	RASGRP2	-1.78	5.19	-13.2	5.33e-10	5.4e-08
ILMN_2375319	10235	ENSG00000068831	RASGRP2	-4.94	5.81	-13.2	5.32e-10	5.4e-08
ILMN_2167426	57168	ENSG00000128203	ASPHD2	-2.34	6.43	-13.2	5.36e-10	5.41e-08
ILMN_1798612	124460	ENSG00000167208	SNX20	-2.73	5.94	-13.1	5.76e-10	5.8e-08
ILMN_1667594	7071	ENSG00000155090	KLF10	-2.61	5.62	-13.1	5.81e-10	5.82e-08
ILMN_1701731	231	ENSG00000085662	AKR1B1	2.04	12.2	13.1	6.1e-10	6.08e-08
ILMN_1761247	8544	ENSG00000087842	PIR	3.72	8.32	13	6.2e-10	6.16e-08
ILMN_1660871	10783	ENSG00000119408	NEK6	3.07	9.92	13	6.3e-10	6.19e-08
ILMN_1716468	152195	ENSG00000246082	NUDT16P	-3.56	5.7	-13	6.36e-10	6.19e-08
ILMN_1723535	5029	ENSG00000175591	P2RY2	-1.71	5.03	-13	6.38e-10	6.19e-08
ILMN_1729180	2628	ENSG00000171766	GATM	5.56	9.48	13	6.29e-10	6.19e-08
ILMN_1770260	64332	ENSG00000144802	NFKBIZ	-2.63	5.8	-13	6.36e-10	6.19e-08
ILMN_1791569	5361	ENSG00000114554	PLXNA1	3.51	7.81	13	6.32e-10	6.19e-08
ILMN_1766054	19	ENSG00000165029	ABCA1	2.39	12	13	6.47e-10	6.26e-08
ILMN_2366212	974	ENSG00000007312	CD79B	-2.97	8.29	-13	6.66e-10	6.42e-08
ILMN_2209115	4117	ENSG00000111837	MAK	-1.89	5.01	-13	6.72e-10	6.45e-08
ILMN_1653712	91373	ENSG00000197355	UAP1L1	2.63	8.23	13	6.93e-10	6.59e-08
ILMN_1763455	284415	ENSG00000189068	VSTM1	-4.45	5.82	-13	6.9e-10	6.59e-08
ILMN_2117323	5287	ENSG00000133056	PIK3C2B	3.28	7.66	12.9	6.95e-10	6.59e-08
ILMN_1773470	6764	ENSG00000166444	ST5	3.22	7.63	12.9	7.27e-10	6.87e-08
ILMN_3266606	2171	ENSG00000236044	FABP5	3.43	12.3	12.9	7.47e-10	7.03e-08
ILMN_2383383	8544	ENSG00000087842	PIR	3.08	8.15	12.9	7.52e-10	7.05e-08
ILMN_1696360	1508	ENSG00000164733	CTSB	2.11	12.9	12.9	7.76e-10	7.25e-08
ILMN_1770161	683	ENSG00000109743	BST1	-4.13	6.35	-12.8	8.08e-10	7.52e-08
ILMN_1768751	57504	ENSG00000057935	MTA3	2.5	7.79	12.8	8.19e-10	7.6e-08
ILMN_1668194	114783	ENSG00000142235	LMTK3	2.72	8.28	12.8	8.32e-10	7.68e-08
ILMN_2212909	9833	ENSG00000165304	MELK	3.52	8.45	12.8	8.34e-10	7.68e-08
ILMN_1781952	4257	ENSG00000008394	MGST1	-3.31	5.67	-12.7	8.8e-10	8.07e-08
ILMN_1731070	23594	ENSG00000091651	ORC6	2.85	7.62	12.7	9.03e-10	8.24e-08
ILMN_1735093	8914	ENSG00000111602	TIMELESS	1.85	9.12	12.7	9.07e-10	8.24e-08
ILMN_2340347	5091	ENSG00000173599	PC	2.35	6.69	12.7	9.08e-10	8.24e-08
ILMN_2165867	1717	ENSG00000172893	DHCR7	3.56	7.85	12.7	9.18e-10	8.29e-08
ILMN_1776649	120892	ENSG00000188906	LRRK2	-2.67	7.71	-12.7	9.29e-10	8.37e-08
ILMN_2319000	4145	ENSG00000007264	MATK	4.63	10.9	12.7	9.56e-10	8.58e-08
ILMN_1719543	4094	ENSG00000178573	MAF	4.45	11.5	12.6	1e-09	8.92e-08
ILMN_1746673	55964	ENSG00000100167	SEPT3	5.29	9.1	12.6	1e-09	8.92e-08
ILMN_1802151	114879	ENSG00000021762	OSBPL5	-3.49	5.79	-12.6	1.03e-09	9.12e-08
ILMN_1689200	27294	ENSG00000104808	DHDH	4.28	8.33	12.6	1.04e-09	9.18e-08
ILMN_2103107	27299	ENSG00000134028	ADAMDEC1	5.25	10.2	12.6	1.07e-09	9.43e-08
ILMN_1692535	1803	ENSG00000197635	DPP4	3.85	8.41	12.6	1.08e-09	9.48e-08
ILMN_1745034	4891	ENSG00000110911	SLC11A2	3.04	11.4	12.6	1.09e-09	9.54e-08
ILMN_1760449	10077	ENSG00000064201	TSPAN32	-3.68	5.6	-12.6	1.09e-09	9.54e-08
ILMN_1780132	57161	ENSG00000139946	PELI2	-4.85	6.45	-12.5	1.11e-09	9.67e-08
ILMN_1742025	10439	ENSG00000130558	OLFM1	-4.19	6.14	-12.5	1.13e-09	9.83e-08
ILMN_1720113	5800	ENSG00000151490	PTPRO	2.51	9.75	12.5	1.18e-09	1.02e-07
ILMN_1671482	130589	ENSG00000143891	GALM	3.88	10.1	12.5	1.2e-09	1.03e-07
ILMN_1676003	5368	ENSG00000168081	PNOC	-2.02	5.14	-12.4	1.23e-09	1.05e-07
ILMN_1681583	571	ENSG00000156273	BACH1	-2.23	5.44	-12.5	1.23e-09	1.05e-07
ILMN_1798654	4175	ENSG00000076003	MCM6	2.47	10.7	12.4	1.24e-09	1.05e-07
ILMN_1801443	25987	ENSG00000182704	TSKU	4.38	8.38	12.4	1.23e-09	1.05e-07
ILMN_2377669	919	ENSG00000198821	CD247	-2.6	5.39	-12.4	1.24e-09	1.05e-07
ILMN_1809639	219623	ENSG00000196932	TMEM26	3.99	8.26	12.4	1.25e-09	1.06e-07
ILMN_1801939	9133	ENSG00000157456	CCNB2	4.17	8.35	12.4	1.27e-09	1.07e-07
ILMN_1800225	5468	ENSG00000132170	PPARG	3.73	9.83	12.4	1.28e-09	1.07e-07
ILMN_1715543	641371	ENSG00000184227	ACOT1	3.28	7.89	12.4	1.31e-09	1.09e-07
ILMN_2403228	160364	ENSG00000172322	CLEC12A	-5.42	6.8	-12.4	1.32e-09	1.1e-07
ILMN_1863994	54083		C21orf30	2.09	6.67	12.4	1.34e-09	1.11e-07
ILMN_1657760	51760	ENSG00000103528	SYT17	2.7	7.08	12.4	1.36e-09	1.12e-07
ILMN_1666049	8021	ENSG00000126883	NUP214	-2.37	10.2	-12.4	1.36e-09	1.12e-07
ILMN_1724789	966		CD59	3.32	8.72	12.4	1.37e-09	1.12e-07
ILMN_1671489	5091	ENSG00000173599	PC	2.72	7.25	12.3	1.41e-09	1.15e-07
ILMN_1688480	595	ENSG00000110092	CCND1	6.45	10.2	12.3	1.41e-09	1.15e-07
ILMN_1683450	113130	ENSG00000146670	CDCA5	3.81	8.32	12.3	1.43e-09	1.16e-07
ILMN_1755303	7764	ENSG00000171940	ZNF217	-1.66	10	-12.3	1.43e-09	1.16e-07
ILMN_1736180	10023	ENSG00000165879	FRAT1	-2.89	5.95	-12.3	1.46e-09	1.18e-07
ILMN_1711799	55071	ENSG00000135045	C9orf40	2.11	7.24	12.3	1.52e-09	1.22e-07
ILMN_3247633	671	ENSG00000101425	BPI	-2.01	5.25	-12.3	1.52e-09	1.22e-07
ILMN_2318685	26090	ENSG00000100997	ABHD12	3.05	9.11	12.3	1.53e-09	1.22e-07
ILMN_3235477	8568	ENSG00000160214	RRP1	2.15	7.04	12.3	1.53e-09	1.22e-07
ILMN_1659257	943	ENSG00000120949	TNFRSF8	-3.06	6.54	-12.2	1.57e-09	1.24e-07
ILMN_1765557	25903	ENSG00000162745	OLFML2B	3.65	8.47	12.2	1.57e-09	1.24e-07
ILMN_1763524	84445	ENSG00000107816	LZTS2	2.14	7.04	12.2	1.59e-09	1.25e-07
ILMN_1676905	91151	ENSG00000140993	TIGD7	-1.68	6.14	-12.2	1.65e-09	1.3e-07
ILMN_1710092	140685	ENSG00000130584	ZBTB46	2.79	7.89	12.2	1.69e-09	1.33e-07
ILMN_1810235	90423	ENSG00000250565	ATP6V1E2	-1.86	6.7	-12.2	1.71e-09	1.34e-07
ILMN_3251341	84790	ENSG00000167553	TUBA1C	1.92	12.9	12.1	1.76e-09	1.37e-07
ILMN_1674985	55092	ENSG00000171729	TMEM51	2.28	11.2	12.1	1.77e-09	1.37e-07
ILMN_1739222	2119	ENSG00000244405	ETV5	5.73	9.89	12.1	1.82e-09	1.41e-07
ILMN_1776490	78995	ENSG00000125319	C17orf53	2.82	7.74	12.1	1.82e-09	1.41e-07
ILMN_1810852	3915	ENSG00000135862	LAMC1	3.23	9.05	12.1	1.85e-09	1.42e-07
ILMN_1692511	79022	ENSG00000134291	TMEM106C	2.03	9.37	12.1	1.87e-09	1.44e-07
ILMN_1857017	29886		SNX8	2.19	11	12.1	1.93e-09	1.47e-07
ILMN_1798528	6799	ENSG00000197165	SULT1A2	-2.29	6.1	-12.1	1.95e-09	1.49e-07
ILMN_1758735	91662	ENSG00000142405	NLRP12	-2.31	5.47	-12.1	1.98e-09	1.5e-07
ILMN_1706635	1991	ENSG00000197561	ELANE	-1.85	5.29	-12	1.98e-09	1.5e-07
ILMN_2285817	375061	ENSG00000182118	FAM89A	2.46	9.46	12	2e-09	1.51e-07
ILMN_1747911	983	ENSG00000170312	CDK1	3.47	8.55	12	2e-09	1.51e-07
ILMN_1758728	2189	ENSG00000221829	FANCG	1.89	8.87	12	2.06e-09	1.55e-07
ILMN_1723043	256236		NAPSB	-4.26	6.25	-12	2.12e-09	1.58e-07
ILMN_1738866	28955	ENSG00000182108	DEXI	2.51	10.9	11.9	2.28e-09	1.71e-07
ILMN_1768110	51776	ENSG00000091436	ZAK	-2.93	7.93	-11.9	2.41e-09	1.79e-07
ILMN_1713505	4864	ENSG00000141458	NPC1	2.18	10.5	11.9	2.42e-09	1.8e-07
ILMN_2066348	64224	ENSG00000122557	HERPUD2	-2.2	7.4	-11.9	2.46e-09	1.82e-07
ILMN_1737627	1432	ENSG00000112062	MAPK14	-1.88	5.75	-11.9	2.48e-09	1.83e-07
ILMN_1802646	2051	ENSG00000106123	EPHB6	-1.9	5.1	-11.8	2.67e-09	1.97e-07
ILMN_1696622	145389	ENSG00000139974	SLC38A6	2.93	10.9	11.8	2.71e-09	1.98e-07
ILMN_3250049	445329	ENSG00000213648	SLX1B-SULT1A4	-2.75	6.74	-11.8	2.71e-09	1.98e-07
ILMN_1750549	55361	ENSG00000155252	PI4K2A	1.74	8.68	11.8	2.76e-09	2.01e-07
ILMN_1687978	22822	ENSG00000139289	PHLDA1	4.45	8.82	11.8	2.8e-09	2.04e-07
ILMN_1708375	3659	ENSG00000125347	IRF1	-2.65	10.5	-11.8	2.82e-09	2.05e-07
ILMN_1795835	338758		LOC338758	-3.71	10.5	-11.7	2.89e-09	2.09e-07
ILMN_1688848	93109	ENSG00000145014	TMEM44	3.29	7.76	11.7	2.96e-09	2.13e-07
ILMN_1672834	85464	ENSG00000141298	SSH2	-2.49	8.69	-11.7	3.05e-09	2.19e-07
ILMN_2235283	5594	ENSG00000100030	MAPK1	-1.6	9.97	-11.7	3.05e-09	2.19e-07
ILMN_1669747	10497	ENSG00000198722	UNC13B	2.19	7.25	11.7	3.09e-09	2.21e-07
ILMN_2341254	90627	ENSG00000133121	STARD13	3.67	7.94	11.6	3.35e-09	2.38e-07
ILMN_1733937	23531	ENSG00000108960	MMD	3.04	11.4	11.6	3.38e-09	2.4e-07
ILMN_1762466	585	ENSG00000140463	BBS4	1.87	8.78	11.6	3.4e-09	2.41e-07
ILMN_1804611	90488	ENSG00000151135	C12orf23	2.24	7.12	11.6	3.42e-09	2.42e-07
ILMN_1795715	1806	ENSG00000188641	DPYD	-2.97	8.47	-11.6	3.44e-09	2.42e-07
ILMN_1657796	3925	ENSG00000117632	STMN1	3.69	9.17	11.6	3.46e-09	2.43e-07
ILMN_1775926	54558	ENSG00000132122	SPATA6	-1.81	5.2	-11.6	3.46e-09	2.43e-07
ILMN_1749878	79843	ENSG00000124019	FAM124B	-2.16	5.1	-11.6	3.49e-09	2.43e-07
ILMN_1787657	5218	ENSG00000157224	CDK14	3.87	8.33	11.6	3.49e-09	2.43e-07
ILMN_2336130	445329	ENSG00000213648	SLX1B-SULT1A4	-3.36	7.51	-11.6	3.51e-09	2.44e-07
ILMN_1674282	5467	ENSG00000112033	PPARD	1.86	7.89	11.6	3.58e-09	2.48e-07
ILMN_1666502	55084	ENSG00000112320	SOBP	3.11	7.62	11.6	3.6e-09	2.49e-07
ILMN_1743570	1084	ENSG00000170956	CEACAM3	-2.68	5.43	-11.5	3.68e-09	2.54e-07
ILMN_1788180	5872	ENSG00000143545	RAB13	3.02	10.2	11.5	3.76e-09	2.59e-07
ILMN_1753468	967	ENSG00000135404	CD63	1.75	12.2	11.5	3.78e-09	2.59e-07
ILMN_1706779	3978	ENSG00000105486	LIG1	1.97	7.4	11.5	3.84e-09	2.62e-07
ILMN_1801043	2934	ENSG00000148180	GSN	2.48	9.4	11.5	3.92e-09	2.66e-07
ILMN_2321648	10044	ENSG00000095370	SH2D3C	-1.54	5.07	-11.5	3.91e-09	2.66e-07
ILMN_1681634	5827	ENSG00000176894	PXMP2	2.25	7.61	11.5	3.95e-09	2.68e-07
ILMN_2211780	291	ENSG00000151729	SLC25A4	3.35	9.54	11.5	3.96e-09	2.68e-07
ILMN_1687306	3957	ENSG00000100079	LGALS2	-5.77	6.97	-11.5	4e-09	2.7e-07
ILMN_1727524	8754	ENSG00000168615	ADAM9	2.61	8.35	11.5	4.07e-09	2.73e-07
ILMN_1665621	3297	ENSG00000185122	HSF1	-2.42	5.67	-11.4	4.15e-09	2.79e-07
ILMN_1783593	6357	ENSG00000181374	CCL13	7.58	11.7	11.4	4.17e-09	2.79e-07
ILMN_2380801	2534	ENSG00000010810	FYN	-3.47	6.04	-11.4	4.19e-09	2.8e-07
ILMN_1653026	51316	ENSG00000145287	PLAC8	-5.74	6.62	-11.4	4.36e-09	2.9e-07
ILMN_1707804	445329	ENSG00000213648	SLX1B-SULT1A4	-2.81	7.44	-11.4	4.37e-09	2.9e-07
ILMN_1782275	5031	ENSG00000171631	P2RY6	2.94	7.4	11.4	4.39e-09	2.9e-07
ILMN_1735367	51170	ENSG00000255723	HSD17B11	-1.82	10.7	-11.3	4.73e-09	3.12e-07
ILMN_1713450	140465	ENSG00000196465	MYL6B	1.96	10.3	11.3	4.8e-09	3.16e-07
ILMN_1674160	274	ENSG00000136717	BIN1	2.53	9.87	11.3	4.82e-09	3.16e-07
ILMN_1678293	445329	ENSG00000213599	SULT1A4	-1.6	5.13	-11.3	4.97e-09	3.25e-07
ILMN_1741440	10559	ENSG00000164414	SLC35A1	-1.85	10	-11.3	5.12e-09	3.34e-07
ILMN_1805645	160335	ENSG00000179104	TMTC2	-1.82	5.17	-11.3	5.24e-09	3.41e-07
ILMN_2091347	3417	ENSG00000138413	IDH1	1.79	12.5	11.3	5.29e-09	3.44e-07
ILMN_1738095	8864	ENSG00000132326	PER2	-1.9	8.82	-11.3	5.31e-09	3.44e-07
ILMN_1665859	5873	ENSG00000069974	RAB27A	-3.42	7.54	-11.2	5.38e-09	3.46e-07
ILMN_1752728	2517	ENSG00000179163	FUCA1	2.56	13	11.2	5.38e-09	3.46e-07
ILMN_1770850	9240	ENSG00000176903	PNMA1	2.52	7.7	11.2	5.37e-09	3.46e-07
ILMN_1815519	22905	ENSG00000072134	EPN2	2.77	7.24	11.2	5.55e-09	3.55e-07
ILMN_3240594	100151683		RNU4ATAC	-3.39	7.91	-11.2	5.54e-09	3.55e-07
ILMN_2174127	131566	ENSG00000057019	DCBLD2	3.02	8.46	11.2	5.56e-09	3.55e-07
ILMN_1673370	26234	ENSG00000118564	FBXL5	-2.81	6.75	-11.2	5.58e-09	3.55e-07
ILMN_2393765	3543	ENSG00000128322	IGLL1	-2.17	6.2	-11.2	5.78e-09	3.67e-07
ILMN_1800602	25801	ENSG00000115271	GCA	-1.65	11.3	-11.2	5.92e-09	3.75e-07
ILMN_1735075	267002	ENSG00000185220	PGBD2	-2.51	6.5	-11.1	6.05e-09	3.82e-07
ILMN_1734478	8395	ENSG00000107242	PIP5K1B	-1.76	5.46	-11.1	6.13e-09	3.86e-07
ILMN_2085236	28966	ENSG00000064652	SNX24	2.49	8.77	11.1	6.36e-09	4e-07
ILMN_1668345	220323	ENSG00000184232	OAF	-4.05	7.19	-11.1	6.51e-09	4.07e-07
ILMN_1749070	3115	ENSG00000236693	HLA-DPB1	-4.06	6.45	-11.1	6.49e-09	4.07e-07
ILMN_1712708	91107	ENSG00000132481	TRIM47	3.21	7.45	11.1	6.54e-09	4.07e-07
ILMN_2329914	10252	ENSG00000164056	SPRY1	3.84	8.75	11.1	6.53e-09	4.07e-07
ILMN_1793241	6715	ENSG00000145545	SRD5A1	-1.67	6.98	-11.1	6.71e-09	4.16e-07
ILMN_2296677	203228	ENSG00000147894	C9orf72	-2.37	5.99	-11.1	6.85e-09	4.24e-07
ILMN_1781285	1843	ENSG00000120129	DUSP1	-3.15	11.4	-11	7.05e-09	4.35e-07
ILMN_2110496	54149	ENSG00000154642	C21orf91	-2.05	6.64	-11	7.14e-09	4.4e-07
ILMN_1675386	1066	ENSG00000198848	CES1	-3.23	5.43	-11	7.19e-09	4.42e-07
ILMN_1792168	2582	ENSG00000117308	GALE	2.06	9.81	11	7.22e-09	4.43e-07
ILMN_1814924	91775	ENSG00000144815	FAM55C	-2.23	5.68	-11	7.37e-09	4.51e-07
ILMN_1682727	221895	ENSG00000153814	JAZF1	-2.87	8.49	-11	7.64e-09	4.66e-07
ILMN_1708743	64943	ENSG00000168268	NT5DC2	3.4	8.62	11	7.78e-09	4.73e-07
ILMN_1732923	57568	ENSG00000116991	SIPA1L2	1.49	10.2	11	7.8e-09	4.73e-07
ILMN_1774974	23059	ENSG00000103351	CLUAP1	1.73	6.87	10.9	7.83e-09	4.73e-07
ILMN_3271630	55277	ENSG00000172456	FGGY	1.79	6.68	10.9	7.83e-09	4.73e-07
ILMN_1791186	93663	ENSG00000146376	ARHGAP18	2.36	8.69	10.9	8.17e-09	4.92e-07
ILMN_1803676	55556	ENSG00000132199	ENOSF1	3.22	10.2	10.9	8.2e-09	4.93e-07
ILMN_1691860	10252	ENSG00000164056	SPRY1	3.22	7.68	10.9	8.34e-09	5e-07
ILMN_2379718	53917	ENSG00000213347	RAB24	-1.6	9.96	-10.9	8.37e-09	5.01e-07
ILMN_1709204	50856	ENSG00000111729	CLEC4A	-2.26	10.1	-10.9	8.54e-09	5.1e-07
ILMN_1784040	9476	ENSG00000131400	NAPSA	-3.92	5.84	-10.9	8.57e-09	5.1e-07
ILMN_1676924	919	ENSG00000198821	CD247	-2.68	5.48	-10.9	8.62e-09	5.11e-07
ILMN_1750395	8932	ENSG00000134046	MBD2	-2.05	7.51	-10.9	8.6e-09	5.11e-07
ILMN_1710017	974	ENSG00000007312	CD79B	-2.83	5.7	-10.9	8.84e-09	5.23e-07
ILMN_3249188	653604	ENSG00000213244	HIST2H3D	-1.71	5.78	-10.9	8.88e-09	5.24e-07
ILMN_1724658	664	ENSG00000197358	BNIP3	2.45	10.4	10.8	8.91e-09	5.24e-07
ILMN_1779965	203	ENSG00000106992	AK1	2.88	8.26	10.8	9.03e-09	5.3e-07
ILMN_1873075	57690	ENSG00000078687	TNRC6C	-1.62	5.24	-10.8	9.12e-09	5.34e-07
ILMN_1784005	5872	ENSG00000237493	RAB13	3.22	9.56	10.8	9.31e-09	5.44e-07
ILMN_1671451	51171	ENSG00000087076	HSD17B14	2.85	7.15	10.8	9.36e-09	5.44e-07
ILMN_1772036	79689	ENSG00000127954	STEAP4	-1.99	5.2	-10.8	9.35e-09	5.44e-07
ILMN_3206884	389634	ENSG00000226091	LOC389634	-1.79	5.08	-10.8	9.46e-09	5.49e-07
ILMN_1758457	125058	ENSG00000167291	TBC1D16	1.8	8.22	10.8	9.54e-09	5.49e-07
ILMN_1791949	84547	ENSG00000137338	PGBD1	2.57	7.11	10.8	9.53e-09	5.49e-07
ILMN_1807719	1497	ENSG00000040531	CTNS	1.74	11.5	10.8	9.5e-09	5.49e-07
ILMN_1665943	11184	ENSG00000104814	MAP4K1	-4.1	6.62	-10.8	9.81e-09	5.63e-07
ILMN_2388090	1432	ENSG00000112062	MAPK14	-1.93	5.65	-10.8	9.81e-09	5.63e-07
ILMN_1789535	79947	ENSG00000117682	DHDDS	-1.95	8.37	-10.8	9.96e-09	5.7e-07
ILMN_1654313	400986	ENSG00000174501	DKFZp667P0924	2.39	7.95	10.8	1e-08	5.71e-07
ILMN_2078599	54	ENSG00000102575	ACP5	3.78	11.5	10.8	1e-08	5.71e-07
ILMN_1787749	841	ENSG00000064012	CASP8	-2.65	5.63	-10.7	1.05e-08	5.98e-07
ILMN_1661178	3164	ENSG00000123358	NR4A1	-1.93	5.55	-10.7	1.07e-08	6.08e-07
ILMN_1767320	5594	ENSG00000100030	MAPK1	-1.73	8.42	-10.7	1.08e-08	6.08e-07
ILMN_1720048	6347	ENSG00000108691	CCL2	4.66	12.8	10.7	1.08e-08	6.1e-07
ILMN_1710962	27346	ENSG00000109084	TMEM97	3.3	10	10.7	1.09e-08	6.14e-07
ILMN_2373831	10384	ENSG00000111801	BTN3A3	-3.69	6.11	-10.7	1.09e-08	6.14e-07
ILMN_2305721	10585	ENSG00000130714	POMT1	1.76	8.54	10.7	1.1e-08	6.14e-07
ILMN_3187435	100129726		MGC40574	-1.88	5.19	-10.7	1.1e-08	6.16e-07
ILMN_3226214	728755	ENSG00000258932	BC148262	2.03	8.86	10.7	1.11e-08	6.17e-07
ILMN_1748625	79921	ENSG00000133142	TCEAL4	1.34	11.8	10.7	1.13e-08	6.28e-07
ILMN_2339294	10990	ENSG00000105609	LILRB5	6.85	10.9	10.7	1.13e-08	6.28e-07
ILMN_1792660	23271	ENSG00000118200	CAMSAP1L1	1.65	8.79	10.7	1.13e-08	6.28e-07
ILMN_1695745	84976	ENSG00000154309	DISP1	2.48	9.07	10.7	1.15e-08	6.34e-07
ILMN_1701195	7941	ENSG00000146070	PLA2G7	2.39	12.8	10.7	1.15e-08	6.34e-07
ILMN_1750864	51199	ENSG00000100503	NIN	-1.84	5.59	-10.6	1.19e-08	6.56e-07
ILMN_1784105	55238	ENSG00000103042	SLC38A7	2.51	7.93	10.6	1.2e-08	6.57e-07
ILMN_1814122	9656	ENSG00000234012	MDC1	1.4	9.24	10.6	1.2e-08	6.57e-07
ILMN_1698803	51776	ENSG00000091436	ZAK	-2.48	6.08	-10.6	1.22e-08	6.66e-07
ILMN_2338963	2030	ENSG00000112759	SLC29A1	2.72	8.91	10.6	1.22e-08	6.69e-07
ILMN_1663356	22895	ENSG00000089169	RPH3A	-2.44	6.1	-10.6	1.24e-08	6.77e-07
ILMN_1715680	252969	ENSG00000154328	NEIL2	2.31	7.39	10.6	1.25e-08	6.77e-07
ILMN_1663142	160364	ENSG00000172322	CLEC12A	-5.54	8.24	-10.6	1.27e-08	6.91e-07
ILMN_1713124	8644	ENSG00000196139	AKR1C3	-2.03	5.2	-10.6	1.3e-08	7.05e-07
ILMN_1769299	10903	ENSG00000014914	MTMR11	-6.35	6.92	-10.6	1.31e-08	7.07e-07
ILMN_2367638	10645	ENSG00000110931	CAMKK2	-1.94	5.66	-10.5	1.34e-08	7.2e-07
ILMN_1716176	5914	ENSG00000131759	RARA	-2	5.4	-10.5	1.35e-08	7.28e-07
ILMN_2157240	55329	ENSG00000138587	MNS1	2.03	7.02	10.5	1.38e-08	7.4e-07
ILMN_1708303	126410	ENSG00000171954	CYP4F22	-2.33	5.08	-10.5	1.4e-08	7.51e-07
ILMN_1805449	55080	ENSG00000139192	TAPBPL	-1.64	8.38	-10.5	1.41e-08	7.55e-07
ILMN_3247681	388969		C2orf68	-2.74	6.77	-10.5	1.42e-08	7.55e-07
ILMN_1700047	211	ENSG00000023330	ALAS1	2.34	6.94	10.5	1.42e-08	7.56e-07
ILMN_1772521	25902	ENSG00000120254	MTHFD1L	2.99	8.53	10.5	1.43e-08	7.6e-07
ILMN_1674236	3315	ENSG00000106211	HSPB1	2.25	12.7	10.5	1.44e-08	7.62e-07
ILMN_2376108	5698	ENSG00000240065	PSMB9	-3.83	7.95	-10.5	1.44e-08	7.62e-07
ILMN_1770831	402483	ENSG00000214837	LOC731275	-2.52	7.38	-10.5	1.46e-08	7.68e-07
ILMN_1665557	9958	ENSG00000135655	USP15	-1.71	8.18	-10.5	1.46e-08	7.68e-07
ILMN_2070940	9936	ENSG00000241399	CD302	-2.98	6.27	-10.5	1.46e-08	7.68e-07
ILMN_1762260	718	ENSG00000125730	C3	2.06	6.54	10.5	1.47e-08	7.69e-07
ILMN_1681670	291	ENSG00000151729	SLC25A4	3.28	7.84	10.5	1.49e-08	7.77e-07
ILMN_1701134	5728	ENSG00000171862	PTEN	-1.74	9.52	-10.5	1.49e-08	7.77e-07
ILMN_1672899	5443	ENSG00000115138	POMC	-2.35	5.85	-10.5	1.5e-08	7.79e-07
ILMN_1674817	79762	ENSG00000162817	C1orf115	-1.86	5.14	-10.5	1.51e-08	7.82e-07
ILMN_2274306	8828	ENSG00000118257	NRP2	2.31	6.94	10.5	1.51e-08	7.84e-07
ILMN_1730291	481	ENSG00000143153	ATP1B1	2.77	10.5	10.4	1.53e-08	7.9e-07
ILMN_1809566	80345	ENSG00000196812	ZSCAN16	-1.95	7.18	-10.4	1.54e-08	7.97e-07
ILMN_1668469	23240	ENSG00000121210	KIAA0922	-2.49	8.03	-10.4	1.55e-08	7.98e-07
ILMN_1712684	56975	ENSG00000177706	FAM20C	2.44	9.77	10.4	1.55e-08	7.98e-07
ILMN_1723035	4973	ENSG00000173391	OLR1	5.29	9.5	10.4	1.55e-08	7.98e-07
ILMN_3250899	445329	ENSG00000213648	SLX1B-SULT1A4	-3.22	6.32	-10.4	1.58e-08	8.11e-07
ILMN_1698166	54149	ENSG00000154642	C21orf91	-1.79	6.54	-10.4	1.65e-08	8.45e-07
ILMN_1663080	3955	ENSG00000106003	LFNG	-3.07	9.93	-10.4	1.67e-08	8.51e-07
ILMN_2362549	11130	ENSG00000122952	ZWINT	2.82	7.19	10.4	1.67e-08	8.51e-07
ILMN_1815283	445329	ENSG00000213648	SLX1B-SULT1A4	-2.82	7.7	-10.4	1.69e-08	8.59e-07
ILMN_1673069	91039	ENSG00000142002	DPP9	1.61	9.74	10.4	1.7e-08	8.62e-07
ILMN_1779324	3001	ENSG00000145649	GZMA	-2.43	5.35	-10.4	1.73e-08	8.74e-07
ILMN_1776678	168537	ENSG00000179144	GIMAP7	-5.9	8.03	-10.3	1.74e-08	8.8e-07
ILMN_2341611	64866	ENSG00000163814	CDCP1	2.17	7.6	10.3	1.84e-08	9.26e-07
ILMN_1743933	57616	ENSG00000121297	TSHZ3	-3.21	7.26	-10.3	1.86e-08	9.34e-07
ILMN_1654118	598	ENSG00000171552	BCL2L1	2.11	10.9	10.3	1.93e-08	9.65e-07
ILMN_1813572	3603	ENSG00000172349	IL16	-2.2	6.84	-10.3	1.93e-08	9.65e-07
ILMN_2249552	2957	ENSG00000165417	GTF2A1	-1.65	5.46	-10.3	1.93e-08	9.65e-07
ILMN_1796409	713	ENSG00000173369	C1QB	5.14	12.1	10.3	1.94e-08	9.66e-07
ILMN_2387731	4731	ENSG00000160194	NDUFV3	-2.81	6.97	-10.3	1.96e-08	9.75e-07
ILMN_1794594	10235	ENSG00000068831	RASGRP2	-2.89	6.84	-10.2	2.01e-08	9.97e-07
ILMN_2256050	5265	ENSG00000197249	SERPINA1	-3.04	5.62	-10.2	2.02e-08	1e-06
ILMN_2349658	706	ENSG00000100300	TSPO	-2.33	10.5	-10.2	2.04e-08	1.01e-06
ILMN_1805662	54461	ENSG00000159069	FBXW5	3.68	8.56	10.2	2.05e-08	1.01e-06
ILMN_1706261	28232	ENSG00000176463	SLCO3A1	-3.38	6.29	-10.2	2.07e-08	1.02e-06
ILMN_1793360	1325	ENSG00000251503	CORT	2.19	7.38	10.2	2.07e-08	1.02e-06
ILMN_3291352	657	ENSG00000107779	BMPR1A	1.89	6.64	10.2	2.1e-08	1.03e-06
ILMN_1673113	2150	ENSG00000164251	F2RL1	-2.73	6.03	-10.2	2.11e-08	1.03e-06
ILMN_1756910	23659	ENSG00000103066	PLA2G15	2.45	10.2	10.2	2.11e-08	1.03e-06
ILMN_2091412	2323	ENSG00000090554	FLT3LG	-1.98	5.5	-10.2	2.13e-08	1.04e-06
ILMN_1788166	7272	ENSG00000112742	TTK	2.78	7.43	10.2	2.13e-08	1.04e-06
ILMN_2152581	11329	ENSG00000112079	STK38	-1.85	9.52	-10.2	2.16e-08	1.05e-06
ILMN_1702637	55859	ENSG00000133169	BEX1	2.42	7.24	10.2	2.17e-08	1.05e-06
ILMN_1784602	1026	ENSG00000124762	CDKN1A	1.99	12.8	10.2	2.25e-08	1.09e-06
ILMN_1722206	4094	ENSG00000178573	MAF	3.46	7.85	10.2	2.26e-08	1.09e-06
ILMN_2333670	6035	ENSG00000129538	RNASE1	6.41	11.4	10.2	2.26e-08	1.09e-06
ILMN_2093343	51316	ENSG00000145287	PLAC8	-6.54	6.52	-10.1	2.29e-08	1.1e-06
ILMN_2306540	5152	ENSG00000160191	PDE9A	4.12	8.33	10.1	2.3e-08	1.11e-06
ILMN_2095506	339745	ENSG00000144228	SPOPL	-2.32	6.71	-10.1	2.32e-08	1.11e-06
ILMN_1669888	1475	ENSG00000121552	CSTA	-4.5	6.29	-10.1	2.34e-08	1.12e-06
ILMN_1762508	203228	ENSG00000147894	C9orf72	-2	8.08	-10.1	2.39e-08	1.14e-06
ILMN_2205963	64115	ENSG00000107738	C10orf54	-3.39	10.1	-10.1	2.47e-08	1.18e-06
ILMN_1724181	3600	ENSG00000164136	IL15	-4.72	6.14	-10.1	2.48e-08	1.18e-06
ILMN_1730639	55356	ENSG00000163393	SLC22A15	-3.13	6.44	-10.1	2.49e-08	1.18e-06
ILMN_2312340	10288	ENSG00000131042	LILRB2	-2.4	10.4	-10.1	2.54e-08	1.2e-06
ILMN_2404688	26471	ENSG00000176046	NUPR1	4.34	9.24	10.1	2.53e-08	1.2e-06
ILMN_1683120	7374	ENSG00000076248	UNG	1.57	9.15	10.1	2.55e-08	1.2e-06
ILMN_1651498	10912	ENSG00000130222	GADD45G	3.75	9.11	10.1	2.56e-08	1.21e-06
ILMN_1703284	84501	ENSG00000204991	SPIRE2	2.06	6.54	10.1	2.59e-08	1.22e-06
ILMN_1804735	875	ENSG00000160200	CBS	4.91	9.12	10.1	2.59e-08	1.22e-06
ILMN_1813846	5025	ENSG00000135124	P2RX4	1.77	10.3	10	2.62e-08	1.23e-06
ILMN_1778444	2289	ENSG00000096060	FKBP5	-1.79	10.3	-10	2.64e-08	1.24e-06
ILMN_1731184	9833	ENSG00000165304	MELK	2.88	7.77	10	2.68e-08	1.25e-06
ILMN_1677404	5911	ENSG00000125249	RAP2A	2.02	11.3	10	2.7e-08	1.26e-06
ILMN_2155228	51379	ENSG00000176390	CRLF3	-2.07	9.32	-10	2.7e-08	1.26e-06
ILMN_1656920	1396	ENSG00000213145	CRIP1	-4.76	9.01	-10	2.71e-08	1.26e-06
ILMN_1767006	5696	ENSG00000230669	PSMB8	-2.09	9.17	-10	2.73e-08	1.27e-06
ILMN_1805826	54841	ENSG00000134897	BIVM	2.61	8.2	10	2.76e-08	1.28e-06
ILMN_1661809	79056	ENSG00000135378	PRRG4	-2.55	6.11	-10	2.79e-08	1.29e-06
ILMN_1784630	9920	ENSG00000176595	KBTBD11	-5.78	6.54	-10	2.8e-08	1.29e-06
ILMN_1798233	5698		PSMB9	-2.24	6.68	-10	2.79e-08	1.29e-06
ILMN_3238058	151162	ENSG00000152127	LOC151162	1.84	11.4	10	2.8e-08	1.29e-06
ILMN_1688231	54210	ENSG00000124731	TREM1	-3.63	6.66	-9.98	2.86e-08	1.31e-06
ILMN_2166534	9262	ENSG00000081320	STK17B	-1.83	5.24	-9.98	2.89e-08	1.32e-06
ILMN_2372200	54807	ENSG00000083828	ZNF586	-1.81	8.37	-9.96	2.97e-08	1.36e-06
ILMN_2096372	216	ENSG00000165092	ALDH1A1	-4.57	6.98	-9.95	2.98e-08	1.36e-06
ILMN_1723969	23236	ENSG00000182621	PLCB1	-3.24	6.07	-9.95	3.01e-08	1.37e-06
ILMN_2161746	9322	ENSG00000125733	TRIP10	2.77	7.22	9.93	3.08e-08	1.4e-06
ILMN_1709348	216	ENSG00000165092	ALDH1A1	-4.08	7.91	-9.92	3.13e-08	1.42e-06
ILMN_1666727	54807	ENSG00000083828	ZNF586	-1.65	9.16	-9.92	3.14e-08	1.42e-06
ILMN_1710740	717	ENSG00000235017	C2	3.48	9.35	9.91	3.15e-08	1.42e-06
ILMN_1775257	60675	ENSG00000163421	PROK2	-5.27	6.02	-9.91	3.16e-08	1.43e-06
ILMN_1676984	1649	ENSG00000175197	DDIT3	1.57	9.25	9.91	3.19e-08	1.44e-06
ILMN_1714709	10439	ENSG00000130558	OLFM1	-3.17	5.51	-9.9	3.21e-08	1.44e-06
ILMN_1789599	440574	ENSG00000158747	C1orf151	5.12	9.04	9.89	3.26e-08	1.46e-06
ILMN_3240538	255809	ENSG00000214212	C19orf38	-2.4	6.4	-9.89	3.27e-08	1.47e-06
ILMN_2131861	8835	ENSG00000120833	SOCS2	3.82	8.91	9.88	3.3e-08	1.47e-06
ILMN_1721626	84159	ENSG00000150347	ARID5B	2.6	9.64	9.88	3.32e-08	1.48e-06
ILMN_1713603	5579	ENSG00000166501	PRKCB	-2.25	7.94	-9.87	3.35e-08	1.49e-06
ILMN_1764769	4013	ENSG00000110002	VWA5A	2.96	9.89	9.86	3.38e-08	1.5e-06
ILMN_1695271	54913	ENSG00000178718	RPP25	3.19	9	9.85	3.47e-08	1.54e-06
ILMN_1762861	3134	ENSG00000137403	HLA-F	-4.14	7.86	-9.85	3.47e-08	1.54e-06
ILMN_2249920	2534	ENSG00000010810	FYN	-2.25	5.37	-9.85	3.47e-08	1.54e-06
ILMN_1700584	9592	ENSG00000160888	IER2	-2.59	8.19	-9.84	3.48e-08	1.54e-06
ILMN_1801864	123803	ENSG00000157045	NTAN1	1.65	11.2	9.84	3.49e-08	1.54e-06
ILMN_2260991	706	ENSG00000100300	TSPO	-2.21	10.4	-9.84	3.49e-08	1.54e-06
ILMN_2400613	51375	ENSG00000162627	SNX7	2.56	6.79	9.83	3.53e-08	1.55e-06
ILMN_1692664	55615	ENSG00000186654	PRR5	2.96	8.38	9.82	3.57e-08	1.57e-06
ILMN_2136446	8727	ENSG00000119326	CTNNAL1	3.11	8.15	9.82	3.6e-08	1.58e-06
ILMN_1665510	54206	ENSG00000116285	ERRFI1	2.98	7.57	9.82	3.62e-08	1.58e-06
ILMN_1713867	83449	ENSG00000118557	PMFBP1	2.72	7.26	9.81	3.66e-08	1.6e-06
ILMN_2276952	1831	ENSG00000157514	TSC22D3	-3.35	6.11	-9.8	3.69e-08	1.6e-06
ILMN_1743065	51495	ENSG00000074696	PTPLAD1	2.2	9.37	9.8	3.72e-08	1.62e-06
ILMN_1751264	90693	ENSG00000169193	CCDC126	-1.54	6.99	-9.79	3.74e-08	1.62e-06
ILMN_1763452	2124	ENSG00000185862	EVI2B	-2.07	11.3	-9.79	3.74e-08	1.62e-06
ILMN_2322806	831	ENSG00000153113	CAST	-1.77	10.1	-9.8	3.72e-08	1.62e-06
ILMN_1721842	23429	ENSG00000163602	RYBP	-1.72	9.24	-9.79	3.74e-08	1.62e-06
ILMN_2211003	283431	ENSG00000139354	GAS2L3	3.34	8.34	9.79	3.75e-08	1.62e-06
ILMN_1655244	28955	ENSG00000182108	DEXI	2.41	10.2	9.79	3.77e-08	1.62e-06
ILMN_1704750	203068	ENSG00000224156	TUBB	1.94	12.8	9.79	3.77e-08	1.62e-06
ILMN_1776963	10960	ENSG00000169223	LMAN2	-1.8	7.88	-9.78	3.8e-08	1.63e-06
ILMN_2124064	5966	ENSG00000162924	REL	-1.92	6.13	-9.78	3.82e-08	1.63e-06
ILMN_1769633	1519	ENSG00000256043	CTSO	-1.95	8.29	-9.78	3.83e-08	1.64e-06
ILMN_1689371	26157	ENSG00000106560	GIMAP2	-2.28	8.32	-9.75	4e-08	1.7e-06
ILMN_1781537	221656	ENSG00000165097	KDM1B	-1.34	5.49	-9.74	4.01e-08	1.71e-06
ILMN_2143685	1366	ENSG00000181885	CLDN7	3.27	8.05	9.73	4.1e-08	1.74e-06
ILMN_1676946	10947	ENSG00000070718	AP3M2	1.86	8.5	9.7	4.24e-08	1.8e-06
ILMN_2309245	274	ENSG00000136717	BIN1	2.23	9.72	9.7	4.23e-08	1.8e-06
ILMN_1683178	3717	ENSG00000096968	JAK2	-2.2	7.75	-9.7	4.28e-08	1.81e-06
ILMN_1784709	10007	ENSG00000113552	GNPDA1	1.62	12.5	9.69	4.3e-08	1.82e-06
ILMN_1662364	16	ENSG00000090861	AARS	1.55	12.4	9.69	4.33e-08	1.82e-06
ILMN_1673363	976	ENSG00000123146	CD97	-2.17	11.6	-9.69	4.32e-08	1.82e-06
ILMN_1676528	11118	ENSG00000186470	BTN3A2	-2.91	7.62	-9.69	4.34e-08	1.82e-06
ILMN_1768031	162989	ENSG00000160570	DEDD2	-1.32	11.2	-9.68	4.38e-08	1.84e-06
ILMN_1664863	1506	ENSG00000141086	CTRL	-1.96	5.91	-9.67	4.45e-08	1.84e-06
ILMN_1689237	11149	ENSG00000112276	BVES	2.05	7.25	9.68	4.4e-08	1.84e-06
ILMN_1701947	2857	ENSG00000171659	GPR34	3.77	11.5	9.67	4.45e-08	1.84e-06
ILMN_1737918	712	ENSG00000173372	C1QA	3.68	9.75	9.68	4.41e-08	1.84e-06
ILMN_1742167	84790	ENSG00000167553	TUBA1C	1.57	13.2	9.67	4.45e-08	1.84e-06
ILMN_1765326	8527	ENSG00000077044	DGKD	-1.59	7.77	-9.67	4.45e-08	1.84e-06
ILMN_1788002	1432	ENSG00000112062	MAPK14	-1.94	6.67	-9.67	4.45e-08	1.84e-06
ILMN_1804051	29886	ENSG00000106266	SNX8	2.11	10	9.67	4.43e-08	1.84e-06
ILMN_3246274	653390		LOC653390	-2.04	5.44	-9.67	4.42e-08	1.84e-06
ILMN_1655702	51099	ENSG00000011198	ABHD5	-1.85	8.13	-9.66	4.5e-08	1.85e-06
ILMN_1737252	3084	ENSG00000157168	NRG1	-2.86	6.04	-9.66	4.49e-08	1.85e-06
ILMN_2328666	9308	ENSG00000112149	CD83	3.23	10.7	9.66	4.5e-08	1.85e-06
ILMN_1741356	144165	ENSG00000139174	PRICKLE1	-2.27	6.48	-9.66	4.54e-08	1.86e-06
ILMN_1665871	23357	ENSG00000013523	ANGEL1	1.58	8.64	9.65	4.55e-08	1.87e-06
ILMN_1688089	5037	ENSG00000089220	PEBP1	1.78	11.5	9.65	4.58e-08	1.87e-06
ILMN_1699772	58528	ENSG00000025039	RRAGD	1.95	11.7	9.64	4.63e-08	1.89e-06
ILMN_3202002	643332	ENSG00000169385	ECRP	-3.77	6.39	-9.64	4.66e-08	1.9e-06
ILMN_1795666	28966	ENSG00000064652	SNX24	2.19	7.38	9.63	4.69e-08	1.91e-06
ILMN_1733831	79605	ENSG00000177614	PGBD5	3.9	7.92	9.63	4.7e-08	1.91e-06
ILMN_1677396	54602	ENSG00000102471	NDFIP2	2.6	8.33	9.63	4.73e-08	1.91e-06
ILMN_1721116	9100	ENSG00000103194	USP10	-1.45	8.92	-9.63	4.72e-08	1.91e-06
ILMN_1814106	375791	ENSG00000197191	C9orf169	2.18	7.18	9.63	4.74e-08	1.92e-06
ILMN_1667460	55959	ENSG00000196562	SULF2	-4.25	7.38	-9.62	4.77e-08	1.93e-06
ILMN_1715905	79980	ENSG00000149636	DSN1	1.69	8.05	9.62	4.78e-08	1.93e-06
ILMN_1780334	3759	ENSG00000123700	KCNJ2	-1.97	7.92	-9.62	4.79e-08	1.93e-06
ILMN_3248026	54439	ENSG00000091009	RBM27	-1.13	7.64	-9.61	4.82e-08	1.94e-06
ILMN_1754234	10771	ENSG00000015171	ZMYND11	1.22	11.3	9.61	4.88e-08	1.96e-06
ILMN_1698367	8832	ENSG00000066294	CD84	1.9	9.72	9.59	4.95e-08	1.98e-06
ILMN_1716704	84166	ENSG00000140853	NLRC5	-1.99	5.43	-9.59	4.99e-08	1.99e-06
ILMN_2135272	26157	ENSG00000106560	GIMAP2	-2.29	9.36	-9.59	4.98e-08	1.99e-06
ILMN_1704290	9517	ENSG00000100596	SPTLC2	-2.26	6.43	-9.59	5.01e-08	2e-06
ILMN_1797342	23048	ENSG00000187239	FNBP1	-1.64	11.1	-9.58	5.02e-08	2e-06
ILMN_2379967	2204	ENSG00000186431	FCAR	-3.72	6.38	-9.57	5.09e-08	2.02e-06
ILMN_2237746	54556	ENSG00000071243	ING3	-1.52	8.96	-9.57	5.11e-08	2.03e-06
ILMN_1745116	26090	ENSG00000100997	ABHD12	3.53	9.35	9.57	5.13e-08	2.03e-06
ILMN_1690646	6304	ENSG00000182568	SATB1	-1.32	5.16	-9.57	5.16e-08	2.04e-06
ILMN_1731714	9586	ENSG00000146592	CREB5	-3.15	7.68	-9.56	5.18e-08	2.04e-06
ILMN_2245305	26090	ENSG00000100997	ABHD12	2.4	9.92	9.56	5.19e-08	2.04e-06
ILMN_2402936	3020	ENSG00000235655	H3F3A	-1.73	10.1	-9.56	5.17e-08	2.04e-06
ILMN_1652580	5424	ENSG00000062822	POLD1	1.49	7.46	9.56	5.22e-08	2.05e-06
ILMN_1752478	9249	ENSG00000162496	DHRS3	4.95	9.66	9.56	5.24e-08	2.06e-06
ILMN_2228035	9957	ENSG00000002587	HS3ST1	2.71	6.95	9.55	5.31e-08	2.08e-06
ILMN_1675956	1130	ENSG00000143669	LYST	-2.91	7.78	-9.54	5.39e-08	2.11e-06
ILMN_1655191	54897	ENSG00000130940	CASZ1	-2.87	5.93	-9.53	5.43e-08	2.12e-06
ILMN_1797191	9674		KIAA0040	-1.64	5.67	-9.53	5.46e-08	2.13e-06
ILMN_1719661	51734	ENSG00000198736	SEPX1	-2.06	11.2	-9.52	5.48e-08	2.13e-06
ILMN_2089073	10079	ENSG00000054793	ATP9A	4.74	9.17	9.52	5.49e-08	2.13e-06
ILMN_1752579	535	ENSG00000033627	ATP6V0A1	1.29	12.2	9.52	5.5e-08	2.13e-06
ILMN_2330597	54896	ENSG00000040487	PQLC2	1.86	6.89	9.51	5.57e-08	2.16e-06
ILMN_2409754	55615	ENSG00000186654	PRR5	2.55	7.67	9.51	5.61e-08	2.17e-06
ILMN_1705686	4900	ENSG00000154146	NRGN	-3.92	6.78	-9.49	5.74e-08	2.22e-06
ILMN_2306955	92370	ENSG00000155893	ACPL2	-2.12	5.47	-9.49	5.75e-08	2.22e-06
ILMN_1809583	1387	ENSG00000005339	CREBBP	-1.26	9.72	-9.49	5.78e-08	2.23e-06
ILMN_1770610	10461	ENSG00000153208	MERTK	1.8	9.45	9.48	5.8e-08	2.23e-06
ILMN_2096654	54939	ENSG00000140365	COMMD4	1.3	11	9.48	5.81e-08	2.23e-06
ILMN_1676893	109	ENSG00000138031	ADCY3	2.95	10.4	9.48	5.82e-08	2.23e-06
ILMN_3234948	57234	ENSG00000232151	LOC100130000	-2.14	5.59	-9.48	5.84e-08	2.23e-06
ILMN_1656011	5996	ENSG00000090104	RGS1	5.75	9.72	9.48	5.88e-08	2.25e-06
ILMN_1652677	375061	ENSG00000182118	FAM89A	2.28	8.03	9.47	5.9e-08	2.25e-06
ILMN_1678928	28232	ENSG00000176463	SLCO3A1	-2.19	6.39	-9.47	5.9e-08	2.25e-06
ILMN_1701613	5920	ENSG00000133321	RARRES3	-5.28	6.64	-9.47	5.97e-08	2.27e-06
ILMN_1660125	57713	ENSG00000198879	SFMBT2	2.42	8.71	9.46	6.02e-08	2.29e-06
ILMN_2392569	2358	ENSG00000171049	FPR2	-3.87	6.03	-9.46	6.04e-08	2.29e-06
ILMN_1692219	80223	ENSG00000156675	RAB11FIP1	-1.66	11.2	-9.44	6.15e-08	2.32e-06
ILMN_1742382	9783	ENSG00000117016	RIMS3	3.61	8.23	9.44	6.15e-08	2.32e-06
ILMN_1815626	1717	ENSG00000172893	DHCR7	2.16	7.75	9.44	6.15e-08	2.32e-06
ILMN_1815552	123803	ENSG00000157045	NTAN1	1.69	11.1	9.44	6.2e-08	2.34e-06
ILMN_2374425	898	ENSG00000105173	CCNE1	2.17	7.26	9.44	6.21e-08	2.34e-06
ILMN_1764380	51228		GLTP	-1.56	11.4	-9.43	6.24e-08	2.34e-06
ILMN_1796923	81691	ENSG00000005189	LOC81691	2.34	6.8	9.43	6.28e-08	2.36e-06
ILMN_1757552	284119	ENSG00000177469	PTRF	4.13	8.74	9.43	6.3e-08	2.36e-06
ILMN_1812616	4641	ENSG00000197879	MYO1C	2.15	6.81	9.43	6.3e-08	2.36e-06
ILMN_2378100	26234	ENSG00000118564	FBXL5	-2.02	10.2	-9.42	6.41e-08	2.4e-06
ILMN_3244607	150864	ENSG00000138439	FAM117B	-3.54	7.19	-9.41	6.47e-08	2.41e-06
ILMN_1792885	1075	ENSG00000109861	CTSC	2.68	12.2	9.41	6.48e-08	2.41e-06
ILMN_1695744	10288	ENSG00000131042	LILRB2	-2.1	5.89	-9.4	6.55e-08	2.43e-06
ILMN_3278132	6144	ENSG00000244527	RPL21	-1.34	7.47	-9.4	6.57e-08	2.44e-06
ILMN_1812940	55621	ENSG00000104907	TRMT1	-1.38	9.81	-9.4	6.59e-08	2.44e-06
ILMN_1673030	1240	ENSG00000174600	CMKLR1	2.87	8.35	9.39	6.61e-08	2.45e-06
ILMN_1793672	147912	ENSG00000177045	SIX5	2.49	6.82	9.39	6.63e-08	2.45e-06
ILMN_3298400	6840	ENSG00000197321	SVIL	-2.24	5.5	-9.39	6.68e-08	2.47e-06
ILMN_2413508	976	ENSG00000123146	CD97	-2.81	7.43	-9.38	6.72e-08	2.48e-06
ILMN_1764321	122970	ENSG00000177465	ACOT4	2.87	7.34	9.38	6.74e-08	2.48e-06
ILMN_2309180	6604	ENSG00000082014	SMARCD3	-2.61	8.16	-9.38	6.74e-08	2.48e-06
ILMN_1794595	2593	ENSG00000130005	GAMT	3.18	8.02	9.37	6.86e-08	2.52e-06
ILMN_1652198	83605	ENSG00000136280	CCM2	-2.56	6.67	-9.36	6.92e-08	2.54e-06
ILMN_1765109	8718	ENSG00000215788	TNFRSF25	3.23	7.71	9.36	6.94e-08	2.54e-06
ILMN_1682828	2267	ENSG00000104760	FGL1	3.62	8.52	9.36	6.96e-08	2.54e-06
ILMN_2278636	1523	ENSG00000257923	CUX1	-1.65	8.99	-9.36	6.96e-08	2.54e-06
ILMN_2220187	2673	ENSG00000198380	GFPT1	1.49	8.88	9.35	7.01e-08	2.55e-06
ILMN_1652065	3779	ENSG00000145936	KCNMB1	-3.41	7.31	-9.35	7.04e-08	2.56e-06
ILMN_1701877	558	ENSG00000167601	AXL	5.18	10.3	9.35	7.04e-08	2.56e-06
ILMN_1745533	81558	ENSG00000121104	FAM117A	-1.77	5.32	-9.34	7.12e-08	2.58e-06
ILMN_1725108	83891	ENSG00000109762	SNX25	1.92	7.03	9.34	7.16e-08	2.59e-06
ILMN_1689953	975	ENSG00000110651	CD81	1.22	13.7	9.33	7.21e-08	2.61e-06
ILMN_3235358	57234	ENSG00000232151	AB007962	-2.23	6.09	-9.33	7.23e-08	2.61e-06
ILMN_1675117	51170	ENSG00000198189	HSD17B11	-2.01	9.57	-9.33	7.25e-08	2.61e-06
ILMN_1748697	389421	ENSG00000187772	LIN28B	3.55	7.7	9.33	7.31e-08	2.63e-06
ILMN_1703433	57048	ENSG00000187838	PLSCR3	-1.38	11.4	-9.32	7.32e-08	2.63e-06
ILMN_2362545	11130	ENSG00000122952	ZWINT	2.02	6.5	9.32	7.39e-08	2.65e-06
ILMN_2367258	54498	ENSG00000088826	SMOX	3.39	7.94	9.31	7.43e-08	2.66e-06
ILMN_1670870	214	ENSG00000170017	ALCAM	1.77	10.5	9.31	7.47e-08	2.67e-06
ILMN_2411897	7071	ENSG00000155090	KLF10	-3.09	6.48	-9.31	7.48e-08	2.67e-06
ILMN_3178258	2171	ENSG00000236044	FABP5	3.7	10.6	9.31	7.51e-08	2.68e-06
ILMN_1711928	80221	ENSG00000167107	ACSF2	2.14	7.83	9.3	7.54e-08	2.69e-06
ILMN_1667932	57730	ENSG00000196912	ANKRD36B	2.14	8.47	9.3	7.64e-08	2.72e-06
ILMN_1655261	121506	ENSG00000139055	ERP27	-2.81	6.28	-9.29	7.66e-08	2.72e-06
ILMN_2129910	57468	ENSG00000124140	SLC12A5	2.07	6.5	9.28	7.76e-08	2.75e-06
ILMN_1683891	7022	ENSG00000087510	TFAP2C	3.46	7.66	9.28	7.78e-08	2.76e-06
ILMN_1694757	1514	ENSG00000135047	CTSL1	3.13	8.82	9.28	7.81e-08	2.76e-06
ILMN_1693009	10875	ENSG00000127951	FGL2	-3.36	10.9	-9.27	7.92e-08	2.8e-06
ILMN_1786444	4023	ENSG00000175445	LPL	3.91	10	9.26	8.03e-08	2.83e-06
ILMN_1716265	283209	ENSG00000165434	PGM2L1	1.92	7.21	9.26	8.06e-08	2.84e-06
ILMN_1717477	23362	ENSG00000156011	PSD3	2.25	6.53	9.25	8.11e-08	2.85e-06
ILMN_1730032	666	ENSG00000176720	BOK	2.26	10.3	9.25	8.13e-08	2.86e-06
ILMN_1670899	2201	ENSG00000138829	FBN2	-4.2	6.5	-9.25	8.19e-08	2.87e-06
ILMN_1789394	117144	ENSG00000175294	CATSPER1	-3.25	6.86	-9.25	8.21e-08	2.88e-06
ILMN_1737205	4173	ENSG00000104738	MCM4	2.42	8.26	9.24	8.23e-08	2.88e-06
ILMN_1800958	65062	ENSG00000155755	ALS2CR4	2.67	7.77	9.24	8.25e-08	2.88e-06
ILMN_2057836	54663	ENSG00000133316	WDR74	-2.41	5.51	-9.24	8.3e-08	2.9e-06
ILMN_1651346	353376	ENSG00000251201	TICAM2	-1.51	9.43	-9.23	8.37e-08	2.91e-06
ILMN_1707649	8777	ENSG00000107186	MPDZ	3.01	7.51	9.23	8.37e-08	2.91e-06
ILMN_1725862	9960	ENSG00000140455	USP3	-1.56	10.7	-9.23	8.38e-08	2.91e-06
ILMN_1653042	80270	ENSG00000099377	HSD3B7	2.67	7.07	9.22	8.52e-08	2.95e-06
ILMN_1810127	285989	ENSG00000198556	ZNF789	1.78	7.35	9.22	8.52e-08	2.95e-06
ILMN_2041236	23108	ENSG00000132359	RAP1GAP2	-2.06	8.51	-9.22	8.52e-08	2.95e-06
ILMN_1687958	79751	ENSG00000177542	SLC25A22	-1.93	7.21	-9.2	8.81e-08	3.04e-06
ILMN_1779857	9314	ENSG00000136826	KLF4	-3.65	7.13	-9.2	8.83e-08	3.05e-06
ILMN_1758250	10906	ENSG00000135148	TRAFD1	-1.2	8.31	-9.2	8.85e-08	3.05e-06
ILMN_1701052	27175	ENSG00000037042	TUBG2	1.47	8.32	9.19	8.91e-08	3.06e-06
ILMN_3272500	122509	ENSG00000165948	IFI27L1	1.87	9.18	9.19	8.91e-08	3.06e-06
ILMN_3236694	100133920	ENSG00000182021	LOC100133920	2.28	6.76	9.19	8.96e-08	3.08e-06
ILMN_1683883	95	ENSG00000243989	ACY1	1.8	8.14	9.18	9.03e-08	3.09e-06
ILMN_1779381	55176	ENSG00000065665	SEC61A2	2.11	6.41	9.18	9.11e-08	3.12e-06
ILMN_1736965	59307	ENSG00000185187	SIGIRR	-1.67	6	-9.17	9.24e-08	3.16e-06
ILMN_2046611	55283	ENSG00000055732	MCOLN3	2.97	7.63	9.16	9.26e-08	3.16e-06
ILMN_1702231	79630	ENSG00000118292	C1orf54	1.79	11.2	9.16	9.3e-08	3.17e-06
ILMN_1764396	9759	ENSG00000068024	HDAC4	-1.68	6.92	-9.16	9.34e-08	3.18e-06
ILMN_1669189	83593	ENSG00000136653	RASSF5	-2.01	5.4	-9.15	9.47e-08	3.21e-06
ILMN_1695962	56996	ENSG00000146828	SLC12A9	-1.37	10.5	-9.15	9.47e-08	3.21e-06
ILMN_1713521	7755	ENSG00000122386	ZNF205	1.5	6.46	9.14	9.59e-08	3.25e-06
ILMN_1811117	400986	ENSG00000174501	DKFZp667P0924	1.58	8.91	9.14	9.58e-08	3.25e-06
ILMN_1748831	23368	ENSG00000088808	PPP1R13B	2.31	7	9.14	9.63e-08	3.25e-06
ILMN_2214098	54841	ENSG00000134897	BIVM	1.98	8.11	9.14	9.61e-08	3.25e-06
ILMN_1696302	2171	ENSG00000234964	FABP5	3.7	9.99	9.14	9.66e-08	3.25e-06
ILMN_1804279	5788	ENSG00000081237	PTPRC	-1.99	5.31	-9.14	9.65e-08	3.25e-06
ILMN_1750689	64398	ENSG00000072415	MPP5	1.86	8.4	9.14	9.67e-08	3.25e-06
ILMN_1804652	79990	ENSG00000068137	PLEKHH3	2.18	7.97	9.13	9.68e-08	3.25e-06
ILMN_1696828	10636	ENSG00000169220	RGS14	-1.82	6.17	-9.12	9.83e-08	3.29e-06
ILMN_1751164	257106	ENSG00000186517	ARHGAP30	-1.74	7.7	-9.1	1.02e-07	3.4e-06
ILMN_1747744	10184	ENSG00000145685	LHFPL2	1.77	10.4	9.1	1.02e-07	3.41e-06
ILMN_1813795	83593	ENSG00000136653	RASSF5	-1.72	5.57	-9.1	1.02e-07	3.42e-06
ILMN_1790637	79703	ENSG00000173653	C11orf80	2.46	7.22	9.1	1.03e-07	3.42e-06
ILMN_1805104	18	ENSG00000183044	ABAT	-1.79	5.45	-9.09	1.03e-07	3.44e-06
ILMN_2400372	6799	ENSG00000197165	SULT1A2	-2.46	8.4	-9.09	1.03e-07	3.44e-06
ILMN_2345353	7940	ENSG00000235915	LST1	-1.32	11.3	-9.09	1.04e-07	3.44e-06
ILMN_1666553	60386	ENSG00000125454	SLC25A19	1.78	11.5	9.08	1.04e-07	3.46e-06
ILMN_2370091	27018	ENSG00000166681	NGFRAP1	3.22	10.5	9.08	1.05e-07	3.48e-06
ILMN_1674402	137835	ENSG00000165071	TMEM71	-3.4	8.41	-9.06	1.08e-07	3.56e-06
ILMN_1709042	5936	ENSG00000173933	RBM4	-1.41	9.12	-9.06	1.08e-07	3.56e-06
ILMN_2376416	91544	ENSG00000158062	UBXN11	-2.33	8.18	-9.06	1.08e-07	3.56e-06
ILMN_1688295	51222	ENSG00000165804	ZNF219	1.94	7.67	9.05	1.09e-07	3.6e-06
ILMN_2342271	53335	ENSG00000119866	BCL11A	-3.25	6.2	-9.05	1.09e-07	3.6e-06
ILMN_2226015	120892	ENSG00000188906	LRRK2	-1.7	5.5	-9.04	1.11e-07	3.65e-06
ILMN_2322996	2139	ENSG00000064655	EYA2	3.62	8.14	9.04	1.11e-07	3.65e-06
ILMN_1686555	2534	ENSG00000010810	FYN	-4.14	6.83	-9.04	1.12e-07	3.67e-06
ILMN_2146761	2171	ENSG00000234964	FABP5	3.59	11.4	9.03	1.13e-07	3.7e-06
ILMN_1776435	285513	ENSG00000185477	GPRIN3	3.07	7.72	9.01	1.16e-07	3.79e-06
ILMN_2065690	65983	ENSG00000155324	GRAMD3	2.22	7.53	9.01	1.16e-07	3.79e-06
ILMN_1737498	197259	ENSG00000168404	MLKL	-1.49	7.52	-9.01	1.17e-07	3.8e-06
ILMN_2329735	1893	ENSG00000143369	ECM1	4.17	9.99	9	1.18e-07	3.83e-06
ILMN_1659620	26292	ENSG00000214114	GJA9-MYCBP	-1.26	5.72	-9	1.19e-07	3.84e-06
ILMN_2377733	841	ENSG00000064012	CASP8	-1.69	7.18	-9	1.18e-07	3.84e-06
ILMN_3235704	2678	ENSG00000100031	GGT1	1.79	7.7	9	1.18e-07	3.84e-06
ILMN_2408851	257106	ENSG00000186517	ARHGAP30	-1.47	10.1	-9	1.19e-07	3.84e-06
ILMN_2226304	57182	ENSG00000151458	ANKRD50	-1.39	7.28	-8.98	1.21e-07	3.92e-06
ILMN_1686097	7153	ENSG00000131747	TOP2A	4.22	8.26	8.98	1.22e-07	3.93e-06
ILMN_1807304	4154	ENSG00000152601	MBNL1	-1.27	10.6	-8.98	1.22e-07	3.94e-06
ILMN_1659206	5914	ENSG00000131759	RARA	-2.42	9.9	-8.97	1.23e-07	3.97e-06
ILMN_2291619	117177	ENSG00000127328	RAB3IP	1.91	7.99	8.97	1.23e-07	3.97e-06
ILMN_1805903	9046	ENSG00000147443	DOK2	-1.61	5.92	-8.96	1.25e-07	4.03e-06
ILMN_1803945	10866	ENSG00000206337	HCP5	-6.18	7.11	-8.96	1.26e-07	4.04e-06
ILMN_1710280	81027	ENSG00000101162	TUBB1	-3.4	5.7	-8.96	1.27e-07	4.05e-06
ILMN_3233388	768211		RELL1	-1.4	10	-8.96	1.27e-07	4.05e-06
ILMN_1700625	27109	ENSG00000258447	ATP5S	-1.52	7.69	-8.95	1.27e-07	4.06e-06
ILMN_1651699	2059	ENSG00000151491	EPS8	2.76	8.31	8.95	1.28e-07	4.08e-06
ILMN_1795778	8974	ENSG00000072682	P4HA2	3.34	7.96	8.94	1.29e-07	4.11e-06
ILMN_1726659	7064	ENSG00000172009	THOP1	1.39	8.09	8.94	1.3e-07	4.13e-06
ILMN_1656042	79932	ENSG00000142687	KIAA0319L	-2.31	7.04	-8.93	1.31e-07	4.15e-06
ILMN_2043809	5213	ENSG00000152556	PFKM	1.45	9	8.93	1.3e-07	4.15e-06
ILMN_1751328	286077	ENSG00000180921	FAM83H	2.23	6.79	8.93	1.31e-07	4.15e-06
ILMN_1695946	388610	ENSG00000253368	TRNP1	-1.87	5.73	-8.91	1.35e-07	4.27e-06
ILMN_1664698	9094	ENSG00000109103	UNC119	-1.22	9.66	-8.9	1.37e-07	4.32e-06
ILMN_1670238	8318	ENSG00000093009	CDC45	3.37	7.49	8.9	1.38e-07	4.35e-06
ILMN_1722533	84056	ENSG00000102781	KATNAL1	1.95	6.61	8.89	1.39e-07	4.39e-06
ILMN_1745826	83473	ENSG00000167216	KATNAL2	2.28	6.59	8.89	1.39e-07	4.39e-06
ILMN_1790100	220042	ENSG00000165490	C11orf82	-2.39	7.11	-8.89	1.4e-07	4.41e-06
ILMN_1806040	7298	ENSG00000176890	TYMS	3.34	8.78	8.89	1.4e-07	4.41e-06
ILMN_2073732	79872	ENSG00000105879	CBLL1	-1.07	9.95	-8.89	1.41e-07	4.41e-06
ILMN_3265879	200298		C22orf37	-1.19	4.98	-8.89	1.41e-07	4.41e-06
ILMN_2129927	2131	ENSG00000182197	EXT1	-1.88	7.29	-8.88	1.42e-07	4.45e-06
ILMN_1771664	26253	ENSG00000166523	CLEC4E	-2.4	6.35	-8.87	1.43e-07	4.47e-06
ILMN_1774930	8556	ENSG00000079335	CDC14A	-1.61	6.93	-8.87	1.45e-07	4.52e-06
ILMN_1689989	9578	ENSG00000198752	CDC42BPB	1.6	7.61	8.86	1.45e-07	4.54e-06
ILMN_2323944	83541	ENSG00000125898	FAM110A	-1.87	9.27	-8.86	1.46e-07	4.55e-06
ILMN_2408987	6604	ENSG00000082014	SMARCD3	-3.12	6.09	-8.86	1.46e-07	4.55e-06
ILMN_1736042	4199	ENSG00000065833	ME1	2.62	9.34	8.85	1.47e-07	4.58e-06
ILMN_3310840	81671		MIR21	-3.26	6.28	-8.85	1.47e-07	4.58e-06
ILMN_1787275	10734	ENSG00000242294	STAG3	2.22	6.95	8.85	1.49e-07	4.63e-06
ILMN_2359029	56672	ENSG00000166452	AKIP1	1.81	9.58	8.84	1.5e-07	4.64e-06
ILMN_1659463	317	ENSG00000120868	APAF1	-1.53	9.69	-8.84	1.5e-07	4.65e-06
ILMN_1736939	7357	ENSG00000148154	UGCG	2.09	9.64	8.83	1.53e-07	4.71e-06
ILMN_1802205	388	ENSG00000143878	RHOB	-2.64	9.57	-8.83	1.53e-07	4.71e-06
ILMN_2402629	51108	ENSG00000197006	METTL9	-1.65	6.26	-8.83	1.53e-07	4.72e-06
ILMN_1745686	9258	ENSG00000147324	MFHAS1	2.47	6.97	8.82	1.55e-07	4.78e-06
ILMN_1791328	27347	ENSG00000198648	STK39	-2.8	7.22	-8.82	1.56e-07	4.79e-06
ILMN_2330341	79921	ENSG00000133142	TCEAL4	1.46	9.36	8.81	1.57e-07	4.81e-06
ILMN_1808202	91300	ENSG00000198858	C19orf22	-1.21	9.71	-8.81	1.59e-07	4.86e-06
ILMN_1682761	388325	ENSG00000161929	C17orf87	-2.71	8.69	-8.8	1.6e-07	4.91e-06
ILMN_1696749	4000	ENSG00000160789	LMNA	2.44	10.6	8.79	1.62e-07	4.97e-06
ILMN_1714159	7798	ENSG00000169641	LUZP1	1.16	10	8.79	1.63e-07	4.98e-06
ILMN_1755504	10241	ENSG00000136436	CALCOCO2	-2.51	7.13	-8.78	1.64e-07	5.02e-06
ILMN_1764729	3714	ENSG00000184916	JAG2	1.81	6.47	8.78	1.66e-07	5.06e-06
ILMN_1745103	51266	ENSG00000165682	CLEC1B	-2.04	5.01	-8.77	1.66e-07	5.07e-06
ILMN_1736510	3344	ENSG00000170802	FOXN2	-1.25	10.6	-8.77	1.67e-07	5.07e-06
ILMN_1667748	341405	ENSG00000167612	ANKRD33	1.84	12.4	8.77	1.68e-07	5.1e-06
ILMN_1813455	3431	ENSG00000135899	SP110	-2.63	6.72	-8.77	1.68e-07	5.1e-06
ILMN_1673380	55970	ENSG00000172380	GNG12	2.19	6.45	8.75	1.71e-07	5.18e-06
ILMN_1798543	9262	ENSG00000081320	STK17B	-2.47	8.22	-8.75	1.71e-07	5.18e-06
ILMN_1804798	56271	ENSG00000102409	BEX4	1.59	11.6	8.76	1.71e-07	5.18e-06
ILMN_1720114	51053	ENSG00000112312	GMNN	1.87	8.24	8.74	1.74e-07	5.26e-06
ILMN_2357438	6790	ENSG00000087586	AURKA	2.5	8.42	8.74	1.75e-07	5.27e-06
ILMN_1659352	56659	ENSG00000152315	KCNK13	1.66	9.22	8.74	1.75e-07	5.28e-06
ILMN_1680139	23764	ENSG00000185022	MAFF	3.43	7.97	8.74	1.77e-07	5.31e-06
ILMN_1781996	131870	ENSG00000198585	NUDT16	-1.62	7.49	-8.74	1.77e-07	5.31e-06
ILMN_2104356	1278	ENSG00000164692	COL1A2	3.69	7.95	8.73	1.77e-07	5.32e-06
ILMN_2381697	8974	ENSG00000072682	P4HA2	3.16	7.61	8.73	1.77e-07	5.32e-06
ILMN_1787212	1026	ENSG00000124762	CDKN1A	-2.96	6.02	-8.73	1.79e-07	5.36e-06
ILMN_1807529	23569	ENSG00000159339	PADI4	-6.9	6.54	-8.73	1.79e-07	5.36e-06
ILMN_2221046	2760	ENSG00000196743	GM2A	2.62	10.4	8.72	1.79e-07	5.36e-06
ILMN_2137789	9314	ENSG00000136826	KLF4	-4.43	7.45	-8.72	1.82e-07	5.42e-06
ILMN_2041293	6713	ENSG00000104549	SQLE	2.24	10.2	8.71	1.83e-07	5.46e-06
ILMN_1880406	5728	ENSG00000171862	PTEN	-1.93	11.2	-8.71	1.85e-07	5.5e-06
ILMN_1707124	7035	ENSG00000003436	TFPI	4.31	8.74	8.7	1.86e-07	5.54e-06
ILMN_2399363	50856	ENSG00000111729	CLEC4A	-2.15	11	-8.7	1.87e-07	5.55e-06
ILMN_2261784	219771	ENSG00000108100	CCNY	-1.57	10.6	-8.7	1.88e-07	5.56e-06
ILMN_1803850	23555	ENSG00000099282	TSPAN15	2.14	7.3	8.68	1.91e-07	5.67e-06
ILMN_1776905	653567	ENSG00000184040	TMEM236	4.31	9.01	8.68	1.92e-07	5.68e-06
ILMN_1799516	23234	ENSG00000235036	DNAJC9	1.46	10.5	8.68	1.92e-07	5.68e-06
ILMN_1815890	3594	ENSG00000096996	IL12RB1	-1.89	7.25	-8.67	1.95e-07	5.76e-06
ILMN_2359742	1508	ENSG00000164733	CTSB	1.13	14	8.66	1.97e-07	5.82e-06
ILMN_1813028	23468	ENSG00000094916	CBX5	1.33	9.62	8.66	1.98e-07	5.82e-06
ILMN_2130635	80020	ENSG00000100350	FOXRED2	2.2	8.67	8.66	1.99e-07	5.85e-06
ILMN_2041222	284085	ENSG00000234737	FLJ40504	2.41	6.87	8.65	2e-07	5.87e-06
ILMN_1657550	4597	ENSG00000167508	MVD	2.11	7.92	8.65	2.01e-07	5.87e-06
ILMN_1657746	670	ENSG00000137274	BPHL	1.66	9.17	8.65	2.01e-07	5.87e-06
ILMN_1708131	80823	ENSG00000198908	BHLHB9	1.57	6.42	8.65	2.01e-07	5.87e-06
ILMN_2307598	84255	ENSG00000157800	SLC37A3	-2.15	5.97	-8.65	2.01e-07	5.87e-06
ILMN_1761334	51742	ENSG00000054267	ARID4B	-1.19	6.65	-8.63	2.08e-07	6.08e-06
ILMN_1724609	29988	ENSG00000136856	SLC2A8	1.97	10.3	8.62	2.11e-07	6.15e-06
ILMN_2388070	93109	ENSG00000145014	TMEM44	2.66	7.21	8.62	2.12e-07	6.18e-06
ILMN_2316878	5800	ENSG00000151490	PTPRO	1.86	9.45	8.61	2.13e-07	6.21e-06
ILMN_1754727	64860	ENSG00000158301	ARMCX5	1.77	6.75	8.61	2.14e-07	6.23e-06
ILMN_2366177	55764	ENSG00000163913	IFT122	1.4	7.27	8.61	2.15e-07	6.25e-06
ILMN_1654287	115	ENSG00000162104	ADCY9	-2.05	5.64	-8.6	2.16e-07	6.26e-06
ILMN_1724495	91404	ENSG00000187231	SESTD1	-1.34	8.31	-8.6	2.16e-07	6.26e-06
ILMN_1662865	55313	ENSG00000103381	CPPED1	-1.91	7.47	-8.6	2.17e-07	6.29e-06
ILMN_1783702	23515	ENSG00000159256	MORC3	-1.55	7.54	-8.6	2.18e-07	6.31e-06
ILMN_1748883	1032	ENSG00000129355	CDKN2D	-3.07	8.12	-8.59	2.22e-07	6.4e-06
ILMN_1739985	117289	ENSG00000164691	TAGAP	-3.01	6.91	-8.58	2.24e-07	6.47e-06
ILMN_1730491	114793	ENSG00000157827	FMNL2	2.36	9.18	8.58	2.26e-07	6.49e-06
ILMN_1790537	116028	ENSG00000175643	C16orf75	1.98	7.65	8.58	2.26e-07	6.49e-06
ILMN_2212763	3385	ENSG00000076662	ICAM3	-2.87	9.49	-8.58	2.26e-07	6.49e-06
ILMN_1857915	401397	ENSG00000214194	LOC401397	1.42	12.1	8.57	2.26e-07	6.49e-06
ILMN_1652309	123016	ENSG00000165533	TTC8	1.75	6.53	8.57	2.29e-07	6.55e-06
ILMN_2412384	9134	ENSG00000175305	CCNE2	2.39	7.06	8.57	2.29e-07	6.56e-06
ILMN_1677466	1848	ENSG00000139318	DUSP6	-3.35	7.58	-8.57	2.3e-07	6.57e-06
ILMN_1714393	53917	ENSG00000169228	RAB24	-1.73	8.01	-8.56	2.3e-07	6.58e-06
ILMN_1703906	55355	ENSG00000123485	HJURP	2.27	6.83	8.56	2.32e-07	6.63e-06
ILMN_1788213	23401	ENSG00000181274	FRAT2	-1.94	10.7	-8.56	2.33e-07	6.63e-06
ILMN_1783846	65059	ENSG00000173166	RAPH1	3.1	8.66	8.55	2.34e-07	6.66e-06
ILMN_1652163	1856	ENSG00000004975	DVL2	1.25	7.49	8.55	2.35e-07	6.68e-06
ILMN_1724236	2529	ENSG00000180549	FUT7	-1.32	5.87	-8.55	2.36e-07	6.68e-06
ILMN_1785071	6414	ENSG00000250722	SEPP1	7.77	11.4	8.55	2.35e-07	6.68e-06
ILMN_2360705	2181	ENSG00000123983	ACSL3	1.51	11.1	8.55	2.35e-07	6.68e-06
ILMN_1780582	9308	ENSG00000112149	CD83	2.53	11.1	8.55	2.36e-07	6.69e-06
ILMN_1740875	2358	ENSG00000171049	FPR2	-3.94	6.78	-8.54	2.37e-07	6.7e-06
ILMN_1747305	155038	ENSG00000171115	GIMAP8	-1.89	10.8	-8.54	2.37e-07	6.7e-06
ILMN_1776552	8880	ENSG00000162613	FUBP1	-1.43	6.09	-8.54	2.37e-07	6.7e-06
ILMN_1814194	6925	ENSG00000196628	TCF4	2.05	9.1	8.54	2.38e-07	6.7e-06
ILMN_1714522	79789	ENSG00000165959	CLMN	-1.59	6.66	-8.53	2.41e-07	6.8e-06
ILMN_1677723	284	ENSG00000154188	ANGPT1	-2.07	5.59	-8.53	2.44e-07	6.85e-06
ILMN_1720889	6307	ENSG00000052802	SC4MOL	2.21	10.3	8.52	2.45e-07	6.88e-06
ILMN_1789171	29904	ENSG00000103319	EEF2K	1.66	10.1	8.52	2.45e-07	6.89e-06
ILMN_1750805	257106	ENSG00000186517	ARHGAP30	-1.5	11.1	-8.52	2.47e-07	6.92e-06
ILMN_1737394	4000	ENSG00000160789	LMNA	2.54	9.02	8.52	2.48e-07	6.93e-06
ILMN_1754894	128346	ENSG00000143110	C1orf162	-2.56	11.8	-8.52	2.48e-07	6.93e-06
ILMN_1750003	131450	ENSG00000163606	CD200R1	2.32	7.77	8.51	2.49e-07	6.96e-06
ILMN_1683806	414308	ENSG00000183748	MRC1L1	3.77	7.86	8.51	2.5e-07	6.98e-06
ILMN_1750674	113675	ENSG00000139410	SDSL	1.99	9.69	8.51	2.52e-07	7.01e-06
ILMN_1698213	5935	ENSG00000102317	RBM3	-1.62	9.11	-8.49	2.58e-07	7.19e-06
ILMN_1737025	23228	ENSG00000154822	PLCL2	-1.6	9.75	-8.49	2.6e-07	7.22e-06
ILMN_1658798	1955	ENSG00000106780	MEGF9	-1.68	5.15	-8.48	2.63e-07	7.28e-06
ILMN_1708248	10859	ENSG00000104972	LILRB1	-2.33	6.55	-8.48	2.62e-07	7.28e-06
ILMN_1709634	134147	ENSG00000164237	CMBL	3.14	7.67	8.48	2.62e-07	7.28e-06
ILMN_2138589	10461	ENSG00000153208	MERTK	1.75	10.7	8.47	2.65e-07	7.34e-06
ILMN_1786823	3384	ENSG00000108622	ICAM2	-4.05	7.98	-8.47	2.65e-07	7.34e-06
ILMN_1740597	1032	ENSG00000129355	CDKN2D	-1.34	5.07	-8.47	2.66e-07	7.35e-06
ILMN_2199389	7433	ENSG00000114812	VIPR1	-3.93	7.16	-8.47	2.66e-07	7.35e-06
ILMN_3210741	2171	ENSG00000234964	FABP5	3.85	10.9	8.47	2.67e-07	7.36e-06
ILMN_1717234	831	ENSG00000153113	CAST	-1.2	9.53	-8.46	2.7e-07	7.41e-06
ILMN_1772241	6713	ENSG00000104549	SQLE	2.16	8.13	8.46	2.69e-07	7.41e-06
ILMN_1691881	3566	ENSG00000077238	IL4R	1.63	6.3	8.46	2.7e-07	7.43e-06
ILMN_1728349	55362	ENSG00000137216	TMEM63B	2.06	7.47	8.46	2.71e-07	7.43e-06
ILMN_3248263	54520	ENSG00000125633	CCDC93	1.23	10.2	8.46	2.71e-07	7.43e-06
ILMN_1803984	4117	ENSG00000111837	MAK	-1.7	5.34	-8.46	2.72e-07	7.44e-06
ILMN_2109416	256236		NAPSB	-6	6.28	-8.46	2.72e-07	7.44e-06
ILMN_1750429	8569	ENSG00000079277	DKFZp686E14208	1.81	11.3	8.45	2.74e-07	7.49e-06
ILMN_1757186	55340	ENSG00000213203	GIMAP5	-2.28	9.38	-8.45	2.74e-07	7.49e-06
ILMN_1704385	3020	ENSG00000226881	H3F3A	-1.31	10.9	-8.45	2.76e-07	7.53e-06
ILMN_1729208	27018	ENSG00000166681	NGFRAP1	3.26	8.9	8.44	2.77e-07	7.54e-06
ILMN_1685312	5675	ENSG00000242221	PSG6	-1.24	5.18	-8.44	2.78e-07	7.56e-06
ILMN_1734254	54989	ENSG00000198146	ZNF770	-1.33	8.71	-8.44	2.8e-07	7.6e-06
ILMN_1808114	10894	ENSG00000133800	LYVE1	4.35	8.62	8.43	2.83e-07	7.69e-06
ILMN_1726392	51199	ENSG00000100503	NIN	-1.92	6.58	-8.43	2.85e-07	7.74e-06
ILMN_1802923	344	ENSG00000234906	APOC4-APOC2	3.83	8.39	8.42	2.87e-07	7.76e-06
ILMN_2344971	2305	ENSG00000111206	FOXM1	1.84	6.35	8.42	2.87e-07	7.76e-06
ILMN_2136971	2170		FABP3	3.93	8.01	8.42	2.88e-07	7.77e-06
ILMN_1658027	8438	ENSG00000085999	RAD54L	1.86	6.81	8.41	2.91e-07	7.86e-06
ILMN_1726545	353514	ENSG00000187116	LILRA5	-3	6.97	-8.41	2.93e-07	7.9e-06
ILMN_1663390	991	ENSG00000117399	CDC20	4.23	8.34	8.41	2.94e-07	7.91e-06
ILMN_1675803	285550	ENSG00000237765	FAM200B	-2.05	6.56	-8.4	2.95e-07	7.91e-06
ILMN_1765796	2026	ENSG00000111674	ENO2	3.96	8.04	8.41	2.94e-07	7.91e-06
ILMN_2101719	63877	ENSG00000165669	C10orf84	-1.63	6.15	-8.41	2.94e-07	7.91e-06
ILMN_1651237	81620	ENSG00000167513	CDT1	2.87	7.05	8.4	2.96e-07	7.95e-06
ILMN_1739594	26027	ENSG00000240289	ACOT11	2.69	8.57	8.4	2.97e-07	7.95e-06
ILMN_1758864	8875	ENSG00000112303	VNN2	-4.49	7.88	-8.4	2.98e-07	7.98e-06
ILMN_1655694	57666	ENSG00000112787	FBRSL1	-1.34	8.29	-8.39	3e-07	8.02e-06
ILMN_1737635	5810	ENSG00000113456	RAD1	-1.66	6.49	-8.39	3.01e-07	8.04e-06
ILMN_1763409	55144	ENSG00000171492	LRRC8D	-1.39	8.22	-8.39	3.01e-07	8.04e-06
ILMN_1738010	1497	ENSG00000040531	CTNS	1.56	6.77	8.39	3.04e-07	8.08e-06
ILMN_1913678	11213	ENSG00000090376	IRAK3	-2.38	9.93	-8.39	3.03e-07	8.08e-06
ILMN_1780799	5168	ENSG00000136960	ENPP2	4.41	8.86	8.38	3.05e-07	8.11e-06
ILMN_2086077	3726	ENSG00000171223	JUNB	-2.58	8.45	-8.38	3.06e-07	8.12e-06
ILMN_1716465	116362	ENSG00000162444	RBP7	-3.37	7.9	-8.38	3.07e-07	8.15e-06
ILMN_2125747	11151	ENSG00000102879	CORO1A	-1.63	10.9	-8.37	3.13e-07	8.31e-06
ILMN_3240220	27296	ENSG00000178338	IL32	-2.01	8.55	-8.36	3.15e-07	8.35e-06
ILMN_1750100	347688	ENSG00000251297	TUBB8	2.05	7.67	8.36	3.16e-07	8.36e-06
ILMN_1702759	56255	ENSG00000125827	TMX4	-1.49	7.65	-8.36	3.18e-07	8.39e-06
ILMN_2360184	27130	ENSG00000119509	INVS	1.36	7.98	8.36	3.18e-07	8.39e-06
ILMN_1775734	10044	ENSG00000095370	SH2D3C	-2.84	7.36	-8.35	3.21e-07	8.45e-06
ILMN_1782741	124599	ENSG00000178789	CD300LB	-3.41	5.88	-8.35	3.2e-07	8.45e-06
ILMN_1657547	91057	ENSG00000109881	CCDC34	2.92	8.97	8.35	3.22e-07	8.46e-06
ILMN_1784608	9976		CLEC2B	-2.67	6.7	-8.35	3.23e-07	8.49e-06
ILMN_1674394	57136	ENSG00000101474	C20orf3	1.46	10.3	8.34	3.25e-07	8.53e-06
ILMN_1796316	4318	ENSG00000100985	MMP9	6.59	11.9	8.34	3.29e-07	8.62e-06
ILMN_1665865	3487	ENSG00000141753	IGFBP4	4.39	8.42	8.33	3.31e-07	8.67e-06
ILMN_1660451	90627	ENSG00000133121	STARD13	2.52	7.04	8.33	3.32e-07	8.69e-06
ILMN_1652777	10435	ENSG00000149798	CDC42EP2	-3.64	6.32	-8.32	3.37e-07	8.82e-06
ILMN_1756928	6252	ENSG00000139970	RTN1	-2.2	9.3	-8.32	3.39e-07	8.84e-06
ILMN_1766085	5966	ENSG00000162924	REL	-1.45	6.72	-8.32	3.39e-07	8.84e-06
ILMN_3232701	25927	ENSG00000119865	CNRIP1	1.77	6.75	8.32	3.39e-07	8.84e-06
ILMN_1737833	1822	ENSG00000111676	ATN1	1.94	7.52	8.3	3.45e-07	9e-06
ILMN_1778381	10432		RBM14	-1.07	8.59	-8.3	3.49e-07	9.08e-06
ILMN_1693431	144811	ENSG00000179630	C13orf31	2.88	9.73	8.3	3.5e-07	9.1e-06
ILMN_1668063	2219	ENSG00000085265	FCN1	-6.5	8.61	-8.29	3.53e-07	9.15e-06
ILMN_1691151	1119	ENSG00000110721	CHKA	1.68	8.11	8.29	3.54e-07	9.19e-06
ILMN_3268880	90271	ENSG00000223552	C10orf75	1.36	6.04	8.28	3.59e-07	9.29e-06
ILMN_1681301	9447	ENSG00000163568	AIM2	-3.56	6.94	-8.28	3.6e-07	9.31e-06
ILMN_1784175	54627	ENSG00000212916	KIAA1383	-1.56	5.86	-8.28	3.61e-07	9.31e-06
ILMN_1801584	7852	ENSG00000121966	CXCR4	-3.17	8.27	-8.28	3.61e-07	9.31e-06
ILMN_2066858	10673	ENSG00000102524	TNFSF13B	-1.64	11.7	-8.28	3.6e-07	9.31e-06
ILMN_1711748	5360	ENSG00000100979	PLTP	3.21	7.68	8.27	3.63e-07	9.35e-06
ILMN_2083469	8660	ENSG00000185950	IRS2	-1.83	9.03	-8.27	3.63e-07	9.36e-06
ILMN_1685156	112	ENSG00000174233	ADCY6	1.97	6.72	8.27	3.66e-07	9.4e-06
ILMN_3230337	100132707	ENSG00000214106	LOC100132707	-2.65	5.88	-8.27	3.67e-07	9.42e-06
ILMN_1762713	199675	ENSG00000183019	C19orf59	-5.38	7.3	-8.26	3.69e-07	9.47e-06
ILMN_2320888	7852	ENSG00000121966	CXCR4	-3.33	7.76	-8.26	3.7e-07	9.48e-06
ILMN_1681135	9825	ENSG00000158480	SPATA2	-1.17	5.63	-8.26	3.71e-07	9.5e-06
ILMN_1659703	11060		WWP2	-1.41	8.2	-8.26	3.72e-07	9.51e-06
ILMN_2059535	9647	ENSG00000100034	PPM1F	-1.44	11.4	-8.26	3.72e-07	9.51e-06
ILMN_3308138	79838	ENSG00000187514	TMC5	-2.33	7.48	-8.25	3.73e-07	9.54e-06
ILMN_1723211	79944	ENSG00000087299	L2HGDH	1.86	6.95	8.25	3.76e-07	9.57e-06
ILMN_1775235	3899	ENSG00000144218	AFF3	-2.19	5.44	-8.25	3.75e-07	9.57e-06
ILMN_1796589	9319	ENSG00000071539	TRIP13	2.59	7.01	8.24	3.8e-07	9.68e-06
ILMN_3238435	677800		SNORA12	-2.67	7.7	-8.24	3.84e-07	9.76e-06
ILMN_1743032	1520	ENSG00000163131	CTSS	-2.61	10.6	-8.23	3.87e-07	9.84e-06
ILMN_1659766	9531	ENSG00000151929	BAG3	1.55	9.94	8.23	3.88e-07	9.86e-06
ILMN_2193817	339390	ENSG00000182566	CLEC4G	-2.24	5.74	-8.23	3.89e-07	9.87e-06
ILMN_1747052	3676	ENSG00000115232	ITGA4	-1.96	8.16	-8.22	3.96e-07	1e-05
ILMN_1805410	84419	ENSG00000166920	C15orf48	5.07	10.2	8.21	3.98e-07	1.01e-05
ILMN_1681101	55016	ENSG00000145416	MARCH1	-1.8	8.93	-8.21	4.01e-07	1.01e-05
ILMN_1664630	1111	ENSG00000149554	CHEK1	2	6.75	8.21	4.02e-07	1.02e-05
ILMN_1659122	7071	ENSG00000155090	KLF10	-2.72	6.98	-8.21	4.03e-07	1.02e-05
ILMN_1708041	79156	ENSG00000166289	PLEKHF1	3.1	8.64	8.2	4.05e-07	1.02e-05
ILMN_1758418	10673	ENSG00000102524	TNFSF13B	-2.04	10.7	-8.2	4.05e-07	1.02e-05
ILMN_1726666	2878	ENSG00000211445	GPX3	3.7	9.25	8.19	4.12e-07	1.03e-05
ILMN_1732343	23387	ENSG00000160584	SIK3	-1.73	9.79	-8.19	4.12e-07	1.03e-05
ILMN_2133996	126669	ENSG00000169291	SHE	2.94	7.85	8.19	4.12e-07	1.03e-05
ILMN_1707513	54858	ENSG00000130517	PGPEP1	1.67	6.24	8.19	4.13e-07	1.03e-05
ILMN_3240222	157285	ENSG00000182319	SGK223	1.47	10.8	8.19	4.13e-07	1.03e-05
ILMN_1674243	7037	ENSG00000072274	TFRC	2.45	12.3	8.19	4.17e-07	1.04e-05
ILMN_2350183	6764	ENSG00000166444	ST5	2.45	6.88	8.18	4.18e-07	1.04e-05
ILMN_1673207	8462	ENSG00000172059	KLF11	-1.33	8.57	-8.18	4.2e-07	1.05e-05
ILMN_1781416	10023	ENSG00000165879	FRAT1	-2.51	6.63	-8.18	4.19e-07	1.05e-05
ILMN_1710075	375061	ENSG00000182118	FAM89A	2.27	10.1	8.18	4.21e-07	1.05e-05
ILMN_1724350	55521	ENSG00000152503	TRIM36	2.65	7.42	8.18	4.24e-07	1.06e-05
ILMN_1746704	81603	ENSG00000171206	TRIM8	-1.06	10.9	-8.17	4.24e-07	1.06e-05
ILMN_1662619	7035	ENSG00000003436	TFPI	3.89	8.07	8.17	4.28e-07	1.06e-05
ILMN_1806908	5579	ENSG00000166501	PRKCB	-1.57	11.5	-8.17	4.28e-07	1.06e-05
ILMN_1776653	6322	ENSG00000047634	SCML1	2.31	8.84	8.17	4.29e-07	1.06e-05
ILMN_2089977	360132	ENSG00000176826	FKBP9L	1.83	9.07	8.17	4.3e-07	1.07e-05
ILMN_1807649	339745	ENSG00000144228	SPOPL	-1.98	7.81	-8.16	4.31e-07	1.07e-05
ILMN_3202863	151011	ENSG00000253541	SEPT10	1.62	7.62	8.16	4.32e-07	1.07e-05
ILMN_2203463	65244	ENSG00000123352	SPATS2	1.94	7.45	8.16	4.35e-07	1.07e-05
ILMN_3278627	3020	ENSG00000248945	H3F3A	-1.67	7.01	-8.16	4.35e-07	1.07e-05
ILMN_1683927	3682	ENSG00000083457	ITGAE	-1.18	9.4	-8.15	4.4e-07	1.08e-05
ILMN_2178088	7690	ENSG00000172262	ZNF131	-2.08	7.44	-8.15	4.41e-07	1.09e-05
ILMN_1708064	4134	ENSG00000047849	MAP4	1.54	7.48	8.15	4.42e-07	1.09e-05
ILMN_2242463	1075	ENSG00000109861	CTSC	1.91	12.8	8.15	4.45e-07	1.09e-05
ILMN_1788192	51309	ENSG00000126947	ARMCX1	2.3	9.51	8.14	4.46e-07	1.1e-05
ILMN_1679133	1992	ENSG00000021355	SERPINB1	-1.84	10.6	-8.14	4.49e-07	1.1e-05
ILMN_1756862	80833	ENSG00000128284	APOL3	-3.89	7.5	-8.14	4.51e-07	1.11e-05
ILMN_1735301	8527	ENSG00000243637	DGKD	-1.16	5.36	-8.13	4.52e-07	1.11e-05
ILMN_1679929	51621	ENSG00000169926	KLF13	-1.31	10	-8.13	4.55e-07	1.11e-05
ILMN_1808548	5663	ENSG00000080815	PSEN1	-2.37	5.91	-8.13	4.55e-07	1.11e-05
ILMN_1730005	5987	ENSG00000234495	TRIM27	-1.57	8.06	-8.12	4.6e-07	1.12e-05
ILMN_1677376	55636	ENSG00000171316	CHD7	2.07	8.33	8.12	4.61e-07	1.12e-05
ILMN_1678939	8875	ENSG00000112303	VNN2	-3.55	9.53	-8.12	4.61e-07	1.12e-05
ILMN_1669032	5480	ENSG00000168938	PPIC	4.47	8.56	8.12	4.64e-07	1.13e-05
ILMN_1764723	285590	ENSG00000174705	SH3PXD2B	2.84	7.54	8.12	4.65e-07	1.13e-05
ILMN_1772722	51650	ENSG00000090263	MRPS33	1.74	8.3	8.12	4.63e-07	1.13e-05
ILMN_2223903	5480	ENSG00000168938	PPIC	4.17	8.14	8.12	4.65e-07	1.13e-05
ILMN_2407168	6284	ENSG00000189171	S100A13	1.5	10.1	8.12	4.64e-07	1.13e-05
ILMN_2292178	160364	ENSG00000172322	CLEC12A	-5.41	7.59	-8.11	4.69e-07	1.14e-05
ILMN_1718621	10077	ENSG00000064201	TSPAN32	-4.35	8.3	-8.11	4.7e-07	1.14e-05
ILMN_2141482	5176	ENSG00000132386	SERPINF1	3.63	9.15	8.11	4.72e-07	1.14e-05
ILMN_1740160	5335	ENSG00000124181	PLCG1	1.75	7.98	8.11	4.73e-07	1.14e-05
ILMN_1812091	54757	ENSG00000108950	FAM20A	3.11	7.63	8.11	4.73e-07	1.14e-05
ILMN_1795342	79083	ENSG00000115648	MLPH	3.19	7.58	8.1	4.74e-07	1.14e-05
ILMN_1800091	5918	ENSG00000118849	RARRES1	4.22	8.34	8.1	4.76e-07	1.14e-05
ILMN_3246214	11041	ENSG00000174684	B3GNT1	1.62	9.09	8.1	4.75e-07	1.14e-05
ILMN_1674698	57505	ENSG00000124608	AARS2	1.04	8.94	8.1	4.79e-07	1.15e-05
ILMN_1677843	53917	ENSG00000213347	RAB24	-1.35	11.2	-8.1	4.79e-07	1.15e-05
ILMN_1730568	55625	ENSG00000153786	ZDHHC7	-1.18	11.5	-8.1	4.78e-07	1.15e-05
ILMN_1765222	79587	ENSG00000134905	CARS2	-1.47	8.78	-8.1	4.79e-07	1.15e-05
ILMN_2094952	81788	ENSG00000163545	NUAK2	-3.25	6.56	-8.1	4.79e-07	1.15e-05
ILMN_1799765	53917	ENSG00000169228	AK021761	-2.2	7.03	-8.1	4.8e-07	1.15e-05
ILMN_1706598	92370	ENSG00000155893	ACPL2	-1.98	5.5	-8.09	4.83e-07	1.15e-05
ILMN_1738047	170370	ENSG00000172538	FAM170B	-2.67	6.43	-8.09	4.84e-07	1.15e-05
ILMN_2391512	27163	ENSG00000138744	NAAA	-1.83	9.51	-8.09	4.84e-07	1.16e-05
ILMN_2087646	3142	ENSG00000136630	HLX	1.26	10.3	8.09	4.86e-07	1.16e-05
ILMN_1784110	5129	ENSG00000117266	CDK18	2.5	7.32	8.09	4.87e-07	1.16e-05
ILMN_2062468	3490	ENSG00000250610	IGFBP7	-3.08	6.7	-8.08	4.96e-07	1.18e-05
ILMN_1748538	8854	ENSG00000128918	ALDH1A2	3.19	8.36	8.07	5e-07	1.19e-05
ILMN_2103761	7091	ENSG00000106829	TLE4	-1.29	9.59	-8.07	5.01e-07	1.19e-05
ILMN_1711227	2762	ENSG00000112699	GMDS	-2.23	8.45	-8.07	5.04e-07	1.19e-05
ILMN_1770537	27018	ENSG00000166681	NGFRAP1	2.24	7.31	8.07	5.03e-07	1.19e-05
ILMN_1778561	7465	ENSG00000166483	WEE1	1.89	6.57	8.07	5.04e-07	1.19e-05
ILMN_1672947	831	ENSG00000153113	CAST	-1.46	8.93	-8.06	5.11e-07	1.21e-05
ILMN_2134974	23682	ENSG00000123892	RAB38	3.67	8.96	8.06	5.11e-07	1.21e-05
ILMN_1733851	147906	ENSG00000197380	DACT3	2.46	7.59	8.05	5.15e-07	1.22e-05
ILMN_1741021	9023	ENSG00000138135	CH25H	5.44	9.52	8.05	5.21e-07	1.23e-05
ILMN_1815264	25807	ENSG00000100263	RHBDD3	1.55	6.74	8.05	5.21e-07	1.23e-05
ILMN_1811779	158295		MGC24103	2.04	6.51	8.04	5.28e-07	1.24e-05
ILMN_1789994	649	ENSG00000168487	BMP1	-1.7	6.18	-8.04	5.29e-07	1.24e-05
ILMN_1694778	3875	ENSG00000249850	KRT18	2.8	7.67	8.04	5.3e-07	1.25e-05
ILMN_1664560	1859	ENSG00000157540	DYRK1A	-1.18	9.34	-8.03	5.36e-07	1.26e-05
ILMN_1668847	11060		WWP2	-1.74	5.94	-8.03	5.35e-07	1.26e-05
ILMN_1714083	57563	ENSG00000145332	KLHL8	-1.59	8.1	-8.03	5.36e-07	1.26e-05
ILMN_1658327	11177	ENSG00000198604	BAZ1A	-1.14	8.07	-8.03	5.37e-07	1.26e-05
ILMN_2336133	6817	ENSG00000196502	SULT1A1	-2.22	8.92	-8.02	5.42e-07	1.27e-05
ILMN_1714278	91283	ENSG00000066697	C9orf30	2.14	8.85	8.02	5.47e-07	1.28e-05
ILMN_2278850	53917	ENSG00000169228	RAB24	-1.62	6.3	-8.01	5.49e-07	1.28e-05
ILMN_2372082	6638	ENSG00000128739	SNRPN	1.7	10.9	8.01	5.53e-07	1.29e-05
ILMN_2376258	6594	ENSG00000102038	SMARCA1	2.23	6.64	8.01	5.53e-07	1.29e-05
ILMN_1767481	91419	ENSG00000166896	XRCC6BP1	-1.09	8.7	-8.01	5.55e-07	1.29e-05
ILMN_1696347	1075	ENSG00000109861	CTSC	2.04	12.8	8	5.6e-07	1.3e-05
ILMN_2355776	9815	ENSG00000139436	GIT2	-1.24	7.53	-8	5.6e-07	1.3e-05
ILMN_1810560	26471	ENSG00000176046	NUPR1	3.81	8.53	8	5.64e-07	1.31e-05
ILMN_1732516	9735	ENSG00000184445	KNTC1	1.6	8.78	7.99	5.67e-07	1.31e-05
ILMN_1660063	56655	ENSG00000115350	POLE4	-1.48	11.4	-7.99	5.69e-07	1.32e-05
ILMN_1747016	55165	ENSG00000138180	CEP55	3.03	7.44	7.98	5.8e-07	1.34e-05
ILMN_1720771	8676	ENSG00000135604	STX11	-2.36	10.2	-7.98	5.83e-07	1.35e-05
ILMN_1728024	27175	ENSG00000037042	TUBG2	1.98	7.41	7.98	5.83e-07	1.35e-05
ILMN_3274045	9262		STK17B	-2.12	7.55	-7.97	5.85e-07	1.35e-05
ILMN_1786125	890	ENSG00000145386	CCNA2	2.54	8.19	7.97	5.88e-07	1.36e-05
ILMN_1698725	257019	ENSG00000172159	FRMD3	-2.01	5.91	-7.97	5.9e-07	1.36e-05
ILMN_1711030	26873	ENSG00000178814	OPLAH	1.21	9.84	7.97	5.9e-07	1.36e-05
ILMN_1793559	387119	ENSG00000111860	C6orf204	-2.68	6.92	-7.97	5.89e-07	1.36e-05
ILMN_1690621	84059	ENSG00000164199	GPR98	1.86	6.45	7.97	5.94e-07	1.36e-05
ILMN_1804938	131601	ENSG00000163870	TPRA1	1.01	9.09	7.97	5.94e-07	1.36e-05
ILMN_1683678	26010	ENSG00000196141	SPATS2L	2.17	9.76	7.96	6e-07	1.38e-05
ILMN_1695871	27185	ENSG00000162946	TSNAX-DISC1	-1.5	5.07	-7.96	6.03e-07	1.38e-05
ILMN_1802780	283316	ENSG00000177675	CD163L1	6.41	10.1	7.95	6.13e-07	1.4e-05
ILMN_3282587	3020	ENSG00000178458	H3F3A	-1.42	10.5	-7.95	6.14e-07	1.4e-05
ILMN_1689097	51126	ENSG00000173418	NAA20	1.07	13	7.94	6.19e-07	1.41e-05
ILMN_1682996	4013	ENSG00000110002	VWA5A	2.23	8.44	7.94	6.23e-07	1.42e-05
ILMN_1730928	8851	ENSG00000176749	CDK5R1	-1.77	7.04	-7.94	6.22e-07	1.42e-05
ILMN_1752968	3913	ENSG00000172037	LAMB2	2.93	7.78	7.94	6.21e-07	1.42e-05
ILMN_2055781	51348	ENSG00000150045	KLRF1	-1.78	5.42	-7.94	6.22e-07	1.42e-05
ILMN_2325837	915	ENSG00000167286	CD3D	-2.54	5.09	-7.94	6.21e-07	1.42e-05
ILMN_1671731	60370	ENSG00000119986	AVPI1	1.95	10.5	7.94	6.24e-07	1.42e-05
ILMN_3227226	727764	ENSG00000215615	TEKT4P2	-1.59	5.41	-7.93	6.29e-07	1.43e-05
ILMN_1797950	2135	ENSG00000162694	EXTL2	2.13	7.68	7.93	6.29e-07	1.43e-05
ILMN_1771593	6240	ENSG00000167325	RRM1	1.33	10.7	7.93	6.31e-07	1.43e-05
ILMN_1765876	83478	ENSG00000138639	ARHGAP24	-1.95	5.47	-7.93	6.33e-07	1.43e-05
ILMN_1735461	9188	ENSG00000165732	DDX21	-1.27	9.89	-7.92	6.39e-07	1.44e-05
ILMN_1787813	64968	ENSG00000198743	MRPS6	2.96	8.06	7.92	6.39e-07	1.44e-05
ILMN_2072296	1164	ENSG00000123975	CKS2	1.41	10.8	7.92	6.41e-07	1.45e-05
ILMN_1769245	11010	ENSG00000139278	GLIPR1	-1.97	11.1	-7.91	6.47e-07	1.46e-05
ILMN_1678906	402483	ENSG00000214837	BC070391	-1.85	5.82	-7.91	6.52e-07	1.47e-05
ILMN_1666742	203228	ENSG00000147894	C9orf72	-2.28	7.01	-7.9	6.56e-07	1.48e-05
ILMN_1706610	51054	ENSG00000134297	PLEKHA8P1	-1.24	8.01	-7.9	6.58e-07	1.48e-05
ILMN_1763723	81490	ENSG00000174915	PTDSS2	1.21	8.97	7.9	6.58e-07	1.48e-05
ILMN_3245678	27296	ENSG00000178338	IL32	-1.89	9.52	-7.9	6.66e-07	1.5e-05
ILMN_1771800	5578		PRKCA	2.19	9.82	7.89	6.7e-07	1.5e-05
ILMN_2107991	22927	ENSG00000130956	HABP4	1.84	6.84	7.89	6.73e-07	1.51e-05
ILMN_1745788	1524	ENSG00000168329	CX3CR1	-3.5	7.17	-7.89	6.75e-07	1.51e-05
ILMN_1801348	2806	ENSG00000125166	GOT2	1.08	10.2	7.89	6.76e-07	1.51e-05
ILMN_1788356	56672	ENSG00000166452	AKIP1	1.63	9.57	7.88	6.79e-07	1.52e-05
ILMN_2395373	2550	ENSG00000232569	GABBR1	-2.08	6.09	-7.88	6.79e-07	1.52e-05
ILMN_2390974	3300	ENSG00000135924	DNAJB2	1.18	10.6	7.88	6.81e-07	1.52e-05
ILMN_1713749	11151	ENSG00000102879	CORO1A	-1.61	11.3	-7.88	6.86e-07	1.53e-05
ILMN_1766169	586	ENSG00000060982	BCAT1	2.8	10.6	7.88	6.87e-07	1.53e-05
ILMN_1696432	3417	ENSG00000138413	IDH1	1.82	11.1	7.87	6.91e-07	1.54e-05
ILMN_1773363	4261	ENSG00000179583	CIITA	-2.53	6.08	-7.87	6.92e-07	1.54e-05
ILMN_2157709	280655	ENSG00000226677	C14orf19	-1.36	7.41	-7.87	6.91e-07	1.54e-05
ILMN_2119224	22920	ENSG00000075945	KIFAP3	1.56	8.45	7.87	6.95e-07	1.54e-05
ILMN_1722156	112611	ENSG00000013392	RWDD2A	1.07	8.97	7.86	7.09e-07	1.57e-05
ILMN_2285996	9768	ENSG00000166803	KIAA0101	4.14	8.15	7.86	7.08e-07	1.57e-05
ILMN_1669898	51162	ENSG00000172889	EGFL7	2.06	6.43	7.85	7.13e-07	1.58e-05
ILMN_1669033	8648	ENSG00000084676	NCOA1	-1.14	9.51	-7.85	7.17e-07	1.58e-05
ILMN_1730454	2352	ENSG00000110203	FOLR3	-6.28	6.99	-7.85	7.23e-07	1.6e-05
ILMN_1810992	790	ENSG00000084774	CAD	1.47	7.17	7.84	7.23e-07	1.6e-05
ILMN_1717261	3123	ENSG00000230463	HLA-DRB1	-2.8	10.4	-7.84	7.26e-07	1.6e-05
ILMN_1696532	5929	ENSG00000117222	RBBP5	-1.17	7.48	-7.84	7.3e-07	1.61e-05
ILMN_1700067	11118	ENSG00000111801	BTN3A2	-2.54	7.01	-7.84	7.3e-07	1.61e-05
ILMN_3234775	57606	ENSG00000109171	SLAIN2	-1.39	6.44	-7.83	7.38e-07	1.62e-05
ILMN_2306189	9500	ENSG00000179222	MAGED1	2.3	8.17	7.83	7.41e-07	1.63e-05
ILMN_1796976	58484	ENSG00000091106	NLRC4	-1.81	8.15	-7.82	7.48e-07	1.64e-05
ILMN_2364384	5468	ENSG00000132170	PPARG	3.46	7.64	7.82	7.5e-07	1.64e-05
ILMN_2404407	18	ENSG00000183044	ABAT	-1.93	5.62	-7.82	7.55e-07	1.66e-05
ILMN_1652082	2000	ENSG00000102034	ELF4	-1.23	9.71	-7.81	7.61e-07	1.67e-05
ILMN_1680192	200315	ENSG00000128383	APOBEC3A	-3.6	5.57	-7.81	7.64e-07	1.67e-05
ILMN_1720604	22901	ENSG00000141337	ARSG	-1.85	6.49	-7.81	7.64e-07	1.67e-05
ILMN_1746948	4636	ENSG00000215375	MYL5	1.67	8.95	7.81	7.65e-07	1.67e-05
ILMN_1716057	824	ENSG00000162909	CAPN2	-2.13	7.35	-7.81	7.66e-07	1.67e-05
ILMN_1742379	55764	ENSG00000163913	IFT122	1.64	9.1	7.8	7.74e-07	1.69e-05
ILMN_2280568	375248	ENSG00000135976	ANKRD36	2.26	7.31	7.8	7.77e-07	1.69e-05
ILMN_1688670	64866	ENSG00000163814	CDCP1	2.03	6.53	7.79	7.88e-07	1.72e-05
ILMN_1656452	80178	ENSG00000162062	C16orf59	2.18	6.51	7.79	7.91e-07	1.72e-05
ILMN_1711786	4778	ENSG00000123405	NFE2	-6.94	6.85	-7.79	7.91e-07	1.72e-05
ILMN_1801616	2012	ENSG00000134531	EMP1	2.76	10.9	7.79	7.91e-07	1.72e-05
ILMN_1789955	10957	ENSG00000146278	PNRC1	-1.76	5.44	-7.79	7.97e-07	1.73e-05
ILMN_1668605	27163	ENSG00000138744	NAAA	-1.67	9.58	-7.78	8.01e-07	1.73e-05
ILMN_2059886	55020	ENSG00000075234	TTC38	1.09	9.22	7.78	8.01e-07	1.73e-05
ILMN_1677607	6309	ENSG00000109929	SC5DL	1.84	9.45	7.78	8.02e-07	1.74e-05
ILMN_1726342	51411	ENSG00000110934	BIN2	-2.3	6.11	-7.78	8.05e-07	1.74e-05
ILMN_2104830	53	ENSG00000134575	ACP2	1.76	10.7	7.78	8.05e-07	1.74e-05
ILMN_1663068	339541	ENSG00000248321	C1orf228	-3.15	6.8	-7.78	8.07e-07	1.74e-05
ILMN_1701237	117157	ENSG00000198574	SH2D1B	-1.8	5.37	-7.78	8.08e-07	1.74e-05
ILMN_2370336	51338	ENSG00000110079	MS4A4A	2.37	10.4	7.78	8.09e-07	1.74e-05
ILMN_1664691	27071	ENSG00000070190	DAPP1	-1.89	7.8	-7.78	8.11e-07	1.75e-05
ILMN_1669599	55667	ENSG00000137145	DENND4C	1.45	10.2	7.77	8.21e-07	1.77e-05
ILMN_2151281	23710	ENSG00000139112	GABARAPL1	1.49	10.2	7.76	8.27e-07	1.78e-05
ILMN_1800530	116987	ENSG00000157985	AGAP1	2.8	7.08	7.75	8.39e-07	1.8e-05
ILMN_1661266	3119	ENSG00000206302	HLA-DQB1	-3.93	6.19	-7.75	8.44e-07	1.81e-05
ILMN_1670134	3992	ENSG00000149485	FADS1	1.64	10.4	7.75	8.51e-07	1.82e-05
ILMN_1769886	128646	ENSG00000242324	SIRPD	-2.42	6.77	-7.75	8.52e-07	1.82e-05
ILMN_3192411	90271		C10orf75	1.35	6.37	7.74	8.53e-07	1.82e-05
ILMN_1670609	475	ENSG00000177556	ATOX1	1.62	12.2	7.74	8.58e-07	1.83e-05
ILMN_1688373	7940	ENSG00000235915	LST1	-1.23	11.2	-7.74	8.61e-07	1.84e-05
ILMN_1778796	159	ENSG00000035687	ADSS	-1.26	8.9	-7.74	8.62e-07	1.84e-05
ILMN_1809859	7703	ENSG00000056661	PCGF2	2.02	6.82	7.73	8.69e-07	1.85e-05
ILMN_1767365	5058	ENSG00000149269	PAK1	-1.44	9.58	-7.73	8.79e-07	1.87e-05
ILMN_1777190	1675	ENSG00000197766	CFD	-3.44	10.8	-7.73	8.79e-07	1.87e-05
ILMN_1763347	5291	ENSG00000051382	PIK3CB	-1.28	7.31	-7.72	8.86e-07	1.88e-05
ILMN_1792384	22927	ENSG00000130956	HABP4	1.49	6.42	7.72	8.95e-07	1.9e-05
ILMN_2199554	388692	ENSG00000235999	LOC388692	-1.5	5.34	-7.71	9.09e-07	1.93e-05
ILMN_2370365	5984	ENSG00000163918	RFC4	1.17	8.92	7.7	9.17e-07	1.94e-05
ILMN_1676515	3614	ENSG00000106348	IMPDH1	-1.25	10.9	-7.7	9.18e-07	1.94e-05
ILMN_1808148	23347	ENSG00000101596	SMCHD1	-1.44	5.49	-7.7	9.21e-07	1.95e-05
ILMN_1728662	221	ENSG00000006534	ALDH3B1	-1.08	9.47	-7.69	9.32e-07	1.97e-05
ILMN_1752592	3126	ENSG00000231021	HLA-DRB4	-4.31	9.82	-7.69	9.32e-07	1.97e-05
ILMN_2165753	3105	ENSG00000223980	HLA-A	-3.76	9.93	-7.69	9.34e-07	1.97e-05
ILMN_1654893	10066	ENSG00000140497	SCAMP2	1.31	8.91	7.68	9.51e-07	2.01e-05
ILMN_2150787	3107	ENSG00000204525	HLA-C	-1.62	5.02	-7.67	9.59e-07	2.02e-05
ILMN_1662161	54662	ENSG00000107021	TBC1D13	0.995	8.85	7.67	9.62e-07	2.03e-05
ILMN_1703006	23787	ENSG00000137409	MTCH1	0.896	13	7.67	9.64e-07	2.03e-05
ILMN_1656900	6817	ENSG00000196502	SULT1A1	-2.19	9.32	-7.66	9.76e-07	2.05e-05
ILMN_1747934	51477	ENSG00000105655	ISYNA1	2.33	7.05	7.66	9.79e-07	2.06e-05
ILMN_1666546	11072	ENSG00000161326	DUSP14	2.78	8.2	7.66	9.81e-07	2.06e-05
ILMN_2354140	51126	ENSG00000173418	NAA20	1.25	11.7	7.66	9.8e-07	2.06e-05
ILMN_1762207	129049	ENSG00000167037	SGSM1	2.09	7.3	7.65	9.9e-07	2.07e-05
ILMN_1653319	4157	ENSG00000256390	MC1R	2.21	7.81	7.65	9.94e-07	2.08e-05
ILMN_2159859	145748	ENSG00000183060	LYSMD4	1.05	8.79	7.65	9.98e-07	2.09e-05
ILMN_2159453	6813	ENSG00000076944	STXBP2	-1.33	10.2	-7.65	1e-06	2.1e-05
ILMN_2325347	8706	ENSG00000169255	B3GALNT1	3.25	7.82	7.65	1.01e-06	2.1e-05
ILMN_1660629	23218	ENSG00000160796	NBEAL2	-1.89	8.5	-7.64	1.01e-06	2.1e-05
ILMN_3256375	284837	ENSG00000215458	LOC284837	-1.32	5.02	-7.64	1.01e-06	2.1e-05
ILMN_2202948	699	ENSG00000169679	BUB1	2.36	6.61	7.64	1.01e-06	2.11e-05
ILMN_1696962	118987	ENSG00000165650	PDZD8	-1.56	6.58	-7.64	1.01e-06	2.11e-05
ILMN_1657680	26112	ENSG00000198624	CCDC69	-1.74	7.73	-7.64	1.02e-06	2.12e-05
ILMN_2214910	2050	ENSG00000196411	EPHB4	-1.34	4.91	-7.64	1.02e-06	2.12e-05
ILMN_1713990	7205	ENSG00000087077	TRIP6	1.54	9.26	7.64	1.02e-06	2.12e-05
ILMN_2350574	91663	ENSG00000179820	MYADM	-2.73	8.65	-7.64	1.02e-06	2.12e-05
ILMN_1661554	1729	ENSG00000131504	DIAPH1	-1.31	8.18	-7.63	1.03e-06	2.13e-05
ILMN_1793201	84264	ENSG00000103253	HAGHL	2.17	7.78	7.63	1.03e-06	2.13e-05
ILMN_1743663	10585	ENSG00000130714	POMT1	1.32	9.01	7.63	1.03e-06	2.14e-05
ILMN_2305407	7704	ENSG00000109906	ZBTB16	-2.66	5.56	-7.63	1.03e-06	2.14e-05
ILMN_1681252	284029	ENSG00000178977	C17orf44	-2.65	8.11	-7.62	1.04e-06	2.15e-05
ILMN_2053829	643866	ENSG00000139899	CBLN3	1.32	8.05	7.62	1.04e-06	2.15e-05
ILMN_1687315	6256	ENSG00000186350	RXRA	-1.46	11.1	-7.62	1.04e-06	2.15e-05
ILMN_1665428	79792	ENSG00000104518	GSDMD	-1.57	10.3	-7.61	1.06e-06	2.18e-05
ILMN_2099783	9296	ENSG00000128524	ATP6V1F	0.98	13.2	7.62	1.06e-06	2.18e-05
ILMN_2368718	79019	ENSG00000100162	CENPM	3.41	7.69	7.61	1.06e-06	2.18e-05
ILMN_1657373	55214	ENSG00000090530	LEPREL1	3.23	8.74	7.61	1.06e-06	2.18e-05
ILMN_1706015	131583	ENSG00000185112	FAM43A	-3.21	6.29	-7.61	1.06e-06	2.18e-05
ILMN_1674038	1509	ENSG00000117984	CTSD	1.73	11.8	7.61	1.06e-06	2.19e-05
ILMN_1715991	8436	ENSG00000168497	SDPR	-2.95	5.33	-7.61	1.07e-06	2.19e-05
ILMN_1740493	7188	ENSG00000082512	TRAF5	1.82	7.56	7.61	1.07e-06	2.19e-05
ILMN_1802096	80325	ENSG00000114626	ABTB1	-1.6	9.75	-7.6	1.08e-06	2.21e-05
ILMN_1681679	706	ENSG00000100300	TSPO	-1.19	13	-7.6	1.09e-06	2.23e-05
ILMN_1732612	6461	ENSG00000107338	SHB	1.65	7.22	7.6	1.09e-06	2.23e-05
ILMN_2330966	2185	ENSG00000120899	PTK2B	-1.3	8.05	-7.6	1.09e-06	2.23e-05
ILMN_1656145	2805	ENSG00000120053	GOT1	1.36	9.95	7.59	1.1e-06	2.23e-05
ILMN_1713732	25	ENSG00000097007	ABL1	1.11	10.1	7.59	1.09e-06	2.23e-05
ILMN_2364521	558	ENSG00000167601	AXL	4.41	9.35	7.59	1.1e-06	2.23e-05
ILMN_1800261	10376	ENSG00000123416	TUBA1B	0.894	13.7	7.59	1.1e-06	2.24e-05
ILMN_1743620	5918	ENSG00000118849	RARRES1	4.01	8.29	7.59	1.1e-06	2.24e-05
ILMN_1730628	6036	ENSG00000169385	RNASE2	-3.86	9.35	-7.59	1.11e-06	2.26e-05
ILMN_2308849	91663	ENSG00000179820	MYADM	-1.74	11.8	-7.59	1.11e-06	2.26e-05
ILMN_1660031	5031	ENSG00000171631	P2RY6	3.06	8.74	7.58	1.12e-06	2.26e-05
ILMN_1676632	27185	ENSG00000162946	DISC1	1.16	5.84	7.58	1.12e-06	2.26e-05
ILMN_2355168	4257	ENSG00000008394	MGST1	-5.02	6.74	-7.58	1.12e-06	2.28e-05
ILMN_2194009	10257	ENSG00000125257	ABCC4	2.79	9.36	7.57	1.13e-06	2.29e-05
ILMN_1688346	168850	ENSG00000048405	ZNF800	-1.14	8.83	-7.57	1.14e-06	2.3e-05
ILMN_2214144	57045	ENSG00000128791	TWSG1	1.62	10.8	7.57	1.14e-06	2.3e-05
ILMN_1736190	4051	ENSG00000186529	CYP4F3	-1.54	5.13	-7.57	1.15e-06	2.32e-05
ILMN_1815895	3123	ENSG00000236884	HLA-DRB1	-4.57	9.25	-7.56	1.15e-06	2.32e-05
ILMN_2077905	5738	ENSG00000134247	PTGFRN	2.44	6.86	7.57	1.15e-06	2.32e-05
ILMN_2321416	1729	ENSG00000131504	DIAPH1	-1.29	9.96	-7.56	1.15e-06	2.32e-05
ILMN_2392189	10217	ENSG00000144677	CTDSPL	2.76	8.46	7.56	1.15e-06	2.32e-05
ILMN_1655821	822	ENSG00000042493	CAPG	1.65	10.6	7.56	1.15e-06	2.32e-05
ILMN_1672080	2063	ENSG00000160113	NR2F6	1.7	8.37	7.56	1.16e-06	2.33e-05
ILMN_2364110	2629	ENSG00000177628	GBA	1.24	10.7	7.56	1.16e-06	2.33e-05
ILMN_2217513	79411	ENSG00000163521	GLB1L	-1.55	6.92	-7.55	1.18e-06	2.36e-05
ILMN_1727001	9879	ENSG00000145833	DDX46	-1.57	8.72	-7.54	1.2e-06	2.4e-05
ILMN_1809522	138151	ENSG00000148411	NACC2	-2.41	7.47	-7.54	1.2e-06	2.4e-05
ILMN_2146372	200845	ENSG00000168301	KCTD6	-0.95	9.57	-7.54	1.21e-06	2.41e-05
ILMN_3236270	23527	ENSG00000114331	ACAP2	-1.37	8.85	-7.54	1.21e-06	2.42e-05
ILMN_1723412	430	ENSG00000183734	ASCL2	-1.99	8.76	-7.53	1.21e-06	2.42e-05
ILMN_1699421	11199	ENSG00000109511	ANXA10	-1.27	5.23	-7.53	1.21e-06	2.42e-05
ILMN_1735930	10365	ENSG00000127528	KLF2	-3.6	10.3	-7.53	1.22e-06	2.44e-05
ILMN_1728392	255809	ENSG00000214212	C19orf38	-3.53	7.04	-7.52	1.23e-06	2.46e-05
ILMN_2375141	118924	ENSG00000148690	FRA10AC1	-1.54	5.76	-7.52	1.24e-06	2.47e-05
ILMN_1749115	6253	ENSG00000125744	RTN2	2.24	7.18	7.52	1.24e-06	2.47e-05
ILMN_2381603	54556	ENSG00000071243	ING3	-1.42	7.55	-7.52	1.24e-06	2.47e-05
ILMN_1709590	5239	ENSG00000154330	PGM5	-3.25	5.64	-7.52	1.25e-06	2.48e-05
ILMN_1753063	56992	ENSG00000163808	KIF15	1.95	6.82	7.51	1.25e-06	2.49e-05
ILMN_1784749	2621	ENSG00000183087	GAS6	3.97	10.1	7.51	1.26e-06	2.49e-05
ILMN_1658743	23582	ENSG00000166946	CCNDBP1	-1.38	6.85	-7.51	1.26e-06	2.5e-05
ILMN_1659953	55964	ENSG00000100167	SEPT3	3.32	8.12	7.51	1.27e-06	2.51e-05
ILMN_1661142	7110	ENSG00000144747	TMF1	-0.926	7.62	-7.51	1.27e-06	2.51e-05
ILMN_2145760	84272	ENSG00000119820	YIPF4	-1.43	5.36	-7.51	1.27e-06	2.51e-05
ILMN_1654735	28232	ENSG00000176463	SLCO3A1	-2.71	7.53	-7.5	1.28e-06	2.52e-05
ILMN_2042651	2124	ENSG00000185862	EVI2B	-2.11	6.52	-7.5	1.28e-06	2.53e-05
ILMN_1807873	58533	ENSG00000129515	SNX6	1.56	10.6	7.49	1.29e-06	2.55e-05
ILMN_1737651	51362	ENSG00000168438	CDC40	-1.21	9.57	-7.49	1.3e-06	2.56e-05
ILMN_1664525	53829	ENSG00000181631	P2RY13	-3.25	7.95	-7.49	1.3e-06	2.56e-05
ILMN_1792551	374977	ENSG00000184313	DKFZp434K085	2.05	6.66	7.49	1.3e-06	2.56e-05
ILMN_3195497	100133190	ENSG00000233165	BC017676	2.21	6.75	7.49	1.3e-06	2.56e-05
ILMN_3230872	9659	ENSG00000229828	PDE4DIP	-1.35	5.58	-7.48	1.32e-06	2.59e-05
ILMN_1754076	55799	ENSG00000157445	CACNA2D3	-4.13	7.14	-7.48	1.32e-06	2.59e-05
ILMN_1789349	56893	ENSG00000160803	UBQLN4	0.945	10.3	7.48	1.32e-06	2.59e-05
ILMN_2145116	340061	ENSG00000184584	TMEM173	-1.74	9.86	-7.48	1.33e-06	2.62e-05
ILMN_1693886	55629	ENSG00000189266	PNRC2	-0.979	5.23	-7.47	1.34e-06	2.63e-05
ILMN_1757036	653437	ENSG00000184945	AQP12B	-1.78	5.61	-7.46	1.37e-06	2.68e-05
ILMN_1683980	23207	ENSG00000116786	PLEKHM2	1.01	11.8	7.46	1.37e-06	2.68e-05
ILMN_1669323	25825	ENSG00000182240	BACE2	3.2	7.83	7.46	1.37e-06	2.68e-05
ILMN_1676408	117289	ENSG00000164691	TAGAP	-2.61	5.89	-7.45	1.39e-06	2.71e-05
ILMN_2091221	7288	ENSG00000104804	TULP2	-1.25	4.93	-7.45	1.39e-06	2.71e-05
ILMN_2359945	1066	ENSG00000198848	CES1	-4.51	6.56	-7.45	1.39e-06	2.71e-05
ILMN_1706935	64753	ENSG00000128596	CCDC136	1.87	7.58	7.45	1.39e-06	2.71e-05
ILMN_2256359	55552	ENSG00000197933	ZNF823	1.29	8.3	7.45	1.4e-06	2.72e-05
ILMN_1652006	8243	ENSG00000072501	SMC1A	-1.22	5.19	-7.45	1.4e-06	2.72e-05
ILMN_3299520	5579	ENSG00000166501	PRKCB	-1.52	9.52	-7.45	1.4e-06	2.72e-05
ILMN_1673757	841	ENSG00000064012	CASP8	-1.8	6.38	-7.45	1.4e-06	2.73e-05
ILMN_1689088	81035	ENSG00000158270	COLEC12	5.25	10.7	7.45	1.41e-06	2.73e-05
ILMN_1713402	84067	ENSG00000051009	FAM160A2	-1.72	7.66	-7.44	1.42e-06	2.75e-05
ILMN_3234089	10443	ENSG00000139617	N4BP2L2	1.47	8.66	7.44	1.42e-06	2.75e-05
ILMN_1664641	29079	ENSG00000136146	MED4	-1.31	9.23	-7.43	1.44e-06	2.78e-05
ILMN_1678454	837	ENSG00000196954	CASP4	-1.23	11.4	-7.43	1.44e-06	2.78e-05
ILMN_1745963	2350	ENSG00000165457	FOLR2	3.63	11	7.43	1.44e-06	2.79e-05
ILMN_1810093	10100	ENSG00000134198	TSPAN2	-1.06	4.99	-7.43	1.45e-06	2.8e-05
ILMN_1813475	8924	ENSG00000128731	HERC2	1.68	8.13	7.43	1.45e-06	2.8e-05
ILMN_1708798	55840	ENSG00000145088	EAF2	-1.92	8.27	-7.43	1.45e-06	2.8e-05
ILMN_1751444	64151	ENSG00000109805	NCAPG	3.04	7.54	7.42	1.46e-06	2.81e-05
ILMN_2100437	3043	ENSG00000244734	HBB	-2.76	5.69	-7.42	1.47e-06	2.82e-05
ILMN_1673721	9156	ENSG00000174371	EXO1	1.57	6.03	7.42	1.47e-06	2.83e-05
ILMN_1746435	3008	ENSG00000168298	HIST1H1E	-1.55	5.64	-7.42	1.47e-06	2.84e-05
ILMN_1748694	340527	ENSG00000204131	NHSL2	-2.03	5.92	-7.41	1.49e-06	2.86e-05
ILMN_1719309	127495	ENSG00000122477	LRRC39	3.63	7.89	7.41	1.49e-06	2.87e-05
ILMN_1670875	8493	ENSG00000170836	PPM1D	-0.997	8.65	-7.4	1.51e-06	2.9e-05
ILMN_1778136	84225	ENSG00000141497	ZMYND15	1.71	9.81	7.4	1.51e-06	2.9e-05
ILMN_2169490	122402	ENSG00000156414	TDRD9	-2.54	6.4	-7.4	1.51e-06	2.9e-05
ILMN_1795158	2268	ENSG00000000938	FGR	-2.89	10.8	-7.4	1.52e-06	2.91e-05
ILMN_1798926	8835	ENSG00000120833	SOCS2	2.75	7.24	7.4	1.53e-06	2.92e-05
ILMN_1664094	53829	ENSG00000181631	P2RY13	-2.62	10.3	-7.39	1.54e-06	2.93e-05
ILMN_1746243	26136	ENSG00000135269	TES	-2.96	6.07	-7.39	1.54e-06	2.93e-05
ILMN_3240524	54842	ENSG00000151690	MFSD6	-3.15	6.71	-7.39	1.54e-06	2.93e-05
ILMN_2261076	4739	ENSG00000111859	NEDD9	-2.03	7.69	-7.39	1.54e-06	2.94e-05
ILMN_1753345	192683	ENSG00000198794	SCAMP5	2.87	7.09	7.39	1.55e-06	2.95e-05
ILMN_1781198	5509	ENSG00000132825	PPP1R3D	-1.34	7.51	-7.39	1.55e-06	2.96e-05
ILMN_2255133	53335	ENSG00000119866	BCL11A	-2.62	7.55	-7.38	1.56e-06	2.97e-05
ILMN_1755588	256949	ENSG00000186994	KANK3	2.02	7.29	7.38	1.57e-06	2.98e-05
ILMN_2362974	840	ENSG00000165806	CASP7	-1.33	5.21	-7.38	1.57e-06	2.99e-05
ILMN_1707156	9209	ENSG00000093167	LRRFIP2	-1.07	9.11	-7.38	1.58e-06	3.01e-05
ILMN_1694027	143686	ENSG00000149212	SESN3	-1.74	5.49	-7.37	1.6e-06	3.04e-05
ILMN_1751776	150468	ENSG00000169607	CKAP2L	2.67	6.87	7.37	1.61e-06	3.05e-05
ILMN_1679438	79682		MLF1IP	1.8	6.57	7.36	1.62e-06	3.07e-05
ILMN_2236625	10911	ENSG00000049247	UTS2	-1.02	5.27	-7.35	1.66e-06	3.13e-05
ILMN_1694325	4784	ENSG00000008441	NFIX	-2.22	5.37	-7.34	1.68e-06	3.16e-05
ILMN_2076940	64769	ENSG00000163875	MEAF6	-1.11	6.79	-7.34	1.68e-06	3.16e-05
ILMN_2357419	353514	ENSG00000187116	LILRA5	-3.07	8.2	-7.34	1.67e-06	3.16e-05
ILMN_1758281	10203	ENSG00000064989	CALCRL	-0.971	4.93	-7.34	1.69e-06	3.19e-05
ILMN_1685077	51375	ENSG00000162627	SNX7	1.69	6.72	7.34	1.7e-06	3.2e-05
ILMN_2340217	5788	ENSG00000081237	PTPRC	-1.56	10.1	-7.33	1.7e-06	3.2e-05
ILMN_3214389	3119	ENSG00000206302	HLA-DQB1	-4.67	8	-7.33	1.7e-06	3.2e-05
ILMN_1663257	528	ENSG00000155097	ATP6V1C1	1.63	7.34	7.33	1.71e-06	3.21e-05
ILMN_1670561	90843	ENSG00000180964	TCEAL8	1.8	10.1	7.33	1.7e-06	3.21e-05
ILMN_1725417	4753	ENSG00000184613	NELL2	-2.08	5.79	-7.33	1.71e-06	3.22e-05
ILMN_1855286	387119	ENSG00000111860	C6orf204	-1.66	6.38	-7.33	1.72e-06	3.22e-05
ILMN_1662243	3621	ENSG00000153487	ING1	-2.06	7.44	-7.33	1.72e-06	3.23e-05
ILMN_1670353	10635	ENSG00000111247	RAD51AP1	2.66	9.34	7.33	1.72e-06	3.23e-05
ILMN_1784217	6665	ENSG00000129194	SOX15	-1.69	5.8	-7.33	1.72e-06	3.23e-05
ILMN_2114568	115362	ENSG00000154451	GBP5	-4.95	5.95	-7.32	1.73e-06	3.24e-05
ILMN_2088124	201799	ENSG00000170006	TMEM154	-5.96	7.05	-7.32	1.74e-06	3.25e-05
ILMN_2169439	3685	ENSG00000138448	ITGAV	1.66	9.9	7.32	1.74e-06	3.26e-05
ILMN_1767766	7001	ENSG00000167815	PRDX2	1.52	10.1	7.32	1.75e-06	3.27e-05
ILMN_2188722	2744	ENSG00000115419	GLS	1.4	9.4	7.32	1.75e-06	3.27e-05
ILMN_1772686	89846	ENSG00000127084	FGD3	-1.23	11.7	-7.31	1.76e-06	3.28e-05
ILMN_1796734	6678	ENSG00000113140	SPARC	3.51	7.86	7.31	1.77e-06	3.29e-05
ILMN_1724489	5984	ENSG00000163918	RFC4	1.2	9.42	7.31	1.77e-06	3.29e-05
ILMN_1728047	10327	ENSG00000117448	AKR1A1	0.983	12.2	7.31	1.77e-06	3.29e-05
ILMN_1787127	124935	ENSG00000167703	SLC43A2	-2.21	9.44	-7.31	1.78e-06	3.32e-05
ILMN_1797372	205428	ENSG00000181744	C3orf58	-1.23	8.62	-7.3	1.79e-06	3.32e-05
ILMN_1738992	4332	ENSG00000163563	MNDA	-3.76	9.79	-7.29	1.82e-06	3.37e-05
ILMN_1697353	284759	ENSG00000196209	SIRPB2	-1.33	5.34	-7.29	1.82e-06	3.37e-05
ILMN_1705433	79872	ENSG00000105879	CBLL1	-1.36	6.7	-7.29	1.82e-06	3.37e-05
ILMN_1750062	10891	ENSG00000109819	PPARGC1A	-1.54	5.12	-7.29	1.82e-06	3.37e-05
ILMN_1795183	6035	ENSG00000129538	RNASE1	5.73	10.4	7.29	1.83e-06	3.38e-05
ILMN_2096719	2869	ENSG00000198873	GRK5	-1.26	9.15	-7.29	1.83e-06	3.38e-05
ILMN_2352303	9770	ENSG00000101265	RASSF2	-1.11	10.1	-7.29	1.84e-06	3.39e-05
ILMN_1754279	55294	ENSG00000109670	FBXW7	-1.6	8.34	-7.29	1.84e-06	3.4e-05
ILMN_1704369	51474	ENSG00000050405	LIMA1	2.91	7.49	7.29	1.84e-06	3.4e-05
ILMN_2073758	4321		MMP12	6.59	10.1	7.28	1.85e-06	3.41e-05
ILMN_1730077	27079	ENSG00000166133	RPUSD2	0.989	9.27	7.28	1.85e-06	3.42e-05
ILMN_1771385	115361	ENSG00000162654	GBP4	-4.9	6.37	-7.28	1.86e-06	3.42e-05
ILMN_1720083	30844	ENSG00000103966	EHD4	1.19	10.5	7.28	1.87e-06	3.44e-05
ILMN_3235003	57234	ENSG00000232151	LOC100130000	-2.56	6.23	-7.28	1.87e-06	3.45e-05
ILMN_1694776	6342	ENSG00000116171	SCP2	2.12	7.89	7.27	1.88e-06	3.46e-05
ILMN_1780773	400027		LOC400027	-1.2	9.32	-7.27	1.88e-06	3.46e-05
ILMN_1811330	54463	ENSG00000154153	FAM134B	-1.48	5.14	-7.27	1.88e-06	3.46e-05
ILMN_1709043	55848	ENSG00000107020	C9orf46	1.45	10.4	7.27	1.89e-06	3.46e-05
ILMN_1728073	57706	ENSG00000119522	DENND1A	-1.47	5.57	-7.26	1.94e-06	3.55e-05
ILMN_3235597	147727		LOC147727	-1.57	7.1	-7.26	1.94e-06	3.55e-05
ILMN_1697998	113115	ENSG00000146410	FAM54A	1.22	6.62	7.25	1.95e-06	3.56e-05
ILMN_2101278	64407	ENSG00000150681	RGS18	-3.98	8.61	-7.25	1.95e-06	3.57e-05
ILMN_3248352	440193	ENSG00000015133	CCDC88C	-2.24	6.89	-7.25	1.95e-06	3.57e-05
ILMN_1675756	3772	ENSG00000157551	KCNJ15	-1.31	5.69	-7.25	1.96e-06	3.57e-05
ILMN_1789059	54834	ENSG00000196505	GDAP2	-1.16	7.31	-7.25	1.96e-06	3.57e-05
ILMN_1688158	51167	ENSG00000065615	CYB5R4	-1.29	9.7	-7.25	1.96e-06	3.58e-05
ILMN_2364062	10189	ENSG00000183684	THOC4	-1.23	7.91	-7.25	1.97e-06	3.58e-05
ILMN_1686862	3142	ENSG00000136630	HLX	1.23	7.8	7.25	1.97e-06	3.59e-05
ILMN_1807515	23283	ENSG00000177613	CSTF2T	-1.02	7.29	-7.25	1.97e-06	3.59e-05
ILMN_2095133	6709	ENSG00000197694	SPTAN1	1.5	9.18	7.25	1.98e-06	3.59e-05
ILMN_1845157	51112	ENSG00000171853	TTC15	-1.81	6.68	-7.24	1.99e-06	3.61e-05
ILMN_1767253	23223	ENSG00000052749	RRP12	-1.46	7.92	-7.24	2e-06	3.64e-05
ILMN_1674780	23451	ENSG00000115524	SF3B1	-1.11	8.37	-7.23	2.01e-06	3.65e-05
ILMN_1719433	912	ENSG00000158473	CD1D	-4.66	8.07	-7.23	2.02e-06	3.65e-05
ILMN_2404154	5265	ENSG00000197249	SERPINA1	-2.75	10.7	-7.23	2.02e-06	3.65e-05
ILMN_2301083	11065	ENSG00000175063	UBE2C	3.83	7.97	7.23	2.03e-06	3.68e-05
ILMN_2322375	23764	ENSG00000185022	MAFF	2.97	7.51	7.23	2.03e-06	3.68e-05
ILMN_1702175	7982	ENSG00000004866	ST7	1.33	8.23	7.23	2.04e-06	3.68e-05
ILMN_1758173	147184	ENSG00000167920	TMEM99	1.52	8.82	7.23	2.04e-06	3.69e-05
ILMN_3246538	9659	ENSG00000229828	PDE4DIP	3.24	7.99	7.22	2.06e-06	3.71e-05
ILMN_2304186	4286	ENSG00000187098	MITF	2.16	8.27	7.22	2.06e-06	3.71e-05
ILMN_3251404	64710	ENSG00000069275	NUCKS1	0.912	13	7.22	2.06e-06	3.71e-05
ILMN_1674650	54981	ENSG00000106733	C9orf95	1.81	10.2	7.22	2.06e-06	3.71e-05
ILMN_1736527	29842	ENSG00000115112	TFCP2L1	2.64	7.26	7.22	2.08e-06	3.74e-05
ILMN_1800898	384	ENSG00000081181	ARG2	2.62	7.4	7.21	2.09e-06	3.75e-05
ILMN_1707943	126074	ENSG00000173928	C19orf39	-1.43	5.34	-7.21	2.1e-06	3.77e-05
ILMN_2389970	10077	ENSG00000064201	TSPAN32	-3.28	6.84	-7.21	2.1e-06	3.77e-05
ILMN_1778756	6817	ENSG00000196502	SULT1A1	-1.37	5.15	-7.21	2.1e-06	3.77e-05
ILMN_1755077	23593	ENSG00000051620	HEBP2	-1.65	10.8	-7.21	2.1e-06	3.77e-05
ILMN_1770673	80709	ENSG00000106948	AKNA	-1.26	9.56	-7.21	2.11e-06	3.78e-05
ILMN_1735499	131566	ENSG00000057019	DCBLD2	2.36	7.56	7.21	2.12e-06	3.79e-05
ILMN_1710428	983	ENSG00000170312	CDK1	2.16	6.66	7.2	2.13e-06	3.79e-05
ILMN_1716797	9936	ENSG00000241399	CD302	-3.05	8.79	-7.2	2.12e-06	3.79e-05
ILMN_1785272	1278	ENSG00000164692	COL1A2	3.06	7.54	7.2	2.12e-06	3.79e-05
ILMN_1717366	29969	ENSG00000135272	MDFIC	-1.6	7.08	-7.2	2.15e-06	3.83e-05
ILMN_1664920	83636	ENSG00000131943	C19orf12	1.06	10.1	7.19	2.17e-06	3.87e-05
ILMN_1656537	6638	ENSG00000128739	SNRPN	1.47	9.91	7.19	2.19e-06	3.89e-05
ILMN_1657451	6733	ENSG00000135250	SRPK2	1.54	8.55	7.19	2.18e-06	3.89e-05
ILMN_1775522	9500	ENSG00000179222	MAGED1	1.87	10.8	7.19	2.19e-06	3.89e-05
ILMN_1781388	5239	ENSG00000154330	PGM5	-3.19	5.76	-7.19	2.18e-06	3.89e-05
ILMN_1656287	9806	ENSG00000107742	SPOCK2	-2.06	6.2	-7.19	2.19e-06	3.89e-05
ILMN_1658504	1119	ENSG00000110721	CHKA	1.38	9.97	7.19	2.19e-06	3.89e-05
ILMN_2337263	5570	ENSG00000135549	PKIB	3.09	8	7.18	2.21e-06	3.93e-05
ILMN_1776213	285704	ENSG00000174136	RGMB	1.83	6.28	7.18	2.22e-06	3.94e-05
ILMN_2373791	5168	ENSG00000136960	ENPP2	3.89	8.76	7.18	2.22e-06	3.94e-05
ILMN_1667319	64748	ENSG00000105520	LPPR2	-2.7	6.53	-7.17	2.24e-06	3.96e-05
ILMN_1689296	83787	ENSG00000170632	ARMC10	-1.52	7.1	-7.17	2.24e-06	3.96e-05
ILMN_1717714	1029	ENSG00000147889	CDKN2A	2.39	6.94	7.17	2.24e-06	3.96e-05
ILMN_1782095	83541	ENSG00000125898	FAM110A	-1.53	9.25	-7.17	2.24e-06	3.96e-05
ILMN_1781536	2184	ENSG00000103876	FAH	1.97	9.42	7.17	2.26e-06	3.98e-05
ILMN_1717248	157983	ENSG00000183784	C9orf66	-1.34	7.94	-7.17	2.26e-06	3.99e-05
ILMN_1656327	144423	ENSG00000151948	GLT1D1	-1.85	5.8	-7.16	2.28e-06	4.02e-05
ILMN_1802257	58488	ENSG00000141179	PCTP	-1.08	8.17	-7.16	2.29e-06	4.02e-05
ILMN_2181432	390928	ENSG00000183760	PAPL	1.95	8.88	7.16	2.29e-06	4.02e-05
ILMN_1668247	4056	ENSG00000213316	LTC4S	2.71	6.98	7.16	2.3e-06	4.04e-05
ILMN_1719219	90317	ENSG00000204611	ZNF616	1.14	7.23	7.16	2.3e-06	4.05e-05
ILMN_1695731	7283	ENSG00000131462	TUBG1	1.75	10.2	7.16	2.31e-06	4.05e-05
ILMN_1806533	27115	ENSG00000171408	PDE7B	-1.1	5.03	-7.15	2.31e-06	4.06e-05
ILMN_1667796	3040	ENSG00000188536	HBA2	-2.24	5.29	-7.15	2.32e-06	4.07e-05
ILMN_1780292	4439	ENSG00000233345	MSH5	1.07	5.72	7.15	2.32e-06	4.07e-05
ILMN_1686906	58476	ENSG00000078804	TP53INP2	1.73	7.25	7.15	2.34e-06	4.1e-05
ILMN_1773567	3911	ENSG00000130702	LAMA5	2.16	6.84	7.15	2.35e-06	4.11e-05
ILMN_1807177	54914	ENSG00000188352	KIAA1797	1.63	7.54	7.14	2.36e-06	4.13e-05
ILMN_1787378	120	ENSG00000148700	ADD3	-3.54	6.71	-7.14	2.37e-06	4.14e-05
ILMN_1705153	4744	ENSG00000100285	NEFH	1.39	8.39	7.14	2.37e-06	4.14e-05
ILMN_2306565	10651	ENSG00000128654	MTX2	1.03	10.5	7.14	2.39e-06	4.17e-05
ILMN_1740265	11332	ENSG00000097021	ACOT7	1.84	9.5	7.13	2.4e-06	4.18e-05
ILMN_1719517	55917	ENSG00000143079	CTTNBP2NL	1.15	6.5	7.13	2.4e-06	4.18e-05
ILMN_2307032	114879	ENSG00000021762	OSBPL5	-2.96	6.56	-7.13	2.4e-06	4.18e-05
ILMN_2215640	113457	ENSG00000075886	TUBA3D	1.65	8.61	7.13	2.41e-06	4.19e-05
ILMN_2340908	6322	ENSG00000047634	SCML1	1.49	7.78	7.13	2.41e-06	4.19e-05
ILMN_1667417	51715	ENSG00000112210	RAB23	1.51	6.25	7.13	2.43e-06	4.22e-05
ILMN_2293872	51422	ENSG00000106617	PRKAG2	-1.21	4.98	-7.13	2.43e-06	4.23e-05
ILMN_1730612	55861	ENSG00000254806	DBNDD2	1.15	12.4	7.12	2.45e-06	4.26e-05
ILMN_1796537	2533	ENSG00000082074	FYB	-1.73	10.7	-7.12	2.47e-06	4.28e-05
ILMN_1670093	440689	ENSG00000203814	HIST2H2BF	-1.9	6.52	-7.12	2.47e-06	4.28e-05
ILMN_1689525	5366	ENSG00000141682	PMAIP1	-1.63	5.9	-7.12	2.47e-06	4.28e-05
ILMN_2376484	8828	ENSG00000118257	NRP2	1.68	6.33	7.12	2.47e-06	4.28e-05
ILMN_1678300	3838	ENSG00000215769	LOC146880	1.45	9.32	7.12	2.48e-06	4.28e-05
ILMN_1695370	6189	ENSG00000145425	RPS3A	-1.28	9.18	-7.11	2.49e-06	4.3e-05
ILMN_1684497	84795	ENSG00000119943	PYROXD2	2.76	7.5	7.11	2.5e-06	4.31e-05
ILMN_1733875	146923	ENSG00000198863	RUNDC1	-1.01	9.28	-7.1	2.53e-06	4.36e-05
ILMN_2352380	7226	ENSG00000142185	TRPM2	1.69	10.3	7.1	2.53e-06	4.36e-05
ILMN_2150095	1066	ENSG00000198848	CES1	-2.33	5.26	-7.1	2.55e-06	4.39e-05
ILMN_2206554	80255	ENSG00000115084	SLC35F5	1.33	8.92	7.09	2.57e-06	4.42e-05
ILMN_2346727	57509	ENSG00000129422	MTUS1	3.41	7.73	7.09	2.57e-06	4.42e-05
ILMN_1664216	28512	ENSG00000197885	NKIRAS1	1.27	9	7.09	2.57e-06	4.43e-05
ILMN_2359627	10018	ENSG00000153094	BCL2L11	-1.31	5.68	-7.09	2.58e-06	4.43e-05
ILMN_1725071	151903	ENSG00000160799	CCDC12	-0.898	10.3	-7.09	2.58e-06	4.43e-05
ILMN_1668526	387751		GVIN1	-3.48	6.36	-7.09	2.59e-06	4.44e-05
ILMN_1672591	6335	ENSG00000169432	SCN9A	2.54	7.52	7.09	2.59e-06	4.45e-05
ILMN_1779558	2621	ENSG00000183087	GAS6	3.78	10.3	7.08	2.63e-06	4.51e-05
ILMN_1784203	84519	ENSG00000111644	ACRBP	-1.78	5.68	-7.08	2.63e-06	4.51e-05
ILMN_1756999	5934	ENSG00000103479	RBL2	-1.36	9.65	-7.08	2.65e-06	4.53e-05
ILMN_1669215	6733	ENSG00000135250	SRPK2	-1.26	6.3	-7.08	2.65e-06	4.54e-05
ILMN_2316918	53354	ENSG00000152782	PANK1	2.12	7.16	7.07	2.66e-06	4.56e-05
ILMN_1716983	11027	ENSG00000239998	LILRA2	-4.69	9	-7.06	2.72e-06	4.65e-05
ILMN_1700337	10024	ENSG00000135451	TROAP	2.27	6.88	7.06	2.73e-06	4.66e-05
ILMN_1651819	63917	ENSG00000178234	GALNT11	1.08	10.2	7.06	2.75e-06	4.68e-05
ILMN_1741585	51460	ENSG00000163935	SFMBT1	1.52	6.91	7.06	2.75e-06	4.68e-05
ILMN_1785191	28978	ENSG00000096092	TMEM14A	2.33	6.63	7.06	2.75e-06	4.68e-05
ILMN_1798819	1838	ENSG00000138101	DTNB	2.01	6.39	7.05	2.76e-06	4.7e-05
ILMN_1724753	51199	ENSG00000100503	NIN	-1.54	9.38	-7.05	2.76e-06	4.7e-05
ILMN_2380698	11034	ENSG00000125868	DSTN	1	10.5	7.05	2.77e-06	4.7e-05
ILMN_1790771	28517	ENSG00000211777	TRV3J34	-1.34	5.48	-7.05	2.78e-06	4.72e-05
ILMN_1723111	8359	ENSG00000196176	HIST1H4A	-1.43	4.95	-7.04	2.8e-06	4.75e-05
ILMN_2153787	645432	ENSG00000205784	ARRDC5	-2.55	5.99	-7.04	2.81e-06	4.77e-05
ILMN_1746465	24147	ENSG00000179431	FJX1	2.52	7.24	7.04	2.83e-06	4.79e-05
ILMN_1702247	23582	ENSG00000166946	CCNDBP1	-0.867	11.8	-7.04	2.83e-06	4.8e-05
ILMN_2222008	3833	ENSG00000237649	KIFC1	2.55	7.04	7.04	2.84e-06	4.81e-05
ILMN_1726591	114769	ENSG00000204397	CARD16	-2.34	8.47	-7.04	2.84e-06	4.81e-05
ILMN_1805007	10505	ENSG00000135622	SEMA4F	1.41	6.31	7.03	2.88e-06	4.87e-05
ILMN_1811328	29952	ENSG00000176978	DPP7	0.995	9.48	7.03	2.89e-06	4.89e-05
ILMN_1775822	5155	ENSG00000100311	PDGFB	2.31	7	7.02	2.91e-06	4.9e-05
ILMN_1800942	200845	ENSG00000168301	KCTD6	-1.22	8.05	-7.02	2.9e-06	4.9e-05
ILMN_2160929	2237	ENSG00000257077	FEN1	1.29	9.78	7.02	2.92e-06	4.92e-05
ILMN_3243055	6093	ENSG00000067900	ROCK1	-1.24	7.28	-7.02	2.92e-06	4.92e-05
ILMN_1746276	80314	ENSG00000120616	EPC1	-1.58	6.78	-7.02	2.92e-06	4.92e-05
ILMN_1774287	629	ENSG00000239754	CFB	3.16	7.8	7.02	2.94e-06	4.95e-05
ILMN_1713182	718	ENSG00000125730	C3	2.4	7.51	7.01	2.95e-06	4.97e-05
ILMN_1697919	54904	ENSG00000147548	WHSC1L1	-1.53	6.26	-7.01	2.97e-06	4.99e-05
ILMN_1764577	4242	ENSG00000100060	MFNG	-1.72	10.5	-7.01	2.97e-06	5e-05
ILMN_1757439	10432	ENSG00000173933	RBM14	-1.32	7.4	-7.01	2.98e-06	5e-05
ILMN_2180677	51309	ENSG00000126947	ARMCX1	2.12	8.7	7.01	2.99e-06	5.02e-05
ILMN_1669842	10036	ENSG00000167670	CHAF1A	-1.44	5.93	-7.01	3e-06	5.03e-05
ILMN_1653652	5788	ENSG00000081237	PTPRC	-1.57	10.3	-7	3.01e-06	5.05e-05
ILMN_1702965	5149	ENSG00000139053	PDE6H	-1.26	5.45	-7	3.02e-06	5.05e-05
ILMN_1684217	9212	ENSG00000178999	AURKB	2.91	7.13	7	3.03e-06	5.06e-05
ILMN_2297765	3778	ENSG00000156113	KCNMA1	3.23	9.23	7	3.03e-06	5.06e-05
ILMN_3289171	6232	ENSG00000237749	RPS27	-1.51	9.16	-7	3.03e-06	5.06e-05
ILMN_2413527	7414	ENSG00000035403	VCL	-1.72	6.79	-7	3.04e-06	5.06e-05
ILMN_3258027	401397	ENSG00000250194	LOC401397	1.49	8.46	7	3.03e-06	5.06e-05
ILMN_1657857	51522	ENSG00000111843	TMEM14C	1.03	12	6.99	3.06e-06	5.09e-05
ILMN_1682799	57559	ENSG00000138134	STAMBPL1	2.44	8.35	6.99	3.06e-06	5.09e-05
ILMN_1758323	55	ENSG00000014257	ACPP	-2.35	6.91	-6.99	3.06e-06	5.09e-05
ILMN_2305544	1622	ENSG00000155368	DBI	0.953	13.4	6.99	3.08e-06	5.12e-05
ILMN_1783276	91624	ENSG00000162614	NEXN	-2.66	6.55	-6.98	3.11e-06	5.18e-05
ILMN_1800638	10659	ENSG00000048740	NAPOR-1	-1.42	8.86	-6.98	3.14e-06	5.23e-05
ILMN_1743130	5738	ENSG00000134247	PTGFRN	2.26	7.67	6.97	3.18e-06	5.28e-05
ILMN_1749410	8502	ENSG00000144283	PKP4	-1.15	7.26	-6.97	3.18e-06	5.28e-05
ILMN_1771390	91544	ENSG00000158062	UBXN11	-0.988	4.97	-6.97	3.18e-06	5.28e-05
ILMN_1654671	10650	ENSG00000141391	SLMO1	2.41	6.73	6.97	3.19e-06	5.29e-05
ILMN_1721833	51278	ENSG00000162783	IER5	-1.49	10	-6.96	3.24e-06	5.36e-05
ILMN_1774091	2235	ENSG00000066926	FECH	1.59	9.44	6.96	3.24e-06	5.37e-05
ILMN_1727055	55010	ENSG00000185480	C12orf48	1.96	7.58	6.96	3.25e-06	5.37e-05
ILMN_1662128	57461	ENSG00000240682	ISY1	-0.908	8.52	-6.96	3.25e-06	5.38e-05
ILMN_1775441	83478	ENSG00000138639	ARHGAP24	-2.29	5.59	-6.96	3.26e-06	5.39e-05
ILMN_1790549	10099	ENSG00000140391	TSPAN3	1.97	11.1	6.95	3.29e-06	5.42e-05
ILMN_2268156	3955	ENSG00000106003	LFNG	-1.56	5.89	-6.95	3.29e-06	5.42e-05
ILMN_2399877	10466	ENSG00000164597	COG5	-1.07	7.76	-6.95	3.29e-06	5.42e-05
ILMN_1745593	3925	ENSG00000117632	STMN1	1.92	6.48	6.95	3.3e-06	5.43e-05
ILMN_1736112	79658	ENSG00000071205	ARHGAP10	1.51	8.3	6.95	3.31e-06	5.45e-05
ILMN_1703692	203068	ENSG00000224156	TUBB	1.51	11.1	6.95	3.32e-06	5.45e-05
ILMN_1751963	55063	ENSG00000078487	ZCWPW1	0.997	8.55	6.95	3.32e-06	5.45e-05
ILMN_1799487	90634	ENSG00000139597	N4BP2L1	-2.25	8.04	-6.95	3.32e-06	5.45e-05
ILMN_1784871	2194	ENSG00000169710	FASN	1.74	10.3	6.95	3.33e-06	5.47e-05
ILMN_1789793	81788	ENSG00000163545	NUAK2	-1.99	5.81	-6.94	3.34e-06	5.48e-05
ILMN_1775330	388115	ENSG00000188549	C15orf52	1.42	8.79	6.94	3.36e-06	5.51e-05
ILMN_2387078	10205	ENSG00000149573	MPZL2	-1.52	5.61	-6.94	3.37e-06	5.52e-05
ILMN_1793729	56905	ENSG00000167173	C15orf39	-1.35	9.29	-6.94	3.37e-06	5.52e-05
ILMN_2404112	1787	ENSG00000107614	TRDMT1	-1.33	5.58	-6.94	3.37e-06	5.52e-05
ILMN_3304405	92482	ENSG00000214413	BBIP1	-1.3	7.2	-6.93	3.42e-06	5.6e-05
ILMN_1781468	64744	ENSG00000084070	SMAP2	-1.12	9.25	-6.93	3.43e-06	5.61e-05
ILMN_1780397	80342	ENSG00000009790	TRAF3IP3	-3.18	7.09	-6.93	3.45e-06	5.63e-05
ILMN_2049536	51393	ENSG00000187688	TRPV2	1.6	10.2	6.93	3.45e-06	5.63e-05
ILMN_2168217	1880	ENSG00000169508	GPR183	2.44	10.4	6.92	3.46e-06	5.64e-05
ILMN_1743021	10645	ENSG00000110931	CAMKK2	-2.32	6.89	-6.92	3.46e-06	5.64e-05
ILMN_1842582	125488		TTC39C	-1.79	6.99	-6.92	3.46e-06	5.64e-05
ILMN_2196337	55726	ENSG00000064102	C12orf11	1.16	9.18	6.92	3.49e-06	5.68e-05
ILMN_2272708	548593	ENSG00000181625	SLX1B-SULT1A4	-1.23	6.65	-6.92	3.49e-06	5.68e-05
ILMN_1730303	84078	ENSG00000120696	KBTBD7	-1.22	6.14	-6.92	3.49e-06	5.68e-05
ILMN_1695025	914	ENSG00000116824	CD2	-1.77	6.27	-6.92	3.51e-06	5.7e-05
ILMN_1672302	282974	ENSG00000165752	STK32C	-1.51	6.83	-6.91	3.52e-06	5.71e-05
ILMN_1783956	79895	ENSG00000104043	ATP8B4	1.88	11.7	6.91	3.53e-06	5.72e-05
ILMN_1777362	83849		SYT15	-1.34	7.28	-6.91	3.53e-06	5.73e-05
ILMN_1788251	8303	ENSG00000184602	SNN	-1.31	8.59	-6.91	3.54e-06	5.73e-05
ILMN_2360401	3955	ENSG00000106003	LFNG	-1.36	5.94	-6.91	3.54e-06	5.74e-05
ILMN_1751656	8462	ENSG00000172059	KLF11	-1.12	10.6	-6.91	3.56e-06	5.76e-05
ILMN_2401927	123016	ENSG00000165533	TTC8	1.99	6.53	6.9	3.59e-06	5.8e-05
ILMN_1681644	330	ENSG00000023445	BIRC3	-2.36	6.26	-6.9	3.59e-06	5.81e-05
ILMN_1763000	55803	ENSG00000184060	ADAP2	1.08	12.7	6.9	3.61e-06	5.83e-05
ILMN_1792455	25907	ENSG00000249992	TMEM158	3.38	9.78	6.9	3.61e-06	5.83e-05
ILMN_1783684	5928	ENSG00000242457	RBBP4	-1	9.45	-6.9	3.62e-06	5.84e-05
ILMN_1693664	55624	ENSG00000085998	POMGNT1	1.09	9.85	6.9	3.63e-06	5.85e-05
ILMN_1759513	390	ENSG00000115963	RND3	3.94	7.95	6.9	3.64e-06	5.86e-05
ILMN_1760855	4952	ENSG00000122126	OCRL	1.22	9.02	6.89	3.64e-06	5.87e-05
ILMN_1673409	84848		BC007360	3.17	8.88	6.89	3.65e-06	5.87e-05
ILMN_1807556	146177	ENSG00000175267	VWA3A	1.13	8.69	6.89	3.67e-06	5.91e-05
ILMN_1655077	639	ENSG00000057657	PRDM1	2.19	9.92	6.89	3.68e-06	5.92e-05
ILMN_3258424	153339	ENSG00000256210	TMEM167A	-0.978	10.4	-6.89	3.7e-06	5.95e-05
ILMN_1683052	51651	ENSG00000141378	DKFZp434A1535	-1.22	5.8	-6.88	3.72e-06	5.97e-05
ILMN_1832208	55161	ENSG00000109133	TMEM33	-1.18	10.7	-6.88	3.72e-06	5.97e-05
ILMN_1720799	9524	ENSG00000235043	TECR	1.24	11.1	6.88	3.73e-06	5.99e-05
ILMN_3235176	129293	ENSG00000186854	C2orf89	-0.879	5.34	-6.88	3.76e-06	6.02e-05
ILMN_3193911	51249	ENSG00000159596	TMEM69	-1.16	8.01	-6.87	3.79e-06	6.06e-05
ILMN_1745813	26128	ENSG00000198954	KIAA1279	1.22	8.85	6.87	3.82e-06	6.11e-05
ILMN_1703894	548593	ENSG00000181625	SLX1A	-1.42	8.03	-6.87	3.82e-06	6.11e-05
ILMN_1790741	55658	ENSG00000070423	RNF126	-0.862	9.1	-6.86	3.84e-06	6.14e-05
ILMN_1653793	5170	ENSG00000205918	PDPK1	-1.3	7.91	-6.86	3.84e-06	6.14e-05
ILMN_1660812	55837	ENSG00000129518	EAPP	-1.2	6.1	-6.86	3.85e-06	6.14e-05
ILMN_2101885	203068	ENSG00000224156	TUBB	1.23	12.7	6.86	3.89e-06	6.21e-05
ILMN_1749799	79366	ENSG00000198157	HMGN5	1.48	7.67	6.85	3.93e-06	6.27e-05
ILMN_1696704	7091	ENSG00000106829	TLE4	-1.32	6.99	-6.85	3.94e-06	6.28e-05
ILMN_1778709	8301	ENSG00000073921	PICALM	-1.8	6.49	-6.84	3.99e-06	6.35e-05
ILMN_1721247	9119	ENSG00000170454	KRT75	1.49	8.06	6.84	3.99e-06	6.35e-05
ILMN_1774779	133418	ENSG00000170571	EMB	-1.85	5.98	-6.84	4.01e-06	6.37e-05
ILMN_1688152	9466	ENSG00000104998	IL27RA	-2.54	8.77	-6.84	4.02e-06	6.38e-05
ILMN_2218780	54704	ENSG00000164951	PDP1	-1.46	6.99	-6.84	4.04e-06	6.41e-05
ILMN_2302757	8857	ENSG00000090920	FCGBP	4.89	11	6.83	4.06e-06	6.44e-05
ILMN_1731503	8685	ENSG00000019169	MARCO	-2.09	7.08	-6.83	4.06e-06	6.44e-05
ILMN_1775962	55283	ENSG00000055732	MCOLN3	2.18	6.97	6.83	4.07e-06	6.44e-05
ILMN_2081883	124152	ENSG00000174628	IQCK	2.21	8.29	6.83	4.07e-06	6.44e-05
ILMN_2142554	29937	ENSG00000117691	WA1	0.918	11.8	6.83	4.07e-06	6.44e-05
ILMN_1797933	63875	ENSG00000158042	MRPL17	1.06	11.2	6.83	4.08e-06	6.46e-05
ILMN_1718128	5042	ENSG00000151846	PABPC3	-1.27	7.82	-6.83	4.09e-06	6.47e-05
ILMN_1805200	1759	ENSG00000106976	DNM1	1.71	6.03	6.83	4.11e-06	6.49e-05
ILMN_3274711	6154	ENSG00000225912	RPL26	-1.5	7.23	-6.83	4.12e-06	6.5e-05
ILMN_1748473	55303	ENSG00000133574	GIMAP4	-1.57	12.1	-6.82	4.13e-06	6.51e-05
ILMN_2165369	8366	ENSG00000124529	HIST1H4B	-0.922	5.02	-6.82	4.13e-06	6.51e-05
ILMN_1699695	27242	ENSG00000146072	TNFRSF21	3.59	8.86	6.82	4.14e-06	6.52e-05
ILMN_1656066	30000	ENSG00000105576	TNPO2	0.948	10.7	6.82	4.15e-06	6.53e-05
ILMN_2315694	92335	ENSG00000125695	STRADA	0.944	11.2	6.82	4.15e-06	6.53e-05
ILMN_1685580	868	ENSG00000114423	CBLB	1.47	9.8	6.82	4.17e-06	6.56e-05
ILMN_1747197	84102	ENSG00000136052	SLC41A2	2.31	7.02	6.82	4.19e-06	6.59e-05
ILMN_1770987	6547	ENSG00000100678	SLC8A3	-1.35	5.55	-6.81	4.2e-06	6.59e-05
ILMN_1680692	64710	ENSG00000069275	NUCKS1	1.38	9.3	6.81	4.2e-06	6.59e-05
ILMN_1774336	5427	ENSG00000100479	POLE2	1.64	7.08	6.81	4.21e-06	6.61e-05
ILMN_1742276	84060	ENSG00000127993	C7orf64	-1.3	6.91	-6.81	4.23e-06	6.62e-05
ILMN_3242540	283316	ENSG00000177675	CD163L1	5.67	9.55	6.81	4.23e-06	6.62e-05
ILMN_1778831	4923	ENSG00000101188	NTSR1	-1.64	5.13	-6.81	4.24e-06	6.64e-05
ILMN_2275502	65059	ENSG00000173166	RAPH1	2.43	7.34	6.8	4.29e-06	6.71e-05
ILMN_1741727	25797	ENSG00000115828	QPCT	-2.34	9.77	-6.8	4.32e-06	6.75e-05
ILMN_1764320	541565	ENSG00000241852	C8orf58	1.58	6.87	6.8	4.32e-06	6.76e-05
ILMN_1812666	29103		DNAJC15	-1.4	8.57	-6.8	4.34e-06	6.77e-05
ILMN_2354237	10038	ENSG00000129484	PARP2	1.64	6.88	6.8	4.34e-06	6.77e-05
ILMN_1736311	5452	ENSG00000028277	POU2F2	-1.47	5.22	-6.8	4.34e-06	6.78e-05
ILMN_1797895	2867	ENSG00000126262	FFAR2	-2.55	5.62	-6.79	4.35e-06	6.78e-05
ILMN_1701911	140947	ENSG00000255833	C5orf20	2.05	8.87	6.79	4.38e-06	6.82e-05
ILMN_1737857	2959	ENSG00000137947	GTF2B	-1.09	8.97	-6.79	4.41e-06	6.87e-05
ILMN_2376205	4050	ENSG00000231314	LTB	-2.68	8.78	-6.79	4.42e-06	6.88e-05
ILMN_1738263	128869	ENSG00000101464	PIGU	0.972	9.66	6.79	4.42e-06	6.88e-05
ILMN_2394250	59338	ENSG00000107679	PLEKHA1	2.02	9.55	6.78	4.45e-06	6.91e-05
ILMN_1764764	84939	ENSG00000160953	MUM1	1.15	9.02	6.78	4.46e-06	6.93e-05
ILMN_1695763	10954	ENSG00000065485	PDIA5	-1.46	6.71	-6.78	4.5e-06	6.98e-05
ILMN_1732809	79796	ENSG00000258529	ALG9	1.11	9.34	6.78	4.5e-06	6.98e-05
ILMN_1724474	114769	ENSG00000204397	CARD16	-2.24	7.12	-6.77	4.52e-06	7.01e-05
ILMN_1795344	27333	ENSG00000173905	GOLIM4	1.45	8.55	6.77	4.53e-06	7.02e-05
ILMN_1797522	1845	ENSG00000108861	DUSP3	1.17	12.5	6.77	4.54e-06	7.02e-05
ILMN_1802397	2767	ENSG00000088256	GNA11	1.63	7.1	6.77	4.54e-06	7.02e-05
ILMN_2362245	6173	ENSG00000126945	RPL36A	-1.41	9	-6.77	4.54e-06	7.02e-05
ILMN_1805098	5153	ENSG00000123360	PDE1B	2.28	6.81	6.77	4.56e-06	7.04e-05
ILMN_3236756	80221	ENSG00000167107	ACSF2	1.59	8.57	6.77	4.56e-06	7.04e-05
ILMN_1698243	112770	ENSG00000198715	C1orf85	1.6	12.4	6.77	4.56e-06	7.04e-05
ILMN_1776188	84557	ENSG00000101460	MAP1LC3A	2.6	10	6.77	4.57e-06	7.06e-05
ILMN_1913060	1240	ENSG00000174600	CMKLR1	2.51	10.2	6.77	4.58e-06	7.06e-05
ILMN_1742427	51082	ENSG00000186184	POLR1D	-1.39	8.83	-6.76	4.62e-06	7.12e-05
ILMN_1771964	2941	ENSG00000170899	GSTA4	3.34	8.18	6.76	4.62e-06	7.12e-05
ILMN_1764098	51095	ENSG00000072756	TRNT1	-1.57	6.2	-6.76	4.64e-06	7.14e-05
ILMN_1806603	55897	ENSG00000166823	MESP1	1.45	5.96	6.76	4.64e-06	7.14e-05
ILMN_1695356	115992	ENSG00000158717	RNF166	-1.15	7.88	-6.76	4.65e-06	7.15e-05
ILMN_2352633	83478	ENSG00000138639	ARHGAP24	-2.34	5.77	-6.76	4.65e-06	7.15e-05
ILMN_1666208	55320	ENSG00000129534	MIS18BP1	-1.94	9.52	-6.75	4.68e-06	7.18e-05
ILMN_1711361	57567	ENSG00000166188	ZNF319	-0.895	9.06	-6.75	4.68e-06	7.18e-05
ILMN_1717677	85446	ENSG00000136367	ZFHX2	2.06	6.59	6.75	4.7e-06	7.21e-05
ILMN_1695357	54908	ENSG00000040275	CCDC99	1.8	7.47	6.75	4.71e-06	7.22e-05
ILMN_1702706	60489	ENSG00000239713	APOBEC3G	-1.66	6.57	-6.75	4.72e-06	7.22e-05
ILMN_1692486	30834	ENSG00000235443	ZNRD1	-0.896	9.06	-6.75	4.75e-06	7.26e-05
ILMN_1741054	8884	ENSG00000138074	SLC5A6	1.05	8.85	6.74	4.76e-06	7.28e-05
ILMN_1778401	3106	ENSG00000234745	HLA-B	-2.08	12.1	-6.74	4.77e-06	7.29e-05
ILMN_1656373	54796	ENSG00000173068	BNC2	2.46	6.89	6.74	4.78e-06	7.3e-05
ILMN_3299393	55228	ENSG00000182013	PNMAL1	2.35	6.77	6.74	4.78e-06	7.3e-05
ILMN_1766125	9361	ENSG00000196365	LONP1	1.43	9.45	6.74	4.8e-06	7.33e-05
ILMN_1708167	64866	ENSG00000163814	CDCP1	2.21	6.69	6.74	4.81e-06	7.34e-05
ILMN_1691864	151011	ENSG00000186522	SEPT10	1.3	6.08	6.74	4.83e-06	7.36e-05
ILMN_1791593	160518	ENSG00000170456	DENND5B	2.39	6.91	6.73	4.84e-06	7.37e-05
ILMN_1804935	55350	ENSG00000093134	VNN3	-2.67	6.03	-6.73	4.84e-06	7.37e-05
ILMN_1727709	151306	ENSG00000179921	GPBAR1	-3.46	8.73	-6.73	4.88e-06	7.41e-05
ILMN_1768482	925	ENSG00000153563	CD8A	-1.99	5.15	-6.73	4.87e-06	7.41e-05
ILMN_1735552	23095	ENSG00000054523	KIF1B	1.09	10.6	6.73	4.9e-06	7.45e-05
ILMN_1678904	2027	ENSG00000108515	ENO3	1.32	8.27	6.72	4.94e-06	7.5e-05
ILMN_1806434	54852	ENSG00000137819	PAQR5	1.49	6.07	6.72	4.95e-06	7.51e-05
ILMN_1779015	168544	ENSG00000181444	ZNF467	-1.99	10.8	-6.72	4.95e-06	7.51e-05
ILMN_1708991	219771	ENSG00000108100	CCNY	-1.07	8.5	-6.72	4.97e-06	7.53e-05
ILMN_2335198	8648	ENSG00000084676	NCOA1	-1.44	5.44	-6.72	4.97e-06	7.53e-05
ILMN_1815168	84329	ENSG00000122986	HVCN1	-1.62	9.22	-6.72	5e-06	7.56e-05
ILMN_1726466	81932	ENSG00000119431	HDHD3	1.02	8.49	6.71	5.02e-06	7.6e-05
ILMN_2384561	9414	ENSG00000119139	TJP2	-1.22	5.18	-6.71	5.03e-06	7.6e-05
ILMN_1737972	85453	ENSG00000180543	TSPYL5	1.99	6.66	6.71	5.04e-06	7.62e-05
ILMN_1787529	719	ENSG00000171860	C3AR1	1.39	10.5	6.71	5.06e-06	7.64e-05
ILMN_1798706	1880	ENSG00000169508	GPR183	2.05	11.3	6.71	5.07e-06	7.65e-05
ILMN_1751904	1910	ENSG00000136160	EDNRB	2.94	8.4	6.7	5.15e-06	7.77e-05
ILMN_3235514	1880	ENSG00000169508	GPR183	2.26	7.9	6.7	5.17e-06	7.8e-05
ILMN_1695290	10979	ENSG00000073712	FERMT2	4.18	8.24	6.7	5.19e-06	7.83e-05
ILMN_2326197	2267	ENSG00000104760	FGL1	3.55	7.69	6.69	5.21e-06	7.85e-05
ILMN_1811719	4647	ENSG00000137474	MYO7A	2.63	7.94	6.69	5.22e-06	7.86e-05
ILMN_1670379	84168	ENSG00000169604	ANTXR1	3.37	7.61	6.69	5.24e-06	7.86e-05
ILMN_1730734	374882	ENSG00000105518	TMEM205	-1.28	11	-6.69	5.24e-06	7.86e-05
ILMN_2049693	54494	ENSG00000180425	C11orf71	-1.13	6.31	-6.69	5.23e-06	7.86e-05
ILMN_2405018	5500	ENSG00000213639	PPP1CB	-1.39	10.4	-6.69	5.25e-06	7.88e-05
ILMN_1656316	9203	ENSG00000147130	ZMYM3	1.38	8.36	6.69	5.26e-06	7.89e-05
ILMN_1811632	2330	ENSG00000131781	FMO5	-2.32	6.42	-6.69	5.26e-06	7.89e-05
ILMN_3294741	1517	ENSG00000232438	CTSL1P2	3.03	8.2	6.69	5.26e-06	7.89e-05
ILMN_3235922	29125	ENSG00000110665	C11orf21	-3.45	6.04	-6.69	5.27e-06	7.89e-05
ILMN_1759563	56675	ENSG00000175352	NRIP3	2.4	10.4	6.69	5.28e-06	7.91e-05
ILMN_1703049	9465	ENSG00000118507	AKAP7	-1.33	5.22	-6.68	5.3e-06	7.93e-05
ILMN_2338323	994	ENSG00000101224	CDC25B	1.31	9.64	6.68	5.31e-06	7.94e-05
ILMN_1680955	6790	ENSG00000087586	AURKA	2.1	8.79	6.68	5.37e-06	8.02e-05
ILMN_1738955	119504	ENSG00000166295	ANAPC16	-1.5	8.06	-6.68	5.38e-06	8.03e-05
ILMN_2157075	4034	ENSG00000077454	LRCH4	-1.18	10.1	-6.68	5.38e-06	8.03e-05
ILMN_1656274	84950	ENSG00000134748	PRPF38A	-1.3	8.08	-6.67	5.41e-06	8.05e-05
ILMN_1763326	375484	ENSG00000170085	C5orf25	-1.47	6.82	-6.67	5.4e-06	8.05e-05
ILMN_1716658	125919	ENSG00000178229	ZNF543	-1.13	6.18	-6.67	5.41e-06	8.06e-05
ILMN_1674231	8208	ENSG00000159259	CHAF1B	1.95	6.48	6.67	5.47e-06	8.13e-05
ILMN_1714730	11065	ENSG00000175063	UBE2C	3.3	8.06	6.66	5.5e-06	8.18e-05
ILMN_1679428	26511	ENSG00000109220	CHIC2	-1.06	10.3	-6.66	5.5e-06	8.18e-05
ILMN_1721901	8727	ENSG00000119326	CTNNAL1	2.07	8.58	6.66	5.51e-06	8.19e-05
ILMN_3279144	6144	ENSG00000122026	RPL21	-2.19	7.19	-6.66	5.53e-06	8.22e-05
ILMN_1722811	1027	ENSG00000111276	CDKN1B	-1.3	9.1	-6.66	5.57e-06	8.26e-05
ILMN_1681239	4542	ENSG00000142347	MYO1F	-1.15	9.38	-6.65	5.64e-06	8.37e-05
ILMN_1798270	56935	ENSG00000166002	C11orf75	-1.58	11	-6.65	5.65e-06	8.37e-05
ILMN_1726720	51203	ENSG00000137804	NUSAP1	2.08	9.2	6.65	5.67e-06	8.4e-05
ILMN_3293114	6144	ENSG00000122026	RPL21	-1.35	6.65	-6.64	5.7e-06	8.44e-05
ILMN_1767642	120534	ENSG00000152219	C11orf46	-1.1	8.9	-6.64	5.72e-06	8.47e-05
ILMN_1782070	80896	ENSG00000135838	NPL	1.26	11.8	6.64	5.73e-06	8.48e-05
ILMN_1737535	6874	ENSG00000130699	TAF4	-0.985	9.19	-6.64	5.74e-06	8.49e-05
ILMN_1708922	25	ENSG00000097007	ABL1	-1.34	6.09	-6.64	5.75e-06	8.5e-05
ILMN_1673711	3326	ENSG00000096384	HSP90AB1	1.04	11.4	6.63	5.81e-06	8.57e-05
[truncated: 7,632 more rows]

## Sheet: 3. all vs pMacpre
probe_id	entrez_id	ensembl_id	symbol	logFC	AveExpr	t	P.Value	adj.P.Val
[truncated: 14,998 more rows]

[truncated: 4 more sheets: 4. pMacpre vs bloodMono, 5. fetalMG vs co-pMG, 6. pMGL vs pMac, 7. co-pMG vs pMac]
